# Supplementary material for: ATRX histone binding and helicase activities have distinct roles in neuronal differentiation
Source: Nucleic Acids Res. 2022 Aug 24;50(16):9162–74. doi: 10.1093/nar/gkac683 (PMC9458459; doi:10.1093/nar/gkac683)
Supplement: gkac683_Supplemental_Files [file gkac683_supplemental_files.zip]

Archive with 5 entries (5 files):
- Supplementary Data.pdf
- Supplementary Table legends.docx
- Supplementary_Table_1.xlsx
- Supplementary_Table_2.xlsx
- Supplementary_Table_3.xlsx
