# Supplementary material for: ATRX histone binding and helicase activities have distinct roles in neuronal differentiation
Source: Nucleic Acids Res. 2022 Aug 24;50(16):9162–74. doi: 10.1093/nar/gkac683 (PMC9458459; doi:10.1093/nar/gkac683)
Supplement: gkac683_Supplemental_Files [file gkac683_supplemental_files.zip › Supplementary_Table_1.xlsx]

## Sheet: Antibodies
Antibody	Source and catalog number	Usage
Mouse anti- EZH2	BD Transduction Laboratories 612667	WB 1:2000
Rabbit anti- Actin	Millipore Sigma A2066	WB 1:2000
Rabbit anti- ATRX	(Ren et al., 2020)	WB: 1:500, IF:1:100, ChIP
Mouse anti- ATRX	Santa- Cruze (D5) 55584	PLA
Rabbit anti DAXX	Millipore Sigma D7810	WB 1:1000, PLA
Rabbit anti- H3K27m3	Cell Signaling technology C36B11	CUT&RUN 5µl
Rabbit anti- H3K9m3	Cell Signaling technology D4W1U	IF 1:500
Rabbit anti- V5	Cell Signaling technology D3H8Q	WB 1:1000
Rabbit anti-EZH2	Cell Signaling technology D2C9	CUT&RUN 5µl
Rabbit anti-Vinculin	Cell Signaling technology 4650S	WB 1:1000

## Sheet: Primers
Primer name	Sequence (5’-3’)
Primers for cloning gRNA targeting the 3' end of ATRX in px459 (for ATRX-KI and ATRX KO)
mATRX_Cter- gRNA-F	CACCGGGGGCGGTGCACGCTGTAA
mATRX-Cter- gRNA-R	AAACTTACAGCGTGCACCGCCCCC
Primers for cloning gRNA targeting the 5' end of ATRX in px459 (for ATRX KO)
mATRX_Nter-gRNA-F	CACCgTTTTGGCTCGGACGGCCGCT
mATRX_Nter-gRNA-R	AAACAGCGGCCGTCCGAGCCAAAAc
Primers for cloning gRNA targeting ATRX PHD finger in px459
mATRX_PHD-gRNA_F	CACCgTAGCCGTGACTCAGATGGAA
mATRX_PHD gRNA_R	AAACTTCCATCTGAGTCACGGCTAc
Primers for cloning gRNA targeting ATRX helicase domain in px459
mATRX-ATPase-gRNA_F	CACCGGGCCTTGGTAAGACCCTCC
mATRX-ATPase-gRNA_R	AAACGGAGGGTCTTACCAAGGCCC
