# Supplementary material for: ATRX histone binding and helicase activities have distinct roles in neuronal differentiation
Source: Nucleic Acids Res. 2022 Aug 24;50(16):9162–74. doi: 10.1093/nar/gkac683 (PMC9458459; doi:10.1093/nar/gkac683)
Supplement: gkac683_Supplemental_Files [file gkac683_supplemental_files.zip › Supplementary_Table_2.xlsx]

## Sheet: mESC overlap PHDmut K1584R 
Gene symbols of differentially expressed genes in PHDmut and/or K1548R mESC vs WT mESCs, listed by uniqueness.
Upregulated in			Downregulated in
PHDmut only	K1584R only	PHDmut and K1584R	PHDmut only	K1584R only	PHDmut and K1584R
Fsd1l	Mep1b	Ankrd45	Pgk1	Suclg2	Vegfa
Abca1	Cgnl1	Etv1	Tpi1	Zfp26	Asah1
Lamc2	Echdc2	Dnmt3b	Lrrc31	Dazl	Chac1
Dppa2	Vim	Dnmt3l	Pfkp	Ak4	Msmo1
Cald1	Stk31	Zfp57	Ldha	Tdgf1	Fxyd6
Dcp2	L2hgdh	Gtse1	Aldoa	Bub1	Ddit4
Lrp2	Tbc1d13	Zfp532	Eif2s3y	Calu	Pgm1
G3bp2	Mcc	Trim28	Fam162a	Appl1	Slfn9
Ly6a	Serpina3m	Rarg	Lefty1	Tuba3a	Itgb1
Zfp987	Mllt6	Ddx58	Pfkl	Mdfic	Xlr4b
Aspa	Zfp553	Enc1	Mt2	Dzip3	Pck2
Zfp990	2610318N02Rik	Mtss1	Ldhb	Mphosph8	Fabp3
Olfr1459	Lpl	Gm2808	Phgdh	Hibadh	Mthfd2
Gask1b	Syt9	Ttn	Prmt7	Akap11	Xlr3a
Srsf2	Mcm3ap	Zscan10	Slc38a7	Tmem209	Xlr5c
Nsf	Mbd3	Dusp27	Klhl24	Reep1	Xlr4a
Amotl2	Cemip2	Dido1	Atxn1l	Copg2	Rhbdd1
Cand1	Apcdd1	Utf1	Pdk1	Emp1	Stc2
Ercc4	1700030C10Rik	Cdk6	Insig1	Ecpas	Pnma5
Aass	Rnf125	Lin28a	Macroh2a1	Niban1	Rdh11
Trim44	Spns1	Aox3	Vat1	Esco2	Tgm2
Mme	Mdn1	Gemin4	Bcat1	Bnip3l	Fam111a
Ptges	Vcan	Med22	Clcn3	Sppl2a	Slc15a1
Plekhg1	Ccdc86	Lama3	Sars	Tpm4	Anxa2
Peg10	Srrt	Slc5a6	Hmox1	Platr14	Hook1
Sirt1	Cand2	Ppp1r10	Tasor2	Tsc22d1	Xlr5a
Htra1	Ntn1	Adam23	Srebf1	Sohlh2	Gtpbp10
F2r	Plk1	Spry4	Mt1	Klhl13	Srrm4os
Wdr1	Dclk2	Gja1	Tomm70a	Xlr3c	Smc1b
Prex2	Zc3h4	Nfib	Fdps	Cald1	Gm22265
Trim6	Slc4a5	Trim25	Psat1	Dpp4	Maoa
Smyd1	Trim8	1700019D03Rik	Aldh18a1	Tpt1	Tex14
Ints6	Slc35a4	Hunk	Gipc1	Ccser2	Elovl7
Reep1	Srm	Ipo13	Grb10	Vcl	Gpt2
Adamts9	Sh3pxd2a	Cdk12	Slc31a1	Zfp516	Fnip1
Mest	Supt6	Tns3	Pkm	Pdhb	Plod2
Ahnak	Ctdsp1	Resf1	Ddx3y	Ero1a	Msantd4
Gm8935	Usp19	Arhgap35	Cox7a2l	Pdcl	Crxos
Nynrin	Ebf1	Epp13	Tro	Cdc14b	Trim52
Ppp4r3a	Ppp1r26	Sytl3	Fam114a2	Prkdc	Rnf130
Polr1b	Zfp280b	Znrd2	Nxt2	Pclaf	Vax2
Arl14epl	Noc4l	Nt5e	Mpnd	Susd1	Rgs3
Smarcad1	Armcx4	Ptpn14	Lars	Papolg	Ubap1l
Calcoco2	Rdm1	Nexmif	Hook2	Bmt2	Apobec1
Hmgn2	Itgb5	Plk2	Upp1	Lactb2	Ufsp2
Slc6a8	Daxx	Zic3	Chfr	Ctsb	Serpinb6c
Slc29a3	Lpcat1	Col18a1	Rad50	Pros1	Acsl1
Mdm2	Arhgdia	Ryr2	Setd6	Tmem230	Armh4
Grid2	Gk5	Epb41l4a	Rabl6	Asns	Snx25
Gpc4	Cdk5rap2	Catip	Slc2a1	Nae1	Cyp51
Prrt3	Mfsd5	Mthfd2l	Klf6	Zfp330	Gm15091
Ajuba	Bnc2	Pfn1	Bsg	B3gnt5	DXBay18
Fus	U2af2	Myc	Pold2	Ttc5	S100a1
Irs2	Ino80e	Atg2a	2610005L07Rik	Fam135a	Vldlr
Zfp534	Mepce	Cul7	Slc20a2	Mapt	Cryzl1
Tgm1	Odc1	Cd200	Uty	Plagl1	Jakmip1
Ubfd1	Txn2	Rbm14	Fads2	Ap3m1	Cpe
Msc	Rtel1	Zfp365	Atp6v0b	Aqp3	St6galnac3
Sh2d4b	Urb1	Nol6	Ddah2	Wwtr1	Herpud1
Zfp988	L3mbtl2	Slc18b1	Laptm4b	Tspan14	Bnip3
Nbea	Pwwp3a	Fasn	Cdkn2aipnl	Mpv17l	Gm15262
Gm10324	Ints5	Zbtb45	Mvd	Sacs	Aga
Tbx20	Nup50	Tulp4	Rack1	Gstp2	Prxl2a
Eif5	Mapre2	Trp53	Crebrf	Tmem168	Fthl17c
Mreg	Bysl	Cdh4	Prpsap2	Cab39l	Cbr4
Aebp2	Birc6	Manba	Nlrp4a	Gm364	Gdf15
Prdx6	Nop2	Rnf169	Acot13	Rnaseh2b	Mageb16
D1Pas1	Setx	D16Ertd472e	Eno1b	Itfg1	Rec114
Ube2d3	Kifc3	1700108F19Rik	Hk1	Nt5dc2	Slc25a30
Parm1	Tonsl	Pid1	Gm24727	Spcs3	Clybl
Agtpbp1	Ndor1	Gpr135	Pycr1	Xbp1	Gm15023
Gclm	Grwd1	Ints3	Pecr	Pawr	Trib3
Ccne1	Zfp296	Arhgef26	Acss2	Macroh2a2	Patl2
Dcbld1	Fbxl18	Hsph1	Narf	Plekha2	Nars
Ticrr	Mcmbp	Zfp36l1	H2ac18	Car13	Efhd2
Ap1s2	Tcea3	Zfp706	Apoe	Mitf	Nxf7
Zfp607b	Ambra1	Klhl42	Mapk3	Olfr1459	Jund
Zfp281	Twnk	Trim71	Oat	Ly6a	Ndrg2
Col4a1	Adrb3	Actb	Tbc1d9b	Atp1b1	Pdpn
Bhmt	Scaf1	Clstn3	Stard4	Lonrf1	Pja2
Wdr45	Ifitm3	Pidd1	Ssbp4	Bbx	Pygb
She	Ap5z1	B3gnt7	Rpl13	Bmpr1a	Txndc16
Slc19a2	Rev1	Ido2	Sipa1l2	Nceh1	Pla2g5
Chka	Fastkd5	Bptf	Rpl17	Akap7	Otub2
Pramel30	Zfp951	Zfp462	Uap1l1	Exoc5	Maff
Cited2	Ddx51	Pla2g4c	Uba1y	Tspan15	Bmp7
Hecw2	Zfp970	Rsc1a1	Gm10275	Ublcp1	Rnu5g
Taf1d	Atxn7l3	Slc39a14	Tnks1bp1	Dlgap5	Gm12463
Pkhd1	Wdr18	Wdr77	Dhcr7	Rab11fip5	Arl14ep
Bmerb1	Chd4	Rmdn2	Pias4	C1galt1	Ppm1k
Rbpj	Pcyt1b	Srsf6	Ttc1	Aim2	Xlr5b
Kdm3a	Zbtb43	Zfp142	Snora43	Ccdc88a	Cotl1
Xist	Epcam	Nlrc4	Ctsl	Mapk8	Gm25313
Slc25a40	Fzd7	Sfpq	Lss	Dmtn	Ddit3
Gm2016	Lcor	Nefm	Fbh1	Psmc6	Pgpep1
Nat8f3	Lrrc14	Slc28a1	Klc2	Zfp981	Rpl22l1
Dynll1	Prpf39	Enox1	Rpl26	Hormad1	H2aw
Zic5	Zfp384	Irak3	Prdx2	Mycbp2	Lefty2
Hal	Ubald1	Slc6a1	Palm	Zswim6	Bst1
Bclaf3	Mybbp1a	Shank1	Mif	Wdfy1	Slc25a4
Lipo3	Ifitm1	Ccdc137	Ralb	Pgm2	Ninj1
Slmap	Tor3a	Ccdc97	Rps20	Mtmr6	Prdm1
Vgll3	Cdc20	Porcn	Ank3	Zdhhc20	Gm2694
Ddr2	Eps8	Pcnt	Rasgrp1	Ptges	Slc1a4
Kbtbd11	Tatdn2	Fam102a	Gm5641	Rpn1	Xlr4c
Srsf11	E2f3	Grid2ip	H2bc12	Vdac3	Sgo2b
Ubxn2a	Mif4gd	Cdkl2	Klhl22	Rnf13	Ablim2
Nup62cl	Map2k2	Csrnp1	Zfy1	Tagln2	Kcnk1
Mob1b	Dnah8	Plxdc2	Cldnd1	Nedd1	Slc39a11
Zfp758	Mcam	2310043M15Rik	Gm7536	Cth	A2m
Gpr4	Vps52	Gm10323	Nit2	Spcs1	Amfr
Ina	Sdc4	Tcfl5	Kxd1	Pim1	Kdelr3
Fmn2	Rbms2	Basp1	Gapdh	Ddc	Grin1
Cemip	Pdzd4	Snx11	Dppa5a	Smo	Slc16a3
Bicd1	Cyp1a1	A930004D18Rik	Clic1	Kpna3	Obox6
Plekhf2	Slc11a1	Pml	Gabarapl1	Ctsc	Scml2
Cited4	Acsbg3	Nkrf	Cdx1	Ghitm	Rap1gap2
Bicral	Abl2	Cpt1c	Trim56	Zfand1	Camk2b
Ubl3	Pgap6	Smpd4	Armcx2	Xkr5	Gm2a
Skida1	Dapk1	Tmem39b	Ndufv3	Serpinb6a	Slc25a31
Flvcr2	Tdrd12	Jup	Rps15	Zfp729b	Syce2
Sntb1	Mphosph9	Ncdn	Ndufa7	Dpysl2	1700013H16Rik
Spta1	Atp6v0c	Gm29719	Pimreg	Rnf103	Gfra1
Adi1	Rhot2	Zbtb2	Galk1	Crls1	H2bc3
Plagl1	Myrf	Fam83h	Rpl28-ps1	Shcbp1	Acss1
Map1a	Samd5	Scfd2	Rps3	Dguok	Ppp1r3b
Ncoa7	Csrnp3	Cd80	Cope	Trnt1	Stra8
Trib1	1700097N02Rik	Hexim1	Scd2	COX1	Lrp8
Etv4	Pip5k1c	Dtx3l	Crip1	Micu3	Aig1
Acta2	Trh	Sall4	9030624G23Rik	Slc38a4	Pskh1
Adgrl2	Mettl16	Trerf1	Rundc3a	Mtmr7	Serpinb1a
Zbtb37	Fbxo22	BC024978	Fdft1	Snrnp27	Mrps24
Aard	Hyal1	Slc25a47	Rnaseh2a	Hormad2	Rassf2
Noct	Tbc1d25	Kndc1	Tti2	Pcca	Kcnj12
Slc35d1	Fbxl19	Adnp	Igsf8	Rhox5	Adgrd1
Gm20008	Snapc4	Atxn7l1	Rpl18	Hmmr	Tnfrsf1b
Cdk2ap1	Slc25a22	Scn3a	Rpl13a	Gm23287	Rbm44
Zfp966	Axin2	Zic2	Rpl8	Gmfb	Rftn1
Aoah	Ywhag	Gbx2	Mrpl9	Bcap29	Igfbp2
Adcy2	Nckipsd	Snai1	Rpl3	Chpt1	Ccng2
Flnc	Celf4	Cachd1	Cpox	Mmp17	Jdp2
Pramel12	Cenpt	Fst	Qprt	Mzt1	Zfp958
Nat8f7	Tut1	Hnrnpd	Fnta	Pls1	A4galt
Dmgdh	Mbd1	Sf3b4	Cox4i1	Aldh3a2	Stom
Lonrf2	Elac2	Smim10l1	Rps14	Tmem106b	H2-K1
Spint1	Ppan	Foxd3	H3c15	Oxct1	Rpph1
Dock5	Map1s	Flvcr1	Dusp1	Cldn4	Saraf
Chaserr	Pygo2	Itga9	Uqcrq	Tmem117	Acsl3
Dusp14	Ube2v1	Igf2bp1	H4c11	Ccdc43	Efhc2
Zhx1	Tmem267	Arid5b	H3c13	Kdm7a	Rtp2
Rtkn	Prpsap1	Setd1b	Mmut	Ccdc15	Rps27a
ND1	Dpp9	Igsf9b	Meak7	Pkd2l1	P4ha1
D630023F18Rik	Aar2	Lrrn2	Fhod3	M1ap	Usp26
Myl9	Zbtb40	Cbarp	Nyap1	St14	Snord3a
Dusp6	Zfp408	Bach2	Rabac1	Eri1	Prxl2c
ND2	Cbx6	Sall3	Rps17	Adamts9	H2-D1
Pknox2	Troap	Helz	Nek3	Slc2a3	Casp3
Cnn2	Ccdc84	Slc1a3	Mdh1	Baz1a	Got1l1
Meis2	Mrps12	Rbfaos	Wwc1	Lgalsl	Oxsm
Tgm3	Safb	Prr14	Cpt1b	Rasa3	Bend6
Tnfrsf10b	Tfe3	Fam168a	Eef1a1-ps1	Gstz1	Esd
Tpk1	Tln1	E2f7	Ndufa6	Pramel6	Prrg1
Map6	Utp20	Ccdc116	Mmp11	Fzd3	Magohb
Armh3	Hsd17b14	Fat1	Zfp629	Capza2	P2rx4
Mtcl1	Gigyf1	Oas2	Zfp414	Ppp2r2c	Plod1
Egfl6	Pgs1	Gm28453	Spdl1	Gm25776	Atf3
Clca3b	Hmg20b	Foxp4	Coro1b	Ccdc66	Ano9
Lpar6	1700003L19Rik	Wdfy3	Pebp1	Dennd10	Gm25360
Mmrn2	Sgta	Foxi3	Klf15	Elmod2	Loxl2
Ank2	Myb	Gli3	Ppia	Rps24	Mboat2
Lpp	Gtf3c2	Smim40	Ccdc61	Specc1	Tmem45a
Steap3	Zfp334	Dhx37	Csrp2	Xlr3b	Vamp7
Ccdc3	Mtus2	Srrm2	Tnip1	Ubac2	Kcnip3
Ppp2r2c	Prr3	Ubqln2	H4f16	Rnf181	Otud6a
Slc5a1	Jmjd1c	Stat1	Hmox2	Ktn1	Trim12c
Brca2	Heatr6	Prpf8	Tmem211	Rnf17	Aldoc
Ripk1	Rnf41	Clmp	Chmp2a	Vps39	Dhrs1
Nefh	Gm14412	Pafah2	Ly6g6e	Tmtc4	Plaat3
Stard8	Nolc1	Xkrx	Gm10288	Dleu2	Aldh1l1
H2-M5	Fam221a	Fam120a	Mfsd13a	Dnajc3	Tusc3
Map3k20	Sp5	Sned1	Fance	Mir124a-1hg	Zfp775
Vegfc	Olfr1388	Camsap3	Smc1a	Vdac2	Egln1
Susd6	Znfx1	Zfp750	Ftl1	Krcc1	Misp3
Pkd2	Ube2l6	Cluh	Erp29	Sfmbt2	Neil3
Epas1	Wdr46	Plxnb1	Bod1	Cbln1	Peg12
Arap2	Pfkm	Aff1	Acot1	Trim13	Pgbd5
Nckap5	Sphk2	Mzf1	Slc27a1	Fam178b	Camk1
Tle4	Slc25a10	Srrd	Bmf	Spryd7	2410006H16Rik
Pnma2	Pced1b	Phf12	Rex1bd	Socs4	Rpl18a
9330159F19Rik	Usf1	Kdm2b	Commd1	Stxbp2	Creg1
Mb21d2	Lrfn1	Ptprv	Rps21	Klhdc7a	Rhoc
Gprc5b	Phf5a	Mrtfb	Rpl34	Pdp2	Snord21
Cisd2	Hcfc1	Eprn	Gcat	Gpalpp1	Gtsf1
Man2a1	Hirip3	AU018091	Arl6	Mllt3	Dpep3
Slco2a1	Kdm2a	Nup214	H1f0	Gm25099	Tafa4
Slc66a2	Irgm1	Gm36210	Rps19	Mfge8	Tom1l1
Tmod2	Zfp526	Akr1b8	Rpl32	Cspg4b	Tuba3b
Tpm3	Plekhm1	Id3	Mettl26	Primpol	Fignl2
Atp11a	Wdr81	Zmat3	Tab1	Erlec1	Ppp3cc
Lamb1	Fscn1	Pcdhgc3	Lemd2	Aard	Ifi30
Mapk1ip1l	Syngap1	Prrc2c	Zfp358	Agpat5	Mef2b
Cd180	Rptor	Tfap2a	Sgtb	Ptprj	B4galnt2
Kbtbd7	Dcakd	C2cd3	Ndufs8	Rell1	Cntd1
Gt(ROSA)26Sor	Brd2	Gatad2b	Rpl36a	Rtraf	Eif4ebp1
Pam	Fzr1	Tmem106a	Ddx49	Gnai1	Tex11
Prrg4	Sfswap	Mark2	Atp7b	Cln5	H2-Q10
Thap6	Gmnc	Clip3	Dpp7	Pcdhga8	AV320801
Nedd4l	Gm14322	Zfhx3	Cox7b	Olfr506	Pitx2
Insyn2a	Fam193b	Kmt2b	Nsmce1	Slc7a7	Tex13d
Dgkk	Polr2l	Rtn1	H2bc23	Lgmn	Chst11
Zscan4c	Tfip11	Tenm4	Abhd18	Apod	Zc3h6
Papolb	Tnrc18	Ccn2	Nes	Nup62cl	Nfe2l3
Vmn1r34	Lef1	Fam222b	Rpl36	Rnd3	Capn5
Rin3	Eme2	Zdbf2	Lrmp	Grtp1	Siah1a
Ipo4	Adam4	Bend3	Grb7	Cpd	Acat1
A930007A09Rik	Phlda3	Tgfbr3	Ap3b2	Palld	2610035D17Rik
Pou4f2	Lhfpl2	Pprc1	Bst2	Chchd1	Nrp2
Gata3	Epg5	Smpdl3b	Mrpl22	Acer3	Gzf1
Pramel6	Crtc2	Prr12	Tm7sf2	Tgm1	Rnf157
Rgs19	Tnrc6b	Ino80d	Mutyh	Pnpla8	Hpgd
Dhdh	Kdm5c	Foxk1	Ehhadh	Acsl6	Tmem132d
Tmbim1	Kmt5b	Gm3765	Pes1	Diaph3	Atraid
5330411J11Rik	Tpm2	Eras	Kif3a	Glrb	P4ha2
Wscd2	Etv5	Serpine2	Aip	Gcfc2	Bin3
Nrg1	Tubb4b	Lats2	Nemp2	Arhgef38	Rgs22
Tax1bp3	Rbm19	Ybey	Zfp869	Mbnl2	Pdha2
D430041D05Rik	Zfp574	2500004C02Rik	Dhrs7	Igfbp7	Akt3
Arfgef3	Eif4a3	Kmt2a	Gm9794	Zmym2	Dcstamp
Tfcp2l1	Ccdc141	Cdk5r1	Rps18	Mcm8	Fuca2
Gm21930	Zfp428	Pcbp2	Pfkfb1	Ppp1r9a	Tspo2
Platr7	Miga2	Glis2	Polr2c	Nfxl1	Gpr27
H19	Stk16	Nfat5	Pde4c	Emc2	Dkk3
Pcdh19	Ebp	Ulk1	Kat5	Atp8a1	Plin2
Ppp1r18	Dus3l	Pdgfc	Rpl31	Cfap20dc	Pon3
Slc1a1	Usp36	Arhgdib	Fcsk	Sucla2	Nox4
Dnah11	Tnrc6c	Ylpm1	Papss1	Tigd2	Gata2
Ube2d1	Rpgrip1	Prrc2a	H4c8	Cog3	Odf2l
Vgll4	AI506816	Crebbp	Gtf2e2	Prag1	Emp2
Fgfbp1	Mospd3	Zscan4e	Rpl19	Pcdhgb5	Mid1ip1
Zbbx	Zzef1	Dlg4	Rps7	Ocln	Tmem161a
Morrbid	Lnx2	Tenm1	Fkbp11	Csrp1	Sil1
Dglucy	Faap100	Il20rb	Clcn1	Cfap97	Pgls
Tnfrsf8	Spaca6	Ddit4l	Cct5	Gm25813	Ube2d-ps
Hipk2	Ak1	Lamc1	Gm10175	Slco4c1	Rras
Il34	Shank3	Raver1	Gm5905	Slc39a4	B2m
Rb1	Fbln1	Arid1a	Scd1	Slc30a9	Ano10
Dab2	Hsf1	Gm31693	Rps12	Satb1	Krt17
Soga3	LOC666331	Inf2	Mvb12a	Bhmt2	Ggt1
4930519F16Rik	Ube3b	Cbl	Rps23-ps1	Rab11fip4	Nupr1
Gsto1	Atxn7l2	Cep126	Susd5	Gpcpd1	Nos3
Antxr1	Atf7ip	4930513N10Rik	Tbc1d10a	Tm2d1	Ptprd
Scube3	Dmpk	Dnah12	Aire	Zcchc24	Egln3
Zscan4f	Ppdpf	Tigd5	Enkd1	Serpinh1	Tbc1d9
Dpysl3	Rprd1b	Sec24b	Slc43a3	Rab8b	Miip
Gm5662	Zfp971	Gm4787	Gm11808	Pbk	Bhlhe40
Lix1	Celsr3	Ccr4	Arsa	Inafm2	Cyp39a1
Zc3h12a	Brf1	Gm16580	Hspb6	Kbtbd11	Gas1
BC005537	Ncoa5	Lama5	Med30	Sar1b	Sat1
Atg16l2	Rela	Lmo4	Gpc3	Aspa	Crabp1
Rnd1	Zfp628	Lhx6	Rps13-ps4	Adgre5	Lcorl
Ano1	Cdc42bpg	Pabpc1	Mpg	Nid1	Plekhh3
Zfhx2	Pou2f1	Asxl3	Cdk5rap3	Snora15	Cyp27a1
Dio3	Acap3	Mup6	Rcn3	Slc1a1	Pmaip1
Ubn2	Arhgef17	1700008J07Rik	H2ac12	Olfr836	Pex2
Cobl	Zscan22	Xkr6	Sgsm1	Rhobtb3	Hint1
Trpc6	Szt2	Kmt2d	2410018L13Rik	Npl	Lyrm9
Igfbp7	Fuz	Sh3bp2	Cox7a2	Cnih1	Prdx4
Pcdhga12	Cactin	Qser1	H1f5	Klhl26	Gm25939
Prkcg	Trim39	Nr1d1	Armcx3	LOC115487699	Cidea
Pramel14	Cacnb3	C1qtnf6	Snora17	Mtm1	Fgd5
Ppcs	Trim2	Gm13378	Zfp184	Dennd6a	Lingo1
Ttll6	Gbf1	Ptk2b	Rpl41	Spsb1	Txnip
Hoxb9	Serpina3k	Gon7	Ccnb1-ps	Ckmt1	Padi3
Zscan4a	Fth1	Fgfr2	Nudc	Tubb2a	Calr4
Flicr	Pabpc4	Kmt2c	Rps6	Rapgef5	Slc19a3
Ifitm7	Rad9a	Apob	Lhpp	Sycp3	Trpm1
Lrrn4	Med29	Cbll1	Ccdc167	Sh3bgrl2	Acp5
Olfr836	Lmf2	Rnf111	Uba52	Cers4	Gnmt
Lipo2	Fmnl3	Atn1	Slc17a5	1700029P11Rik	Epm2a
Adgrl3	Fcrl5	Dohh	Eno2	Tank	Cfap36
Ltbp4	Ttc23	Myo1d	Gm6035	Bet1	Snora81
Pla2g4e	Kif18b	Proser1	Zfp827	Pcsk6	Fbxl2
Rtl6	Zfyve26	Pom121	Rpl37	Aktip	H1f3
Ceacam20	Adgrg6	Ago2	2810013P06Rik	Ndufc2	Fam89b
Nbeal2	Mfn2	Tmem131	Rplp1	Gm15427	Ulbp1
Tanc2	Zfp46	Igf2	Hdac11	Vwa5a	Rab3il1
Rimkla	Asb8	Gmip	Myh14	Hibch	Grik4
Fam214a	Cnpy1	Cdh2	Ciao2b	Itm2b	Nlrp14
Neb	Ttll4	Uprt	H2bc15	Wdhd1	Gm22973
Zc3hav1l	Slc5a11	Adamts7	Haus8	Zmym5	Mal
Mgat4c	Gabbr1	Sh3d21	Rps28	Cd9	Col26a1
AI662270	Cd59a	Naprt	H2bc14	Cystm1	Gm25890
Tbx18	Hspb1	Ubr4	Rpl29	Bmi1	Mlycd
Arntl2	Pcdhgc4	Polr2a	Lzts2	Ppp3cb	Car5a
Cpne2	Dph2	Dvl3	Slu7	Gpat2	Gas2
Prr5l	Pvt1	Rab38	Rps4x	Spp1	Misp
Sema6a	Rbm38	1700007K13Rik	Fah	Atp2a3	Tsc22d3
Zfp423	Zgpat	Adamtsl1	Myl7	Sgpp1	Ifngr1
Zscan4d	Mobp	Laptm5	Cnpy4	Stk3	Ttc25
Kbtbd6	St6gal1	Tmem88	B4galt2	Btg1	Neil2
Mfap5	Gtf3c6	Drp2	Trp53cor1	Gulp1	Cog4
Pik3r3	Etv6	Mpped2	H4c14	Podxl	H3f4
Gm34653	Rab11b	Adam1a	Gm4724	Akr1e1	Gm24407
Gsta3	Safb2	Hspg2	H2ac15	Zfp746	Zfr2
Hspa1b	Zbtb39	Trp73	H3c8	Glt8d1	Cebpb
Pex12	Smarcd1	Fam177a2	Atp5j2	Ndfip2	Dtwd1
Dok1	Cecr2	Nrk	Mrpl2	Tpk1	Efhd1
Stox2	Brpf3	B3galt4	H2bc1	Rpgr	H4c9
Rbm20	Wdr62	Wipf3	Rpl24	Retreg1	H2-Ab1
Rbpms2	Shroom3		Klf7	Ulk2	Gins2
Xirp2	C030006K11Rik		Cfdp1	Fam172a	Stard5
Lpar5	Ctdnep1		Snora74a	Gpx4-ps2	Cadm4
Id2	Dxo		Dmrt1	Tmem123	Frat1
Tspan32	Adap1		Zdhhc1	Stard8	Prelid2
Olfr459	Keap1		Fmr1nb	Nat2	Prkar1b
Plce1	Icosl		H4c3	Ap5m1	Atp2b2
Ryr3	Inpp5d		Decr1	Tbc1d32	Ttc21b
Ctdspl	Zfp335		Tomm7	Tmf1	Kcnn1
Nova1	Asb6		Arrdc2	Bcam	Gm23971
Gm20300	Fbrs		Rpl27	Cenpj	Hebp1
Usp17lb	Rpp25		Cst3	Lrch1	Slc44a4
Galnt6	Rgma		Myh7b	0610010F05Rik	Gm24265
Eid1	Phrf1		Nme2	Irf5	Catsperz
Ltb4r2	Gm14418		Tnfaip8	Grid2	Tulp2
Kat7	Lime1		Uap1	Bhmt	Asrgl1
Zmiz1	Lmtk3		Cd99l2	Chmp7	Stag3
Rims1	Drosha		Slc8a2	Schip1	Elapor2
Tet1	Slc25a19		Kyat1	Tnfrsf8	Dnaic2
Nlrc3	Cep250		Slc9a5	Cavin1	Gm26316
Zfp995	Hs6st1		Pycard	Fam199x	Pacc1
Ston2	Cptp		Cox7a1	Npm1	S100a13
Rtn4rl1	Xpo6		Epb41l4aos	Prmt8	Cdh22
Pcdhgb7	Zfp473		Tle6	Capn2	Galnt2
Gm14833	Tob2		Apool	Mmp14	Fat2
Limch1	Nin		Rpain	Gng2	Atp6v0a4
Frrs1l	Capn15		Cdh3	Tktl2	Hrk
Zmat4	Rrnad1		Tmem121	Mipep	F630040K05Rik
Bscl2	Exosc4		Gm11478	Fam149b	Pdk4
Sfrp5	Midn		Rida	Ufl1	Ppp1r16b
Ankrd34a	Prdm15		Uckl1	Flnb	Gm14681
Nlrp4f	Zfp936		Ankrd37	Tstd3	Inhbe
5830418P13Rik	A730008H23Rik		Dand5	Qpct	Gch1
Dcaf12l1	Tmppe		Tmem205	Fancl	Rnu12
Zfp536	Crmp1		Rps26	Sri	Nfatc4
Gm13108	Bst2		Sec14l2	Ace	Lbh
Gm8300	Pla2g1b		Zfp772	Map7d2	Gm6123
Kcnd1	Fhod1		Hagh	Slc30a4	Tgfbi
Pm20d1	Bcl9l		H4c2	Sox4	Aurkc
Pde3a	Nabp2		Rpl10a-ps1	Six1	Nxph4
Vstm5	Sox13		Rpl37rt	Ercc6	Mydgf
Atp2b4	Pou6f1		C2	Rimklb	Macrod1
Plxnc1	Acot1		Aldh1b1	Gca	H2bc8
Grm2	Rnf44		Snora73a	Galnt16	Trmt2b
AI593442	Zfand2a		Mrpl23-ps1	Ltbp1	Cyct
Fcgr2b	Ncoa6		Cdc37	Rnf141	Gdpd1
Slc27a3	Clec16a		Lsm7	Myom3	D430019H16Rik
Gxylt2	Glb1l		Antkmt	St7	H1f2
Spata22	Zfp771		4732471J01Rik	Nt5dc1	Cdkn2a
2410137M14Rik	Il18bp		Cfp	Fam3c	Plxdc1
Smarca2	Ahdc1		Snora73b	Cenpu	Sh2d4a
Parp12	Ampd2		Fmc1	Tpd52l1	H2bc13
Arsb	Ube4b		Mpst	Sema5b	Psph
Tril	Slc35e3		Sap18b	Pde12	Mrnip
Ccdc30	Trmt44		H2ac20	Ak3	1700048O20Rik
Crim1	Sufu		Gm10335	Pcgf1	LOC115487043
Faap24	Cyp1b1		Tmem219	Aldh6a1	Matn3
Fbxl7	Ephx2		Cep44	Gtf2f2	Zfp974
Crocc2	Prr18		Tcn2	Gkap1	Epdr1
Ptprz1	Bmp4		Car12	Gm4924	Fam114a1
Ttbk1	C77080		Guca1a	Nuak1	Eps8l2
Slc4a11	Zer1		Gm2981	Nudcd2	Thy1
Neurod1	Rn18s-rs5		Il3ra	Dnajc5g	Gm7903
Invs	Setd1a		H2bc18	Wbp4	Pxylp1
Ano3	Smarca4		Igsf10	Tmx1	Rwdd3
Neto2	Wasf2		Snrpd2	Ginm1	Iho1
Rragb	Epha1		Gm19680	Pard3	Gm22513
F8	Dab1		Thra	Ubash3a	Rnf217
Efnb2	Slc38a2		Reep5	4921524J17Rik	Tlcd2
Gramd2	Ccdc120		Capg	Ttc26	Cfap69
Syde1	Iqce		Acbd4	Dmrtc1c2	Pctp
A230028O05Rik	Gm4425		Rps8	Capn7	Phospho1
Ak9	Zfp324		Ctu1	Rft1	Qsox1
Nhs	Ptgs1		Sap30l	Gpr180	Sfrp4
Rapgef3	2700038G22Rik		Plpp2	Fkbp6	Zfp773
Rhcg	Notch4		Gm7895	Slc1a5	Grin2c
Vat1l	Zfp61		Smagp	Uchl3	Prkra
Cysltr2	Setd4		Gm24336	Tmem70	Raet1a
Sap18	2310011J03Rik		Gm9833	Mexis	Gm23143
Trim59	Gm14393		Gstt2	Jak1	Fcgrt
Tcf7l2	Taf6l		Rn7sk	Sgce	Bend7
Pdzd2	Xkr8		Rps10-ps2	Ppp3ca	Tm6sf1
Olfr506	Fam83e		Dmrta2	Nr2c2ap	Cyba
Kctd16	Phc1		Casp6	Clip1	Copz2
Satb2	Sfn		Slc38a3	4930447C04Rik	Igfals
Nfatc2	Iffo1		H2bc9	St8sia6	Hoxc11
Eif4g3	Wnt5b		Ndufa12	Nxf3	Rab39
Nap1l5	Rasgrp4		Frg1	Spic	Calb2
Rcsd1	Npr1		Sec31b	ND5	Tcf24
Sh3rf2	Bud13		Catsperd	Vrk2	Brd3os
Tek	Scaf4		Slc12a8	Parp2	Naglu
Fam174b	Proser3		Pafah1b3	Hoxc4	Vamp8
AA414768	Pcnx3		Uqcr11	Trio	H2-Ke6
Ino80dos	Sf3a1		Glo1-ps	Rac2	Slc7a11
Gm13580	Dot1l		H2bc11	Timm23	Rny3
Platr21	D5Ertd605e		H2bc6	Pigx	Ndrg1
Kcp	Lpar4		Gm6136	Smad6	Terc
Pramel7	Sac3d1		Cpne1	ATP8	H3c4
Wnt6	Flywch1		Pabpc4l	Ank	Klk8
Plxna1	Cnot3		Snhg8	Cbx4	Trappc6a
Fryl	Plekhn1		Snord15b	Plce1	Sptb
Adgrg2	Unc5b		Nod2	Entpd4	Clcnkb
Wnt7b	Rpap1		LOC115488839	Hs3st3b1	Unc5cl
Gm24950	Rbp1		H2ac11	Chst3	Mocos
LOC115487916	Atf7		Zfp954	Lamc2	Rmdn1
Rnu2-10	Fbrsl1		H4c1	Zfp800	Cfap300
Rnf128	Cic		H1f6	Adk	H3c6
Gm3636	D930048N14Rik		Relt	Erc2	Tasp1
Prdm11	Nod1		Tmem191c	Man1c1	Igfbp4
Rpl17-ps3	Ints1		Arl5c	Larp1b	Aph1c
Zscan4-ps3	Bfar		H2bc4	Manea	B230311B06Rik
Hlf	Hectd4		Gm5805	Pygo1	Rn7s2
Ccn1	Arhgef15		Glod5	Ypel2	Hacl1
BC049715	Lpin1		Gm22767	Chrna7	E130311K13Rik
Xkr9	Lemd1		Snora7a	Pcdhgb4	Ppm1n
Nfkbie	Tmem265		Mrpl46	Psma8	Lratd2
Col5a2	Ap1m2		Snrnp25	Stimate	Gnaz
Nnat	Eif6		Rps15a-ps7	Pbx3	Pla1a
Klk10	Sox11		Zscan2	Myo6	Taf9b
Vmn1r47	Gpatch3		Gm14165	Ncf2	Itih5
Nat1	Gga3		Gm24497	Tmx4	Klk13
Zbtb7c	Gm33035		Optn	Iqcb1	Prss38
Tmem40	Agrn		Os9	Plscr1	Grm4
Atp12a	Syvn1		Ciart	Adcy3	Fahd2a
Gm14308	Dppa3		Rhobtb1	Kalrn	Ndufa13
Wasl	Pusl1		Fam83g	Slain1	Card19
Mir9-3hg	Abhd5		Sarnp	Hddc2	Slc46a3
Wdr64	Rfng		Nsmf	Klhdc2	Camk2n1
Islr2	Med12		Gm10036	Piwil2	Fgf3
Pramel19	Smtnl1		Tpgs1	Wipi1	Tvp23a
Trim16	Bdh2		Scarna13	Pip4k2a	Ccdc68
Eif4a3l2	Rhog		Rpsa-ps10	Btbd1	Snora75
Taf4	Bag3		LOC115488690	Dmgdh	Casp8
Dok6	LOC115488024		Mea1	Cryz	Slfn8
Nrros	Abo		Cmss1	Slc25a37	Igsf21
Ddr1	Mapkapk3		Snord83b	Pter	Zfp85
Egfr	Amot		Fdx2	Gm32856	Klk1
Bmp8a	Prmt2		Gm22154	Tmem229b	9530077C05Rik
Tcte3	Nckap5l		Ttc7	Eogt	Coq10a
Nav2	Inava		Loxl1	Arl2bp	Tsx
Gm16223	Fam189b		Tmem86a	Smarcd3	Neu1
A730046J19Rik	Sppl2b		H2-DMb1	Dhrs3	Myh13
Slc46a1	Zfp52		Cyb5r2	Kctd6	Cenpk
Akr1cl	Asxl1		Gm12366	Lcp1	Ppm1e
Pramel31	Mc5r		Pde5a	Gjb4	H1f1
Ceacam10	Sirt7		Gapdh-ps14	Sox1	Blvrb
Nr2f2	Epha7		H2ac22	Steap2	Soat2
Synpo2l	Slc2a4rg-ps		Map3k13	Fbxl4	Uqcc2
Apol6	Ppp2r3d		Gm13223	Pramel7	Wfdc2
Tmem130	Nfkbid		Trappc2l	Adgrb1	LOC115487273
Gm12184	Tnfrsf25		H2ac10	Ctbs	Adm2
Tcf7l1	Rfx1		Gm15710	C130074G19Rik	Snora41
Gm21761	Aoc2		Gm25788	Cyb561	Enpp5
4930558C23Rik	Ep300		Hnf4a	Nek4	Mindy2
Syndig1	Huwe1		AI413582	Snx7	Naga
Kcng3	Bicdl1		Rps12-ps3	Brsk2	Snora31
Col4a2	Tnfrsf23		Fbxo10	Snap91	Zfp39
Atxn1	Bcl9		LOC115487892	Tspan5	Zfp712
Zscan4b	Ehd2		Slc6a9	Sfmbt1	Prom1
Slc6a12	Exd1		Rpl11	Vwf	Snord49a
Slc43a2	Plagl2		Gm22220	Cdkn3	Tradd
Tmem254b	Trrap		Orai2	Cgas	Snora26
Tmem108	Sec16a		Iqca	Dnajb13	LOC115487884
Tmem117	Gm7765		Tst	AI854703	Rnf122
Gm12183	Kif26a		Catsperg1	Rpa3	Vax2os
Galnt17	Tanc1		Mdfi	Bloc1s6	Ccdc191
Gnal	Tcerg1		Ube2e2	Abhd6	Vmn2r1
Gm3373	Trim46		Med9	Cemip	Kif1a
Nipal4	Rnf25		Plcxd2	Hhip	H3c3
Mdga1	Cad		Prss41	Ankrd44	Gm25835
Gm4027	Cabin1		Prss8	Zfp120	Fzd8
Fhl3	Tsc2		Gm22798	H2bu2	Ppp1r3c
Piwil1	Cit		Phlda2	Tunar	Map2
Igdcc3	Gmppb		Mturn	Glrx	Adssl1
Ccdc166	4933407K13Rik		Gpr146	Nphp1	4933427D06Rik
Ecscr	Cyb5d1		Gm6501	Gm2897	Nucb2
B230216N24Rik	Ubap2		Cdkn2d	Nsun3	Kcnt2
Ms4a14	Rgp1		Tsr3	Phlpp2	Pygl
Gm6329	Phf1		Mcee	Setdb2	2810408A11Rik
Muc1	Asap3		Grcc10	Nlrp4c	Ngdn
Fam124a	Etnk2		Gm3375	Cabp4	Gcnt4
Gm21312	Chd3		Aptx	Ift88	H4c6
Gm20765	Cherp		1700001O22Rik	Xylt1	Drc3
Ascl2	Trp53rka		Ssc4d	Mov10l1	Hscb
Cd3e	Rgs9		Pacsin1	Adamts3	Pdzd7
AU015836	Kcnj3		Gm7336	Lrrc8c	Rmrp
Il2rg	Tmc8		Ddrgk1	Nuak2	Dync2li1
CN725425	Abhd14b		Nadsyn1	Syce1	Mipol1
Psors1c2	Spred3		H2bc7	Tlx2	H3c7
Nap1l2	Scamp4		H2ac1	Igsf3	Proser2
Alox12	Bbs12		Slc47a1	Bbs4	Cyp2s1
Ppp1r14d	Gm17879		Gpi-ps	Ushbp1	Snora3
9530053A07Rik	Zp3		Mkrn3	Dgkh	Mgarp
Usp17lc	Gm4202		Ogfod2	Meis2	Lonrf3
Phldb2	Fam193a		Tcaf1	Tmem62	Nrtn
Chst15	Mfsd2b		Gm8420	Vsig10	H3c10
Ap4s1	L3hypdh		Rnaset2b	Smarca1	Trim68
Grin2a	Fxn		Ttc12	Arnt2	Selenbp1
Pitpnm2	Stmn3		Neil1	Galnt7	Sh3bgrl
Dclk3	Ryr1		Sh2d3c	Rffl	Ppm1j
Adcy6	Agbl5		Snora28	Snta1	Slc41a2
Zyx	Rreb1		Rhd	Gng10	Snord33
Rasl11a	Entpd7		Edf1	Dph3	Rps27rt
Anxa1	Pcdhgc5		H2ac13	Padi2	Crtac1
1700008O03Rik	Camkv		Snx21	Cabp7	Slit3
Gm6710	Gm9008		Fzd10os	Gde1	Ppp1r3f
Gm6225	Gm13170		Nenf	Elobl	H4c4
Klhl34	Tmem86b		Ndufaf3	Arfgef3	Lexm
Itga8	Sf1		Cdc42ep5	Gm23444	Scara5
Sema3d	Gm15706		Ccdc130	Gm23472	Rdh12
Gpr155	Gm10030		Rps3a1	Nubpl	Raet1e
Fam20c	Spen		Ndufs5	Gm14698	Ttc29
Gm8038	Ep400		Gdf1	Fbxo2	Selenom
Ada	Lmtk2		Ccdc57	Fam107b	Slc37a4
Spata31d1b	H2-Eb1		Fahd1	Jak2	LOC115488402
Vav3	Slc6a7		Slc25a27	Duox1	H1f4
Tram2	Stra6l		LOC115490496	Sdr39u1	H4c18
Thap2	H2-M6-ps		Msl3	St3gal5	Psme2
Dock10	Zdhhc8		Ell3	Fundc2	Tjp3
Prkd2	Ccdc85a		Mrpl54	Meis1	Gm23119
Serpinb9b	Armc9		Rps13-ps2	Fam189a1	LOC115488689
6330410L21Rik	Chst12		Nfasc	Atg10	Zfp455
Caps2	L3mbtl3		Pga5	Ggta1	D630039A03Rik
Abca13	Efna4		Birc3	Map10	Adhfe1
Mgll	Mnt		Gsdmd	Rasa4	Gm12918
Cadps2	Mrtfa		Pdgfb	Rabgap1l	LOC115490276
Adgrf5	Foxm1		Rpl17-ps5	Myl4	LOC115488077
Smim27	Espl1		Emp3	Naa30	Fkbp7
Gpr161	Notch2		Stat4	Thnsl1	Gm22247
Fam241a	Usp9y		Dap	Man2a1	Oscp1
Fndc1	Tm6sf2		Asb13	Mtrf1	Tmem82
Gm527	Gstm1		Gm25117	Gata4	Gm22317
Cacna1b	Zfp27		Gm22676	Alpk3	Gm25679
Ccdc142	Slc16a13		Gm25053	Ptpmt1	Snord15a
Wdr86	Cdkn1c		Morn1	Epb41l3	Gm12238
Unc93a2	Parp3		LOC115489590	Nt5c3	Btnl7-ps
Itgb4	Olfml3		Sap30	Prss42	Socs1
Olfr968	Kcnc3		Crnde	Dram2	H3c1
Rnf225	Bicra		Bspry	Acpp	Abhd8
Cdk5r2	Eid3		Cpne9	4930430F08Rik	Aldh1l2
6030443J06Rik	Slc25a23		Nol3	Olfr459	Unc93b1
Dmbx1	Epn1		Unc13a	Ggact	Pik3ip1
Gm5620	Ldlrad4		H2ac21	Extl1	Snord100
Reep6	Ifitm5		LOC115485611	2610001J05Rik	Snora64
Mex3b	Tmem79		Etfb	Fam234b	4930461G14Rik
Lims2	Krtcap3		Rps27a-ps3	Cd1d1	Gm23639
Tnfaip3	Zfp968		Fyb	Fzd9	Calca
Cacna2d1	Tent5a		Snora62	Htra1	Snord104
Yy2	Git1		Lingo3	Gnpnat1	Znrd1as
Dscaml1	Mrps11		Idua	Lacc1	H3c11
Rab39b	Tnk1		Tspo	Rny1	Frat2
Thrb	Ecm1		Lysmd4	LOC115486847	Rpl9-ps6
Chst10	Zc3h3		Trabd	Hgsnat	Snord118
Atp1b2	Rpp25l		Zfp964	Csf2ra	Rpl17-ps8
Cdc42ep1	Rerg		AA386476	Irx2	Cd302
Srrm1	Wiz		Gm25541	Ube2h	Snora33
Kdr	Trmt12		Nfkbil1	Fgf15	H2ac8
B3galt1	Dhrs4		Mapk13	Pramel30	LOC115488691
Wscd1	Serping1		Ccdc107	Pik3cd	Gm23105
Kctd11	Ptch2		Scarna8	Synj2	Fam131c
Map3k6	Cfap74		Ttc21a	Suclg1	Gm22270
Bgn	Hif3a		Smim4	Acan	Ptpru
Coch	Slitrk5		Gm5786	Parm1	Snora52
Ttc41	Zfp819		LOC115485682	Ggh	Mvb12b
Bmp1	Cbr3		Cds1	Pcdhga5	Snord13
ND4L	Akt1s1		Tmem160	Dpys	Slfn10-ps
Bsn	Gm17981		Treml2	Morn4	Gstt1
Stk33	Ccdc159		Klc3	Zfp783	H2ac7
Map7d3	Msrb2		Padi4	Ift57	Dnm1
Zfp287	Lars2		Gnb5	Btbd11	Sema4c
Zim2	Eppk1		Dnajc4	Zdhhc2	Ndufa4l2
Foxd1	9130221H12Rik		Atp5k	Tmem260	Snora16a
Tceal7	Mdc1		Hacd4	Repin1	Spag16
Slc7a8	Srcap		Gm4335	Nptxr	Mxra7
Msh4	Kcnh3		H2ac4	Meioc	Mtln
Zfp467	Ksr2		Myb	Tspyl4	H4c12
Selenon	Zfp704		Trim63	Golim4	H3c2
Mlana	Snapc5		Snora65	Bicc1	Snord16a
Pclo	Acot3		Mgst3	Gjb5	Pigyl
Usp17le	Tpm3-rs7		Ggnbp1	Wdfy4	Fggy
Gpr182	Helz2		Polr2f	Reck	Sergef
Ephb6	Aox1		Ptgr1	Bcas1	Klhl36
Fbln5	Apc2		Scand1	Hoxd13	Cgrrf1
Afap1l2	Tex13b		Msh5	Farp1	Gm25636
Endod1	Bglap3		Gm6204	Map6d1	Nxpe4
Hmcn2	Mlxip		Tmc3	Gskip	Gm26448
Col1a1	Kifc2		4930432K21Rik	Tmem9b	Slc24a1
Gm281	Gm35339		Dusp10	Depdc1a	Arhgef40
Chrnb4	Samd4b		2310039H08Rik	Ophn1	Snord94
Phlda1	Gpatch4		Klhdc1	Pigp	Pnck
4930539J05Rik	Tcaf2		Nccrp1	Lamtor3-ps	Gm26493
Prkce	Eif4ebp2		Gm25682	Osm	H2ac19
Cobll1	Tead1		Fam160a1	Cap2	E230016M11Rik
Fam217b	Pogz		Ltbp3	Gm4779	Snora44
Spns3	Ubc		Tmem35b	Obi1	LOC115488553
Gm16740	Zfp341		Omp	Tbx18	Ero1b
B230217C12Rik	Gm13608		Tatdn3	Des	Zfand4
Sync	Ccbe1		Pwwp3b	Efhc1	Gm15286
Zhx3	Atxn2		Nkx1-2	Erich1	Gm24830
Slc38a5	Rhof		Kdm5d	Bcl2l14	LOC115489800
Syn1	Ppp1r13l		Cep112	Slc25a33	Gm24313
	Ptpn23		Ttll7	Npr3	Higd1a
	Fbxl17		H4c17	Rab2b	Rpl18-ps1
	Rere		Gm11249	Hoxb13	Ldhd
	Cntf		Mroh4	Hipk2	Nt5c
	Phactr4		LOC115487278	Zcwpw1	LOC115489609
	Lrfn3		Zfp3	Fam189a2	Snord22
	Gm4798		Snora78	Ccnd2	Gm25394
	Sp2		Gm26387	Syt11	Gm22711
	Gm3435		Gm23238	Slc22a5	Snora21
	Gm19705		Car11	Krt42	Myo5b
	Psma5-ps		Zmat5	Prkcd	Gstk1
	Upk1a		Mrpl23	Lrrc8b	Gm25492
	Dusp18		Rnu1b2	Senp8	Gm21811
	Camta2		Rnase4	Elovl4	LOC115490046
	Wfikkn1		Gm10232	Siah2	Crlf2
	Spag4		Cblc	Pcdhga9	Glod4
	Tuba-rs1		Rps18-ps6	Kif3c	Snora70
	Gal3st3		Madcam1	Homer2	LOC115487878
	Gm6733		Gm13882	Sgms2	Tmem203
	Rtl8b		LOC115490270	Flrt2	BC048644
	Rdh5		Arhgef19	Apobec2	Ier5
	Trex1		Gm23442	Asap2	Ccdc51
	Fn1		Gm16470	Rps6ka5	Gstm5
	Masp2		Dtx4	Acoxl	Rnu1b1
	AY512931		Dleu7	Septin6	Hpn
	Cd63-ps		Scarna6	Gpr137b	LOC115487891
	Exoc3l		Rps23-ps2	Thrsp	Rhox13
	Ptprn		Zfp768	Slc30a3	H2ac24
	Prrt2		H2bu1-ps	Zfyve16	Col20a1
	Fam122a		Gm22422	Lurap1	Snord32a
	Dnhd1		Dmrt3	F8a	LOC115490290
	Star		Snx32	Slc33a1	H2ac6
	Gm7816		Pfdn6	Hsdl2	Lrrc27
	Usp51		Gm26165	Stat5a
	Cpeb1		Stx4a	Shisa2
	Brd4		Gm8756	Zfp956
	Kitl		Slc2a4	Dzip1
	Gm11839		Htr5a	Abcg1
	Thbs3		Rps15-ps3	Pdzrn3
	Fndc3c1		Aoc3	Siae
	Zfp93		Kif21b	Gm3739
	4933427D14Rik		Cdkn2c	Tet3
	Ikzf4		Gm8797	Gm45351
	Olfr539		Ppef2	Micu2
	A930001C03Rik		Rpl19-ps11	Steap1
	Gpr162		Gm5835	Uggt2
	Ncor2		Adamts15	Tgds
	Arhgap33		Mnd1	Lrrc75a
	Nhej1		Cd79b	Evi5l
	Ccdc102a		LOC115487685	B430319G15Rik
	Serpina3i		Gm16477	Dsp
	Dnd1		2410022M11Rik	Dennd11
	Rtl8a		Nat9	Pcgf5
	Bcl6b		Gm22748	Slc37a2
	Kdm6b		Tmprss12	Camk2d
	Gm2098		Top1mt	Cd47
	Gm6501		Ppp1ccb	Dynlt3
	Myl6b		Serp2	Plpp5
	Adat3		Gap43	Ddx4
	Lrp8os2		Tnfrsf12a	Rap1a
	Rbpj-ps3		Fam25c	Pde8a
	Nova2		Irgm2	Pramel14
	Gm10163		Adad2	Rpl10l
	Slc12a6		Hebp2	Pygm
	Actr3-ps		Bvht	Selenok
	Gm14296		Tafa5	Gprc5c
	Nsg2		Tll1	Hck
			Axl	Lsm8
			Crb3	Col4a1
			Thap3	Gramd4
			Vil1	Mlxipl
			Gm9616	Nrg4
			Tdrkh	2610044O15Rik8
			Gm11960	Wls
			Lipt1	Plxnd1
			Naa38	Prkcb
			1810009A15Rik	Ebag9
			Gm23245	Lmna
			Snrnp35	Cc2d2a
			Sncg	Frmd5
			Mcrip2	Mknk1
			Gm49083	Ddr2
			Khk	Habp4
			Flt4	Sting1
			Nap1l3	Smyd1
			4930556M19Rik	Tmem128
			Colec12	D030028A08Rik
			Rpl17-ps9	Ntrk3
			Ppp1r14a	C1d
			Gm6712	Pde3b
			Plb1	Rab6b
			Gm2810	Mael
			Mpp3	Myo1f
			Lag3	Slc22a23
			Gm5511	Zfp326
			Rps4x-ps	Pou4f1
			Gm14121	Carf
			Ptrh1	Rassf4
			Nat8f1	Zbtb46
			Kifc2	Hmgb3
			Rps18-ps5	Nphp3
			Rpsa-ps2	Mst1
			Platr20	Gfod1
			Gm12176	Rwdd2a
			Cldn3	Clgn
			Gm6311	Rnf32
				Nudt17
				Pdp1
				Gas7
				Tlnrd1
				Ankrd33b
				Olfr153
				Hsd3b7
				Fyn
				Mmp19
				Adcy9
				Abat
				Iah1
				Trim7
				Tspan6
				Smad1
				Ripk3
				Sh3rf1
				Arl4d
				Heg1
				Rap2a
				Homez
				Sfxn5
				Stat5b
				Mertk
				Tarsl2
				Gpx7
				Eml6
				Ngly1
				Kcnh2
				Foxo6
				Gng12
				Trank1
				Tgfa
				Sirpa
				Wfs1
				Sdhaf3
				Actr3b
				Sycp2l
				Megf6
				Prrx2
				Gm40977
				Elmo1
				Actn3
				Rhbdf1
				Psmg4
				Slc13a5
				Kcnk6
				Mfsd6
				Atp2b4
				Osgep
				Spin4
				Abca5
				Erap1
				Ndst2
				Phf19
				Pdgfrb
				Cux2
				Map3k5
				Npnt
				Itgb3
				Zadh2
				Dixdc1
				Pianp
				Timp2
				Elf4
				Rasgef1a
				Mall
				Shld1
				Slco2a1
				Tmem28
				Zfp612
				Elovl2
				Mrpl57
				Il17rc
				Selenoo
				Abtb2
				Bola3
				Trpc1
				Arhgap45
				Tinagl1
				Fcgr2b
				8030474K03Rik
				Stox2
				Dnah6
				Hectd2
				Dnajc22
				Vash1
				Nudt16
				Zfp991
				Abca3
				Fam126a
				Clu
				Fzd4
				Dnah17
				1110051M20Rik
				Gpnmb
				Rabepk
				Lipa
				Cmklr1
				Plxna4
				Kctd12
				Phf7
				Esx1
				Arpin
				Fbxo48
				Vwa3b
				Zc3h12c
				9330151L19Rik
				Hoxa1
				Pon2
				Cln6
				Gm10222
				Plpp6
				Yaf2
				D030068K23Rik
				Zfp560
				Zfp185
				Shc2
				Psd3
				Greb1l
				Zfp119b
				Car8
				Gpx3
				Onecut2
				Klhl23
				Ism2
				Macir
				Cps1
				Trim16
				Aldh5a1
				Samd12
				Mcmdc2
				Gstt3
				Mafa
				Zdhhc23
				Zswim8
				Cttnbp2
				Tmem67
				Faah
				Gm10340
				Commd3
				Smad3
				Gfra4
				Clvs2
				Ccnjl
				Eda
				Strip2
				Ppp6r2
				Rb1
				Nagk
				Gadd45a
				2210409E12Rik
				Tcp11l1
				B4galnt1
				Tgfbr2
				Mrpl52
				Gm26175
				Fgfrl1
				G6pc3
				Mfng
				Rasal1
				Btbd18
				Paqr4
				Stard10
				Dgat2
				Rab11fip2
				Boc
				Adap2
				Dhrsx
				Irak1bp1
				Gpr137c
				Fbxl16
				Apoc1
				Lrrc61
				Megf11
				Bcl2l11
				Ipp
				1700012D14Rik
				Ccdc82
				Tmcc2
				Ppm1h
				Zfpm1
				Zc3h8
				Mmp15
				Otx2
				H19
				P3h4
				Rab29
				Mansc1
				Fam78a
				Zswim7
				Kif21a
				Paqr8
				Tbc1d12
				Slc35d2
				Ndufb4
				F2
				C1rl
				Tmem51
				Cpn1
				Whamm
				Pirt
				Med12l
				Rgs9bp
				Chil1
				Coro2b
				Atg9b
				Micall1
				Nat8l
				Col9a2
				Tspan33
				Elavl3
				Mark1
				Vmn1r53
				Efcab11
				Zxdb
				Mei4
				Fmnl1
				Dennd3
				Tbc1d8b
				Gulo
				Ccdc28a
				Was
				Fzd2
				Tbc1d4
				Polr3gl
				Gm5469
				Pitpnm1
				Il4i1
				Pcdhga7
				Chn2
				Zfp37
				Sfxn3
				Gna15
				Aif1l
				Aqp11
				Cryzl2
				Plaur
				R3hcc1
				Adora2b
				Ccdc106
				Mblac2
				Ampd3
				Fgf17
				Lyn
				Galns
				Fam174a
				Ikzf2
				Usp25
				Tmem218
				Fgf10
				Mettl7a1
				Tuft1
				Tcea2
				Rab15
				Fkbp1b
				Cables1
				Gm13436
				Kcng1
				Fancf
				Sh3kbp1
				Tmem217
				Pld1
				ATP6
				Fam161a
				Nudt13
				Slc7a2
				Rpl34-ps1
				Zfp128
				Fbxw10
				Srr
				Rapsn
				Hapln4
				Fam241b
				Tctex1d2
				Myo1g
				Kcnn2
				Mfhas1
				Ssbp2
				Doc2a
				Myom2
				Tmem159
				Slc16a14
				Gstp3
				Sdc2
				Fam229b
				Ttll6
				Tspyl5
				Parp4
				Gyg
				Btn2a2
				Atg4a
				Derl3
				Jun
				Zkscan7
				Trf
				Col4a2
				Lrp3
				Pcdhga10
				Rdh14
				Cgref1
				Ccdc160
				2610002M06Rik
				Mbp
				Pdcl2
				Bphl
				Gm2237
				Camk2n2
				Acsm4
				Eif4g3
				Hr
				Lysmd2
				Gm13580
				Mapk12
				Pcdhgb6
				Nhs
				Immp2l
				Il10rb
				Sft2d3
				Adamtsl4
				Il13ra1
				Stk39
				Atxn1
				Pcbd2
				Fam171a2
				Gad1
				Msra
				Bnip3l-ps
				Fkbp10
				Lipo2
				Pold4
				Ryr3
				Prkar2b
				Ppp1r13b
				Setmar
				Ppp4r4
				Ece2
				Cntn2
				Nudt18
				6230400D17Rik
				Xpa
				Radil
				Plekha6
				Gmds
				Snord49b
				Fgd6
				Thnsl2
				En2
				Gm5134
				Rab43
				Ccdc181
				Gdpd5
				Crtc3
				Dusp14
				Nrarp
				Cerk
				Kbtbd6
				Smim19
				Ddx43
				Ptpn7
				Sema7a
				Grhl2
				Tent5c
				Adamts14
				Bag2
				Zbtb7c
				Olfr147
				H2ac14
				Tmem14a
				Nim1k
				Gmpr
				Magef1
				Spats2l
				Gnal
				Gm9732
				Baiap2l1
				Pcsk1
				Plp1
				Tcf15
				Zkscan16
				Msc
				Casr
				Syndig1
				Mrc1
				Caskin1
				Nr3c2
				1110032A03Rik
				Rn7s1
				Gm12671
				Arhgap18
				Fmn1
				Hoxc12
				Taf9
				ND3
				Sox21
				Acy3
				Atp1b2
				Fbxo41
				Pcdhga4
				Atp10a
				Tek

## Sheet: NPC overlap PHDmut K1584R
Gene symbols of differentially expressed genes in PHDmut and/or K1548R NPC vs WT NPCs, listed by uniqueness.
Upregulated in			Downregulated in
PHDmut only	K1584R only	PHDmut and K1584R	PHDmut only	K1584R only	PHDmut and K1584R
Vcam1	Hs6st2	Epha3	Gm3375	Ccdc57	H2-Q7
Zfp182	Has3	Zfp654	Sez6l	Odad1	Ppp1ccb
Helz2	Fbxo32	Zfp758	Adam11	Emilin2	Gm13169
Prrg1	Cldn4	Sh3bgrl	Flt4	Smtn	Fndc5
Ube3a	Zic1	Nol8	Kcp	Clybl	Rsph3b
B3gat2	Glra2	Spopl	Ccdc177	Ppp1r17	5930430L01Rik
Cyp2s1	Zfp950	Mef2c	Enho	Col6a2	H2ac10
Dusp9	Uty	Zfp944	Mecr	Gipr	Gpi-ps
Rassf3	Zfp985	Pcdh19	Ubtd1	Ttc12	Prrt2
Arhgap18	Inpp5d	Hcn1	Vmn1r90	Slc50a1	BC024139
Ccnb1ip1	Ahr	Gm10222	Serpinf1	Rem2	Kif7
Mpzl2	Zfp781	ATP8	Iglon5	Acbd4	Rassf10
Flt1	Hpgds	Abcb1b	Plekhb1	Pacrg	Efcc1
Zfp995	AU018091	Eea1	Pcdha6	Cul9	Col26a1
Pdlim1	Vstm2a	Septin7	Gm24888	Cspg4b	Adamts16
Lamc2	Atp11c	Gm6710	Sirt5	Ndrg2	H4c2
Kcnab1	Gm2381	Arap2	Lrfn5	Flrt1	Arhgef4
Pag1	Cd46	Nxt2	Pcp4l1	Cd9	Zim1
Arhgap5	Lncenc1	Resf1	Slc8a3	Lgi3	H2bc14
Gria3	Zfp119a	Tex15	Dnase1l2	Bdkrb2	Ddit4
Casp8ap2	Zfp979	Lrif1	Gm25682	P4ha1	Igfbp2
Tecrl	Scai	ND4	Hsd11b2	Ntrk2	H2ac15
Zc3hav1	Gm32061	Marchf7	Tafa5	Plagl1	Gm14150
Matr3	Zfp345	Hmgn5	Uba1y	Agtr1a	Gm4202
Epha2	Ppargc1a	Gpr22	Rapgef3	Efna1	H2bc6
Nrg4	Ddx3y	Kbtbd8	Amer3	Crlf2	H2ac13
Zfp942	Thbs1	Ddias	H2ac22	Rbp4	H4c6
Lmo3	Gm14124	Ipw	Cacng4	Adssl1	H2-Bl
Cited1	Rims1	Tmed5	Cacna1g	Gpr146	H4c12
Pde3a	Prss23	Cenpk	Grid1	Irf8
Bicd1	Zfp997	Mbnl3	Chst2	Mfap2
Plekhf1	Gria4	Xist	Celf5	Slco2a1
Icosl	Phf20l1	ND2	Lipe	Hoxd4
Adgrg6	Fstl5	ND1	H2-T22	5530401A14Rik
Sohlh2	Sez6l	Smim10l1	Il3ra	Rgs16
Prrg4	Gm8251	Tmtc3	Sall3	Ypel4
Ptpn4	Cdh18	Lysmd3	Fbxl15	Sdk2
Rras2	5530601H04Rik	Cacybp	Garem2	Tinagl1
Zfp945	Gm5117		Gse1	H2-D1
Ripor2	Htr1b		Znhit1	Bhlhe40
Lpcat4	Rapgef5		Runx1	1810020O05Rik
Fosl2	Spock3		B4gat1	Mettl27
Fabp3	Lin7a		Htr2c	Unc93b1
Nbeal1	Bdnf		Snora17	Gm5805
Zfp37	Nudt15		Cckar	Gm19680
Mybl2	Nlgn1		Prr7	Zfp474
Slc25a31	Rabgap1l		Pde8b	P3h4
Tsix	Pcdh7		Gm12033	Dlk1
Sgk3	Zfp804a		Grk4	Rhox5
Hcrtr1	Pcdhb18		Ntn1	Adamts12
Ccdc141	Pid1		Minar2	Rgl3
AU041133	Dok6		Cobl	P3h3
F2	F8		Tmem121	Dlec1
Eps8	Fgfbp1		Gm25541	P2rx6
Aff2	Mbnl1		Kif19a	Smtnl2
Cd9	Dach2		St6gal2	Aldh1b1
B4galnt2	Dusp5		Faim2	Aldh1l1
Clps	Grik2		Slitrk1	St6galnac6
Klf5	Vmn1r90		Tap2	Apba3
Casc1	Unc5b		Pdgfc	Itih5
Klf8	Ptgs2		Asphd1	H4c1
Stag2	Ccn3		Pdf	Nxf3
Zcchc7	Fgf9		Adcy5	Iqcc
Mansc1	Chrna7		Snrnp35	Rpl37rt
Zfp229	Gli3		Slitrk3	Kcnn1
Lekr1	Sall3		Gli1	Kcna5
Zfp947	Fgd4		Ubc	Cabp1
Uba6	Cntnap5a		Tmem28	Ctsz
Shtn1	Rab30		Snord118	Abcd2
ND5	Slitrk6		Col18a1	Gm7446
Zfp820	Car2		Ddx28	Crocc
Fbxo6	Nol4		Stk32c	Elfn2
Tex11	Gulp1		Ccdc30	Camkv
Cd300a	Zfp938		Ddr1	1110038F14Rik
Glipr1	Zfp960		Pcdhb3	Rec8
Dnah6	Rex2		Cdh22	Acad10
Adamts6	Zfp708		Gm5641	H1f2
Galnt6	Hspe1		H2ac12	Gpat2
Postn	Khdrbs2		Fam71e1	Emid1
Brwd3	Xkr4		Nlgn3	G0s2
Scn1a	Hecw1		Dnhd1	Mok
Slc2a3	Kcnj3		Cplx1	Gdf1
Myo1c	Cbln2		Vax2	Gm4779
Ccn1	Gpr137c		Disp3	Miip
Gm14434	Nrg3		Tbc1d4	Hps1
Pik3cb	Mmp16		Mrc2	Ryr1
Slc1a1	Epha5		Pcdha2	Chat
Brcc3	Ass1		Metrnl	Rps27a-ps3
Fgfr4	Naaladl2		Pcdhb8	Trpv2
Pip5k1b	Zfp959		Metrn	Ppfia4
Arhgap27	A830082K12Rik		Brinp1	Cd82
Col1a2	Adgrb3		Adck5	Ppp1r3c
Zfp729b	A830018L16Rik		Dlgap3	Ier3
B2m	Mdga2		H2ac4	Pdpn
Ankrd33b	Ccser1		Unc80	Tpi1
Zfp948	Gm14139		Zfp773	Lmna
Amotl2	Ndst3		Kif21b	Doc2b
B3galt2	Lrrc7		Lingo1	Hes5
Capn6	Ncam2		Dok4	Helz2
Hspg2	Nr4a2		Nell2	H2bc4
Slc6a15	Cd80		Ppfia3	Stra6
Slc46a3	Hhip		Tspoap1	P2rx3
Sgms1	Kcnv1		Adgrb1	Adcyap1
Kcnq1ot1	Pkia		Pcdha9	Gm6136
Tuft1	Pcdh9		Zscan2	Msh5
Ripk4	Tbx15		Cnnm2	Klf10
Smc4	Kcnb2		Arl6ip4	Nhlh1
Sdc4	9330159F19Rik		Kcnb1	Pgk1
Txndc12	Vmn2r1		Ptp4a3	Ticam1
Abhd5	Gabrb2		Slc25a42	Ache
Mybl1	Lrrtm1		Snora28	Galr1
Stard8	Cnksr2		Dagla	Synpo
Eva1a	Shisa7		Carmil3	Ptgir
4930447C04Rik	Anks1b		Col4a5	Ccdc8
Lrrc70	Fut9		H2ac8	Eno1b
Tes3-ps	Syt1		Pcdha1	H2ac11
Ugt2b34	Vgll3		Tfr2	Rpl10a-ps1
Myo5b	Hoxb9		Tbx15	Scara3
Zfp968	Vcan		Ckb	Efs
Ascc3	Sh3gl2		Rps12-ps3	Ubxn11
Edn1	Pld5		Fam174b	Tcirg1
Cwf19l2	Sorcs3		Scrn2	Frmpd1
COX1	Egfr		Vwa5b2	Fahd2a
Prelid2	Pmaip1		Lrp3	Mmp2
Lrrtm4	Cadm2		Chchd10	Crabp1
Glmn	Lpar4		Pcdha8	Mmp14
Taf4b	Unc5c		Rac3	Ak4
6330415B21Rik	Gbp2		Serf1	Car12
Kcnip1	Ccdc85a		Gm26448	Eml2
Slc16a9	Anxa1		Scand1	H2bc23
Trpc5os	Gabrb3		Kifc2	Gm13889
Ahnak	Sar1b		Tspan17	Kcnj5
Tpbgl	Cdh7		Dchs1	Ripor2
B4galt1	Lrfn5		Cyp2j6	Foxj1
Lama4	Samd12		Fstl5	Zfp775
Rbm41	Cdh11		Bbc3	Chst8
Limch1	Plxdc2		Apc2	Ldha
Kctd16	Mt1		Adcy3	Galnt18
Myof	Nfib		Impdh2-ps	Fcsk
Akr1b8	Erbb4		Cnih2	Rprl3
Fbxo15	Rorb		Cercam	Plekha2
Ttr	Cdr1os		Psd	Rgs8
Xlr3a	Csmd1		Glra1	Peg13
Gsg1l	Sema3a		Brsk2	Kcnj12
Lnpk	Cadps		Smarcd3	Bnip3
Pik3c2a	Nexmif		Pcsk1n	Ntrk1
Ets1	Pcdhga1		Megf6	H2ac14
Snx16	Mt2		Tmem121b	Arhgap22
Pdgfra	Fndc3c1		Chga	Cntn2
Mmd2	Rgs17		Slit3	Fbln2
Gm6871	Zfp936		Rbm46	Tmc3
Kif18a	Slitrk5		Vsig10l	Large2
Dab2	Ttn		Pou2f2	Gnasas1
Cp	Pcdh11x		Pcdha7	Ier5
Pdpn	Tex13b		Nrxn2	Itpr3
Plcd3	Reln		Mast1	Slc18a2
Cmklr1	Tcfl5		Anks6	Trappc6a
Slc6a2	Cacnb2		Ltbp3	Pygl
Nabp1	Onecut2		Ccdc92	Neurl1a
B130024G19Rik	Plcb1		Haghl	Galk1
Necab1	Usp9y		Etfb	Pdk1
Ccdc122	Galnt13		Coro1a	Hpca
Dcun1d1	St6gal2		Gm22711	Atp2a3
Pnlip	Ubxn2b		Gm7336	1700048O20Rik
AU015836	Nkain3		B3gat1	Slc16a3
Chrm2	Sema3c		Hoxb2	Shf
Papss2	Adgrl3		Abcc8	Dkk3
Prss41	Gm8108		Nbeal2	Kcnn3
Zfp931	Dcc		Ptpru	Rgs4
Ndrg1	Pcdh10		Slc16a13	Epha10
Baiap2l1	Trp53inp1		Pcdh11x	Txnip
Gm10400	Nova1		Nat8l	Prph
Apold1	Ptprd		Snora78	Pck2
Syk	Robo2		Gm4425	H1f10
Plp2			Galnt2	Slc9a5
Zfp81			Mdga1	Cfap54
Chm			Rpl17-ps9	Olfml2a
Knl1			Bcl11a	Nap1l5
Creb3l2			Dtx1	Rras
Cdh12			Foxp4	H2-Ab1
Pawr			Col5a1	Mical1
Ptpn14			Mmp11	Mfsd13a
Tceal8			Pcdha5	Pgm1
Scube2			Gfod2	Begain
Nid2			Adgrb2	Vsir
Tnfaip2			Nkx6-2	Aldoc
Flnb			Acot7	Svil
Abracl			Col22a1	Kif26a
Dram1			Scn5a	Trpm4
Myh7b			Lmtk3	Aldoa
Susd2			6330403K07Rik	Zfr2
Thbd			Cep131	Rpl36
Gata4			Lrfn1	Npepl1
Igsf23			Ndufb10	Pfkl
Trdmt1			Rhbdl3	H2bc12
Ppp4r3b			Irx1	Egln3
Bclaf3			Plekhh3	Cyb561
Procr			Pcdhb2	Xlr3a
Id2			Hap1	Arrdc4
Phf14			H1f4	Lgmn
Trpm3			Smad3	Ccdc136
Neurod1			Arrdc2	Plcb3
Mastl			Fsd1	Fgfr3
Myh7			Camk2b	H1f0
Emp2			Chd3	Xlr3c
Sox17			Ssbp4	Scarb1
Nckap5			B630019K06Rik	Gpx3
Lhfpl2			Rab4a	Islr2
Slc7a1			Dpf1	Man2b2
Lpar3			Ano8	Gm10335
Gask1b			Klhl14	Xlr3b
Ogfrl1			Nlrp5-ps	Dock6
Dock5			H4c11	Nnat
Fam126b			Dcn	Loxl2
Nrk			Galnt16	H2-K1
Zfp595			Prrx2	H19
Slf1			Ly6h
Hs3st1			Fam171a2
B3gnt5			Lrrn2
Zup1			Pnmal2
Rnf128			Fndc10
Kdelr3			Tub
Ezhip			Mafb
Dennd2c			Hcn3
Dek			Atp13a2
Crbn			H2ac24
Tax1bp3			Acap3
Ryr2			Asphd2
Mis18a			Cenpv
Sec24d			Gprin1
Zfp456			Srcin1
Ptk6			Pcdhb10
6720489N17Rik			Slitrk5
Dnmt3l			Rcor2
Tcf7l2			Cadm4
Lipo3			Zfp428
Smc2			Cux2
Etl4			Hoxb8
Gpr39			Cdh24
Anpep			Ap3b2
Fxyd3			Nudc
Sgo2a			Snrpd2
Mthfsl			Hoxb3
Agtr1a			Edf1
C1qtnf6			Sppl2b
Slc16a1			Rcc2
Zfp518a			Trappc9
Cntn4			Zfp579
Cryab			Sptbn2
Hdx			Igf2r
Scml2			Ptpn5
Fam114a1			H2bc9
Ncoa7			Mmp15
P3h2			Cacnb1
Tead4			Spaca6
P4ha1			Id3
Rffl			Scrib
Tnk1			Map7d1
Fam3c			Abhd8
Ccn2			Arhgef10l
Sntb1			Shank3
Neurod4			Vash1
Gata6			Fam20c
Nudcd1			Jag2
Taf7l			6430548M08Rik
Prlr			Col2a1
Prss35			Dcaf12l1
Pcgf5			Hoxb4
Ostc			Prpf40b
Ror1			Miat
Gm10925			Ebf4
Gcnt1			Myo18a
Mitf			Srsf9
Fndc1			Rgl2
Ldlrap1			Ntrk3
Lrp2			Adgrl1
Neil3			Cbx6
Tgfbr3			Sart1
Tnfrsf1a			Snx32
Rp2			Adcy2
Tmem68			Cdh4
Cul4b			Dpysl4
Ptger3			Pkn1
Gm3696			Ccdc3
Efcab1			Uchl1
Kcnq5			Pias4
Cd2ap			Bcl2l2
Tpm4			Slc22a17
Lpar6			Klc1
Fgl2			Rundc3a
Ptbp2			Jph3
Mdfic			Fbxo31
Myl9			Dock3
Peg10			Chtf8
Sema6d			Igsf9
Tlr5			Gm24029
Lamb1			Cdc37
Myadm			Gm10232
S100a1			Cdkn1c
Igf1			Grb10
Kcng1
Bhlhe40
Gls
Sparc
Ptx3
Slc9b1
Tmx3
Lrrtm2
Cntnap4
Smim15
Adcyap1
Emp1
Nxf7
Tfpi
Mob3b
Eda2r
Rbmx2
Nt5c3
Sfmbt2
Diaph3
Tceal9
Ppp1r16b
Epas1
Lama1
Cited2
Mical2
Frmpd1
Tram2
Cemip
Kif20b
Ube2v2
Adora1
Arid5b
Agbl3
Gt(ROSA)26Sor
Dynlt3
Sec62
Flrt3
G2e3
Arhgap29
Vmn1r14
Fst
Depdc1a
Arhgef5
Nup62cl
Lifr
Fbln2
Smpdl3a
Plgrkt
Ier3
Aldh6a1
Tbc1d8b
Ftx
Pwwp3b
Dleu2
C1d
Serbp1
F3
2310030G06Rik
Arsi
Ythdf3
Srgn
Rnf17
Esco2
Gja1
Cip2a
Ano3
Mme
Satb2
Flrt2
Kit
Hmmr
Cd36
Edem1
Purb
Gm14698
Snrnp27
Atp8b1
Gata3
Fut8
Mis18bp1
Gm3636
Zfp449
Fabp7
Dnajc10
St3gal1
Fkbp9
Prkaa2
Trnt1
Cdc73
Nek7
Palld
Snai1
Col4a1
Lamc1
Ggta1
Ccne2
Eogt
Cops2
Cd8a
Col4a2
Hells
Tmem167
Kdelr2
Yes1
Mbnl2
Timp3
Ndst4
Arhgap6
Irf4
Adamts9
Cobll1
Atp13a3
Pirt
Adamts15
Stra6
Tpk1
Sdhaf3
P4ha2
Tnfrsf21
Ncapg
Calu
Ppp1r17
Tnfrsf10b
Rps6ka6
Cbx3
Adam19
Zfp800
Pde4d
Dkc1
Smarcad1
Zfp420
Foxn2
Sox7
Lsm3
Emilin3
Cycs
Plod2
Fundc1
Nnat
Airn
Bub1
Cenpq
Lpp
Tspan12
Pttg1
Cenpi
Rbm3
Fam169a
Phactr2
Cldn34c1
Neil2
Gpm6a
Bmt2
Slco2a1
Nid1
Tinagl1
Septin2
C330018D20Rik
Loxl2
Frzb
Man1a
Erdr1
Xiap
Me1
Shcbp1
Slc6a11
Tspan2
Car12
Braf
Mtpn
Col5a2
Creb3l1
Mest
Ghr
Capza2
Bet1
Gpx3
Vma21
Abhd13
Zc3hav1l
Tmem168
Spin4
C1galt1
Tm9sf5
Creb5
Peg13
Csgalnact2
Luc7l2
Sgce
H19
Nap1l5
Cald1
Spc25
Tmem106b
Mad2l1
Plagl1

## Sheet: DEGs PHDmut mESCs
Differentially expressed genes, PHDmut mESCs vs WT mESCs.
ENSEMBL ID	Gene Symbol	Log2 FC (PHDmut vs. WT)	Adjusted P-Value	Up/Downregulated
ENSMUSG00000051747	Ttn	3.02942	5.82e-06	UP
ENSMUSG00000054752	Fsd1l	2.1888	7.32e-06	UP
ENSMUSG00000050966	Lin28a	1.77024	7.32e-06	UP
ENSMUSG00000036036	Zfp57	1.66379	7.32e-06	UP
ENSMUSG00000075014	NA	5.67198	7.32e-06	UP
ENSMUSG00000041773	Enc1	1.98184	7.33e-06	UP
ENSMUSG00000115318	NA	1.64471	7.33e-06	UP
ENSMUSG00000004151	Etv1	2.39314	7.47e-06	UP
ENSMUSG00000015243	Abca1	1.85911	7.47e-06	UP
ENSMUSG00000026479	Lamc2	1.81004	7.47e-06	UP
ENSMUSG00000072419	Dppa2	1.61571	7.47e-06	UP
ENSMUSG00000029761	Cald1	1.66883	7.5e-06	UP
ENSMUSG00000027478	Dnmt3b	2.04201	7.5e-06	UP
ENSMUSG00000044835	Ankrd45	2.2818	7.5e-06	UP
ENSMUSG00000086563	NA	2.90744	7.5e-06	UP
ENSMUSG00000024472	Dcp2	1.2974	7.5e-06	UP
ENSMUSG00000027070	Lrp2	2.25517	7.5e-06	UP
ENSMUSG00000029405	G3bp2	1.58932	7.5e-06	UP
ENSMUSG00000075602	Ly6a	2.19788	7.5e-06	UP
ENSMUSG00000046449	Nexmif	1.8798	7.5e-06	UP
ENSMUSG00000005566	Trim28	1.35102	7.52e-06	UP
ENSMUSG00000066009	Zfp987	1.52611	8.16e-06	UP
ENSMUSG00000020774	Aspa	2.90566	8.46e-06	UP
ENSMUSG00000078503	Zfp990	1.24402	8.81e-06	UP
ENSMUSG00000026604	Ptpn14	2.44787	8.81e-06	UP
ENSMUSG00000057503	Olfr1459	1.98575	8.81e-06	UP
ENSMUSG00000027955	Gask1b	3.05327	9e-06	UP
ENSMUSG00000034120	Srsf2	1.30408	9.51e-06	UP
ENSMUSG00000034187	Nsf	1.29526	9.83e-06	UP
ENSMUSG00000032531	Amotl2	1.79816	9.84e-06	UP
ENSMUSG00000020114	Cand1	1.23354	1.02e-05	UP
ENSMUSG00000022545	Ercc4	1.88417	1.07e-05	UP
ENSMUSG00000029695	Aass	2.11209	1.07e-05	UP
ENSMUSG00000027189	Trim44	1.33979	1.07e-05	UP
ENSMUSG00000027820	Mme	1.2242	1.07e-05	UP
ENSMUSG00000050737	Ptges	1.74112	1.07e-05	UP
ENSMUSG00000040624	Plekhg1	2.04187	1.13e-05	UP
ENSMUSG00000092035	Peg10	3.68174	1.13e-05	UP
ENSMUSG00000020063	Sirt1	1.2993	1.13e-05	UP
ENSMUSG00000053414	Hunk	1.67905	1.13e-05	UP
ENSMUSG00000006205	Htra1	2.70326	1.13e-05	UP
ENSMUSG00000048376	F2r	1.86554	1.13e-05	UP
ENSMUSG00000005103	Wdr1	1.18722	1.13e-05	UP
ENSMUSG00000048960	Prex2	1.44892	1.13e-05	UP
ENSMUSG00000072244	Trim6	1.15024	1.19e-05	UP
ENSMUSG00000055027	Smyd1	2.59843	1.25e-05	UP
ENSMUSG00000032712	Resf1	1.05674	1.33e-05	UP
ENSMUSG00000035161	Ints6	1.3801	1.33e-05	UP
ENSMUSG00000052852	Reep1	1.38903	1.45e-05	UP
ENSMUSG00000073771	NA	1.93226	1.45e-05	UP
ENSMUSG00000000730	Dnmt3l	1.81765	1.45e-05	UP
ENSMUSG00000047751	Utf1	1.52972	1.45e-05	UP
ENSMUSG00000030022	Adamts9	1.39785	1.53e-05	UP
ENSMUSG00000051855	Mest	1.21027	1.53e-05	UP
ENSMUSG00000069833	Ahnak	1.02463	1.53e-05	UP
ENSMUSG00000095661	Gm8935	1.4626	1.71e-05	UP
ENSMUSG00000075592	Nynrin	1.54103	1.71e-05	UP
ENSMUSG00000003119	Cdk12	1.48352	1.71e-05	UP
ENSMUSG00000041846	Ppp4r3a	1.06105	1.71e-05	UP
ENSMUSG00000027395	Polr1b	1.20259	1.71e-05	UP
ENSMUSG00000073568	Arl14epl	1.54069	1.71e-05	UP
ENSMUSG00000081752	NA	2.01396	1.71e-05	UP
ENSMUSG00000029920	Smarcad1	1.19194	1.71e-05	UP
ENSMUSG00000006056	Calcoco2	2.1629	1.73e-05	UP
ENSMUSG00000003038	Hmgn2	1.28124	1.78e-05	UP
ENSMUSG00000040102	Klhl42	1.52428	1.86e-05	UP
ENSMUSG00000067860	Zic3	1.9828	1.88e-05	UP
ENSMUSG00000019558	Slc6a8	1.18725	1.91e-05	UP
ENSMUSG00000020100	Slc29a3	1.46746	1.94e-05	UP
ENSMUSG00000040274	Cdk6	1.89749	1.95e-05	UP
ENSMUSG00000022864	D16Ertd472e	1.78148	1.99e-05	UP
ENSMUSG00000020184	Mdm2	1.17101	1.99e-05	UP
ENSMUSG00000101009	1700108F19Rik	4.63392	1.99e-05	UP
ENSMUSG00000071424	Grid2	2.2772	1.99e-05	UP
ENSMUSG00000031119	Gpc4	2.27764	1.99e-05	UP
ENSMUSG00000040296	Ddx58	2.64885	2.11e-05	UP
ENSMUSG00000020422	Tns3	1.05357	2.11e-05	UP
ENSMUSG00000039220	Ppp1r10	1.31025	2.16e-05	UP
ENSMUSG00000045009	Prrt3	2.03059	2.16e-05	UP
ENSMUSG00000026564	Dusp27	1.85276	2.16e-05	UP
ENSMUSG00000037855	Zfp365	2.91158	2.16e-05	UP
ENSMUSG00000022178	Ajuba	1.56668	2.2e-05	UP
ENSMUSG00000021701	Plk2	2.34707	2.2e-05	UP
ENSMUSG00000022385	Gtse1	1.34944	2.2e-05	UP
ENSMUSG00000030795	Fus	1.13393	2.2e-05	UP
ENSMUSG00000038914	Dido1	1.08456	2.21e-05	UP
ENSMUSG00000030310	Slc6a1	2.69314	2.21e-05	UP
ENSMUSG00000038894	Irs2	1.48923	2.25e-05	UP
ENSMUSG00000062518	Zfp534	1.04103	2.25e-05	UP
ENSMUSG00000038545	Cul7	1.10909	2.25e-05	UP
ENSMUSG00000045658	Pid1	1.83869	2.31e-05	UP
ENSMUSG00000022218	Tgm1	1.48649	2.31e-05	UP
ENSMUSG00000030870	Ubfd1	1.07984	2.33e-05	UP
ENSMUSG00000075122	Cd80	2.36078	2.33e-05	UP
ENSMUSG00000025930	Msc	2.96029	2.33e-05	UP
ENSMUSG00000037833	Sh2d4b	1.77587	2.35e-05	UP
ENSMUSG00000024421	Lama3	2.40019	2.35e-05	UP
ENSMUSG00000061524	Zic2	1.73556	2.44e-05	UP
ENSMUSG00000078498	Zfp988	1.25501	2.44e-05	UP
ENSMUSG00000101939	NA	1.47922	2.44e-05	UP
ENSMUSG00000027799	Nbea	1.97836	2.44e-05	UP
ENSMUSG00000022054	Nefm	2.47449	2.49e-05	UP
ENSMUSG00000095909	Gm10324	1.25077	2.49e-05	UP
ENSMUSG00000031965	Tbx20	2.96259	2.49e-05	UP
ENSMUSG00000021282	Eif5	1.15766	2.49e-05	UP
ENSMUSG00000000275	Trim25	1.21328	2.57e-05	UP
ENSMUSG00000023902	Zscan10	1.45707	2.57e-05	UP
ENSMUSG00000006456	Rbm14	1.38263	2.65e-05	UP
ENSMUSG00000039395	Mreg	1.04731	2.67e-05	UP
ENSMUSG00000030232	Aebp2	1.14954	2.81e-05	UP
ENSMUSG00000026701	Prdx6	1.1571	2.83e-05	UP
ENSMUSG00000028820	Sfpq	1.36546	2.93e-05	UP
ENSMUSG00000039224	D1Pas1	1.47985	2.93e-05	UP
ENSMUSG00000078578	Ube2d3	1.27391	2.93e-05	UP
ENSMUSG00000043629	1700019D03Rik	1.03209	2.93e-05	UP
ENSMUSG00000034981	Parm1	1.93756	2.93e-05	UP
ENSMUSG00000008153	Clstn3	1.55711	2.93e-05	UP
ENSMUSG00000021557	Agtpbp1	1.45048	3.04e-05	UP
ENSMUSG00000028124	Gclm	1.19038	3.08e-05	UP
ENSMUSG00000002068	Ccne1	1.22899	3.09e-05	UP
ENSMUSG00000019891	Dcbld1	1.38277	3.14e-05	UP
ENSMUSG00000046591	Ticrr	1.78372	3.14e-05	UP
ENSMUSG00000021127	Zfp36l1	2.08694	3.14e-05	UP
ENSMUSG00000031367	Ap1s2	1.47607	3.14e-05	UP
ENSMUSG00000101599	NA	1.29275	3.14e-05	UP
ENSMUSG00000008575	Nfib	1.33083	3.3e-05	UP
ENSMUSG00000057093	Zfp607b	1.20338	3.36e-05	UP
ENSMUSG00000113346	Eprn	2.32837	3.46e-05	UP
ENSMUSG00000114816	Gm10323	1.18312	3.53e-05	UP
ENSMUSG00000041483	Zfp281	1.03122	3.59e-05	UP
ENSMUSG00000031502	Col4a1	2.05291	3.76e-05	UP
ENSMUSG00000074768	Bhmt	1.73788	3.76e-05	UP
ENSMUSG00000085180	NA	2.97965	3.81e-05	UP
ENSMUSG00000039382	Wdr45	1.72565	3.85e-05	UP
ENSMUSG00000046280	She	1.39815	3.95e-05	UP
ENSMUSG00000040918	Slc19a2	1.1017	3.95e-05	UP
ENSMUSG00000024376	Epb41l4a	1.28432	3.96e-05	UP
ENSMUSG00000024843	Chka	1.3267	3.99e-05	UP
ENSMUSG00000059552	Trp53	1.47245	4.08e-05	UP
ENSMUSG00000112819	NA	2.5746	4.21e-05	UP
ENSMUSG00000018293	Pfn1	1.02903	4.21e-05	UP
ENSMUSG00000113959	NA	1.12712	4.26e-05	UP
ENSMUSG00000078508	Pramel30	1.40986	4.39e-05	UP
ENSMUSG00000039910	Cited2	1.31431	4.46e-05	UP
ENSMUSG00000029580	Actb	1.23318	4.5e-05	UP
ENSMUSG00000042439	Zfp532	1.12068	4.61e-05	UP
ENSMUSG00000042807	Hecw2	3.51894	4.63e-05	UP
ENSMUSG00000036885	Arhgef26	2.35402	4.64e-05	UP
ENSMUSG00000031939	Taf1d	1.282	4.65e-05	UP
ENSMUSG00000022353	Mtss1	1.10068	4.71e-05	UP
ENSMUSG00000043760	Pkhd1	3.29791	4.83e-05	UP
ENSMUSG00000044117	Bmerb1	1.4914	4.91e-05	UP
ENSMUSG00000039191	Rbpj	1.52035	4.91e-05	UP
ENSMUSG00000058230	Arhgap35	1.06791	4.91e-05	UP
ENSMUSG00000053470	Kdm3a	1.06995	4.91e-05	UP
ENSMUSG00000086503	Xist	5.7144	4.96e-05	UP
ENSMUSG00000075015	NA	6.54062	4.96e-05	UP
ENSMUSG00000050953	Gja1	2.55563	4.96e-05	UP
ENSMUSG00000001288	Rarg	1.09724	5.01e-05	UP
ENSMUSG00000020227	Irak3	1.7627	5.02e-05	UP
ENSMUSG00000104503	NA	2.14084	5.2e-05	UP
ENSMUSG00000054099	Slc25a40	1.22324	5.26e-05	UP
ENSMUSG00000072905	Gm2016	3.59606	5.34e-05	UP
ENSMUSG00000051262	Nat8f3	5.62399	5.36e-05	UP
ENSMUSG00000009013	Dynll1	1.02704	5.56e-05	UP
ENSMUSG00000015776	Med22	1.11116	5.56e-05	UP
ENSMUSG00000041703	Zic5	1.48712	5.59e-05	UP
ENSMUSG00000020017	Hal	2.06201	5.69e-05	UP
ENSMUSG00000044150	Bclaf3	1.25994	5.86e-05	UP
ENSMUSG00000115801	NA	1.91406	6.06e-05	UP
ENSMUSG00000024766	Lipo3	1.54467	6.06e-05	UP
ENSMUSG00000021870	Slmap	1.15217	6.07e-05	UP
ENSMUSG00000091243	Vgll3	4.42273	6.13e-05	UP
ENSMUSG00000026674	Ddr2	2.40687	6.15e-05	UP
ENSMUSG00000055675	Kbtbd11	1.01436	6.15e-05	UP
ENSMUSG00000055436	Srsf11	1.06197	6.22e-05	UP
ENSMUSG00000117775	NA	2.28283	6.22e-05	UP
ENSMUSG00000001435	Col18a1	1.29045	6.43e-05	UP
ENSMUSG00000020634	Ubxn2a	1.00873	6.47e-05	UP
ENSMUSG00000072944	Nup62cl	1.22055	6.47e-05	UP
ENSMUSG00000006262	Mob1b	1.33234	6.49e-05	UP
ENSMUSG00000022346	Myc	3.37734	6.49e-05	UP
ENSMUSG00000049396	Gemin4	1.06101	6.49e-05	UP
ENSMUSG00000075327	Zbtb2	1.44653	6.58e-05	UP
ENSMUSG00000029287	Tgfbr3	2.42785	6.58e-05	UP
ENSMUSG00000079259	Trim71	1.19556	6.58e-05	UP
ENSMUSG00000044501	Zfp758	1.42051	6.68e-05	UP
ENSMUSG00000044317	Gpr4	2.51584	6.77e-05	UP
ENSMUSG00000118216	NA	2.32995	6.8e-05	UP
ENSMUSG00000034336	Ina	1.6387	6.83e-05	UP
ENSMUSG00000028354	Fmn2	1.31088	7.06e-05	UP
ENSMUSG00000032420	Nt5e	3.50845	7.06e-05	UP
ENSMUSG00000052353	Cemip	1.65157	7.06e-05	UP
ENSMUSG00000113559	NA	1.60604	7.1e-05	UP
ENSMUSG00000003452	Bicd1	1.18813	7.29e-05	UP
ENSMUSG00000049969	Plekhf2	1.01739	7.31e-05	UP
ENSMUSG00000070803	Cited4	5.13137	7.33e-05	UP
ENSMUSG00000036568	Bicral	1.12443	7.33e-05	UP
ENSMUSG00000001687	Ubl3	1.02419	7.33e-05	UP
ENSMUSG00000054074	Skida1	1.41195	7.33e-05	UP
ENSMUSG00000029657	Hsph1	1.26014	7.42e-05	UP
ENSMUSG00000006641	Slc5a6	1.37189	7.42e-05	UP
ENSMUSG00000034258	Flvcr2	1.97131	7.42e-05	UP
ENSMUSG00000060429	Sntb1	1.40386	7.43e-05	UP
ENSMUSG00000026532	Spta1	3.58421	7.54e-05	UP
ENSMUSG00000027933	Ints3	1.26069	7.57e-05	UP
ENSMUSG00000020629	Adi1	1.1815	7.57e-05	UP
ENSMUSG00000057182	Scn3a	1.32474	7.65e-05	UP
ENSMUSG00000019817	Plagl1	1.94149	7.65e-05	UP
ENSMUSG00000045763	Basp1	2.04483	7.65e-05	UP
ENSMUSG00000096528	NA	1.84404	7.75e-05	UP
ENSMUSG00000028164	Manba	1.26543	7.88e-05	UP
ENSMUSG00000000561	Wdr77	1.17147	7.91e-05	UP
ENSMUSG00000027254	Map1a	1.65173	7.98e-05	UP
ENSMUSG00000110282	NA	1.49608	8.4e-05	UP
ENSMUSG00000025964	Adam23	1.37956	8.59e-05	UP
ENSMUSG00000074830	NA	1.09829	8.62e-05	UP
ENSMUSG00000021313	Ryr2	1.27381	8.65e-05	UP
ENSMUSG00000039697	Ncoa7	1.94223	8.67e-05	UP
ENSMUSG00000049600	Zbtb45	1.67586	8.71e-05	UP
ENSMUSG00000032501	Trib1	1.79084	8.78e-05	UP
ENSMUSG00000017724	Etv4	1.06385	8.88e-05	UP
ENSMUSG00000035783	Acta2	4.87809	9.01e-05	UP
ENSMUSG00000028184	Adgrl2	1.60841	9.09e-05	UP
ENSMUSG00000062397	Zfp706	1.00664	9.26e-05	UP
ENSMUSG00000031169	Porcn	1.71006	9.26e-05	UP
ENSMUSG00000103818	NA	2.18647	9.32e-05	UP
ENSMUSG00000043467	Zbtb37	1.10383	9.39e-05	UP
ENSMUSG00000033365	Ipo13	1.17627	9.39e-05	UP
ENSMUSG00000068522	Aard	1.26582	9.39e-05	UP
ENSMUSG00000023087	Noct	1.75143	9.48e-05	UP
ENSMUSG00000026831	1700007K13Rik	2.3627	9.54e-05	UP
ENSMUSG00000028521	Slc35d1	1.43311	9.59e-05	UP
ENSMUSG00000117183	Gm20008	1.12291	9.72e-05	UP
ENSMUSG00000095280	NA	5.9947	9.79e-05	UP
ENSMUSG00000029394	Cdk2ap1	1.17965	9.89e-05	UP
ENSMUSG00000089756	Zfp966	1.01671	9.95e-05	UP
ENSMUSG00000021322	Aoah	1.35991	9.97e-05	UP
ENSMUSG00000036368	Rmdn2	2.66084	9.97e-05	UP
ENSMUSG00000021536	Adcy2	3.10839	9.97e-05	UP
ENSMUSG00000068699	Flnc	2.07108	9.97e-05	UP
ENSMUSG00000058761	Rnf169	1.00518	0.000100427	UP
ENSMUSG00000118061	Rbfaos	6.94581	0.000100977	UP
ENSMUSG00000046862	Pramel12	1.12183	0.000101345	UP
ENSMUSG00000089694	Nat8f7	5.5874	0.00010174	UP
ENSMUSG00000042102	Dmgdh	1.13357	0.00010174	UP
ENSMUSG00000022094	Slc39a14	1.73876	0.00010174	UP
ENSMUSG00000028833	Ncdn	1.28965	0.00010174	UP
ENSMUSG00000048814	Lonrf2	2.21953	0.00010174	UP
ENSMUSG00000027315	Spint1	1.00407	0.000102906	UP
ENSMUSG00000105434	NA	1.47005	0.000102906	UP
ENSMUSG00000005899	Smpd4	1.22205	0.000103584	UP
ENSMUSG00000114147	NA	1.91215	0.000103584	UP
ENSMUSG00000044447	Dock5	1.09799	0.000103584	UP
ENSMUSG00000033847	Pla2g4c	2.30154	0.000103584	UP
ENSMUSG00000101970	Chaserr	1.03828	0.000105007	UP
ENSMUSG00000114625	NA	1.08588	0.000107197	UP
ENSMUSG00000000568	Hnrnpd	1.2761	0.000107197	UP
ENSMUSG00000001151	Pcnt	1.08398	0.000107197	UP
ENSMUSG00000018648	Dusp14	2.02278	0.000107197	UP
ENSMUSG00000022361	Zhx1	1.37289	0.000107466	UP
ENSMUSG00000034930	Rtkn	1.71662	0.000107688	UP
ENSMUSG00000079445	B3gnt7	1.82914	0.000107688	UP
ENSMUSG00000062110	Scfd2	1.20562	0.000107872	UP
ENSMUSG00000044149	Nkrf	1.25717	0.000108345	UP
ENSMUSG00000019997	Ccn2	1.77738	0.000110552	UP
ENSMUSG00000064341	ND1	1.13863	0.000110552	UP
ENSMUSG00000044816	D630023F18Rik	2.0221	0.000110552	UP
ENSMUSG00000067818	Myl9	3.29901	0.000111024	UP
ENSMUSG00000019960	Dusp6	1.54349	0.000111024	UP
ENSMUSG00000044433	Camsap3	1.4475	0.000116284	UP
ENSMUSG00000096354	NA	5.26932	0.000116284	UP
ENSMUSG00000019947	Arid5b	1.59463	0.000116284	UP
ENSMUSG00000024773	Atg2a	1.24165	0.000116284	UP
ENSMUSG00000022012	Enox1	3.56552	0.000116284	UP
ENSMUSG00000064345	ND2	1.27419	0.000116554	UP
ENSMUSG00000035934	Pknox2	2.47267	0.000119883	UP
ENSMUSG00000004665	Cnn2	1.10574	0.000123438	UP
ENSMUSG00000115691	NA	3.88027	0.000123854	UP
ENSMUSG00000028581	Laptm5	2.84324	0.000124264	UP
ENSMUSG00000117943	NA	5.12355	0.000126305	UP
ENSMUSG00000027210	Meis2	1.35244	0.000127358	UP
ENSMUSG00000072704	Smim10l1	1.43394	0.000128476	UP
ENSMUSG00000103505	NA	2.01752	0.000129302	UP
ENSMUSG00000027401	Tgm3	2.65261	0.000129631	UP
ENSMUSG00000078872	NA	1.56522	0.000131358	UP
ENSMUSG00000022074	Tnfrsf10b	1.11643	0.0001321	UP
ENSMUSG00000029735	Tpk1	1.04546	0.000135482	UP
ENSMUSG00000115275	NA	1.93708	0.0001372	UP
ENSMUSG00000038932	Tcfl5	1.01728	0.000137255	UP
ENSMUSG00000055407	Map6	1.87823	0.000138454	UP
ENSMUSG00000049502	Dtx3l	1.24038	0.000142925	UP
ENSMUSG00000039901	Armh3	1.02838	0.000144223	UP
ENSMUSG00000027520	Zdbf2	1.59367	0.000145326	UP
ENSMUSG00000052105	Mtcl1	1.00765	0.000147181	UP
ENSMUSG00000000402	Egfl6	2.18007	0.000149093	UP
ENSMUSG00000037033	Clca3b	3.15707	0.000150284	UP
ENSMUSG00000103313	NA	1.98928	0.000151391	UP
ENSMUSG00000028430	Nol6	1.02283	0.000152619	UP
ENSMUSG00000066595	Flvcr1	1.21544	0.000157809	UP
ENSMUSG00000038014	Fam120a	1.30038	0.000158332	UP
ENSMUSG00000025726	Slc28a1	1.23121	0.000159978	UP
ENSMUSG00000024565	Sall3	2.08413	0.000163089	UP
ENSMUSG00000046761	Fam83h	1.98686	0.000164616	UP
ENSMUSG00000033446	Lpar6	2.35235	0.000166462	UP
ENSMUSG00000041445	Mmrn2	1.12242	0.000168795	UP
ENSMUSG00000083111	NA	1.37475	0.000174727	UP
ENSMUSG00000032826	Ank2	1.68069	0.000174968	UP
ENSMUSG00000033306	Lpp	1.54075	0.000175501	UP
ENSMUSG00000026389	Steap3	1.08005	0.000175727	UP
ENSMUSG00000102950	NA	1.93594	0.000175727	UP
ENSMUSG00000026676	Ccdc3	1.69344	0.000175801	UP
ENSMUSG00000093594	NA	1.19382	0.000176657	UP
ENSMUSG00000025153	Fasn	1.18647	0.000177565	UP
ENSMUSG00000032515	Csrnp1	1.08906	0.00017788	UP
ENSMUSG00000029120	Ppp2r2c	1.1337	0.000179304	UP
ENSMUSG00000011034	Slc5a1	3.52063	0.000179674	UP
ENSMUSG00000046818	Ddit4l	2.67802	0.000184182	UP
ENSMUSG00000041147	Brca2	1.12021	0.000185145	UP
ENSMUSG00000026748	Plxdc2	2.4111	0.000186016	UP
ENSMUSG00000021408	Ripk1	1.28225	0.000186261	UP
ENSMUSG00000020396	Nefh	1.20387	0.000188655	UP
ENSMUSG00000114426	NA	1.20596	0.000190206	UP
ENSMUSG00000031216	Stard8	1.25908	0.000190771	UP
ENSMUSG00000024459	H2-M5	1.03201	0.000191442	UP
ENSMUSG00000064294	Aox3	1.60206	0.000191442	UP
ENSMUSG00000106092	NA	1.09684	0.000193562	UP
ENSMUSG00000055228	NA	2.67656	0.000193562	UP
ENSMUSG00000037679	Inf2	2.06445	0.000194826	UP
ENSMUSG00000004085	Map3k20	1.23478	0.000195125	UP
ENSMUSG00000031520	Vegfc	1.31314	0.000195125	UP
ENSMUSG00000021133	Susd6	1.15749	0.000196954	UP
ENSMUSG00000034462	Pkd2	1.33424	0.000198505	UP
ENSMUSG00000024140	Epas1	1.71505	0.000198996	UP
ENSMUSG00000037999	Arap2	1.46807	0.000200838	UP
ENSMUSG00000024427	Spry4	1.81095	0.00020332	UP
ENSMUSG00000049690	Nckap5	2.97091	0.00020332	UP
ENSMUSG00000024642	Tle4	1.3436	0.00020332	UP
ENSMUSG00000046204	Pnma2	1.18227	0.00020332	UP
ENSMUSG00000114555	NA	1.53555	0.000203555	UP
ENSMUSG00000004360	9330159F19Rik	3.63281	0.00020357	UP
ENSMUSG00000051065	Mb21d2	1.1101	0.000204847	UP
ENSMUSG00000008734	Gprc5b	1.12845	0.000205492	UP
ENSMUSG00000016921	Srsf6	1.0215	0.000205492	UP
ENSMUSG00000097768	2310043M15Rik	1.96809	0.000206996	UP
ENSMUSG00000107750	NA	4.29519	0.000207582	UP
ENSMUSG00000028165	Cisd2	1.0447	0.000208451	UP
ENSMUSG00000024085	Man2a1	1.15814	0.000214082	UP
ENSMUSG00000084858	NA	5.21586	0.000214082	UP
ENSMUSG00000102496	NA	1.12565	0.000217604	UP
ENSMUSG00000103317	NA	2.58268	0.000219476	UP
ENSMUSG00000032548	Slco2a1	1.78586	0.000222406	UP
ENSMUSG00000073650	Catip	2.14379	0.000222648	UP
ENSMUSG00000034006	Slc66a2	2.35517	0.000223316	UP
ENSMUSG00000032186	Tmod2	1.12485	0.000223743	UP
ENSMUSG00000001552	Jup	1.13181	0.000224172	UP
ENSMUSG00000027940	Tpm3	1.00361	0.000226951	UP
ENSMUSG00000039157	Fam102a	1.00252	0.000226951	UP
ENSMUSG00000021959	Lats2	2.62042	0.000232904	UP
ENSMUSG00000060206	Zfp462	1.49967	0.000233314	UP
ENSMUSG00000029403	Cdkl2	2.3415	0.000246013	UP
ENSMUSG00000037455	Slc18b1	1.81897	0.000247939	UP
ENSMUSG00000031441	Atp11a	1.15912	0.000247939	UP
ENSMUSG00000027547	Sall4	1.63927	0.000252081	UP
ENSMUSG00000002900	Lamb1	1.71708	0.000253903	UP
ENSMUSG00000021840	Mapk1ip1l	1.23931	0.000255127	UP
ENSMUSG00000116883	NA	1.05827	0.000256766	UP
ENSMUSG00000021624	Cd180	2.25153	0.000258882	UP
ENSMUSG00000043881	Kbtbd7	1.23708	0.000258882	UP
ENSMUSG00000086429	Gt(ROSA)26Sor	1.25985	0.000258882	UP
ENSMUSG00000040715	Rsc1a1	1.6772	0.000264404	UP
ENSMUSG00000086965	NA	1.88694	0.000266385	UP
ENSMUSG00000110190	NA	2.53424	0.000267318	UP
ENSMUSG00000102411	NA	1.10042	0.000269616	UP
ENSMUSG00000026335	Pam	1.40196	0.000270975	UP
ENSMUSG00000107461	NA	1.26246	0.000270975	UP
ENSMUSG00000000305	Cdh4	2.2064	0.000270975	UP
ENSMUSG00000102918	Pcdhgc3	1.41666	0.000272143	UP
ENSMUSG00000038214	Bend3	1.41549	0.000273421	UP
ENSMUSG00000104315	NA	1.51713	0.00027614	UP
ENSMUSG00000047793	Sned1	1.89837	0.000279021	UP
ENSMUSG00000027171	Prrg4	1.34466	0.000279725	UP
ENSMUSG00000102644	Thap6	1.61952	0.000279725	UP
ENSMUSG00000024589	Nedd4l	1.17402	0.000279725	UP
ENSMUSG00000073805	Insyn2a	3.26255	0.000289172	UP
ENSMUSG00000020564	Atxn7l1	1.47615	0.000292336	UP
ENSMUSG00000033126	Ybey	1.60597	0.000293471	UP
ENSMUSG00000106166	NA	1.39973	0.000293578	UP
ENSMUSG00000107690	NA	1.64941	0.000293623	UP
ENSMUSG00000043940	Wdfy3	1.23747	0.000296165	UP
ENSMUSG00000062393	Dgkk	3.78816	0.000296373	UP
ENSMUSG00000054272	Zscan4c	2.93715	0.000297817	UP
ENSMUSG00000074817	Papolb	1.83746	0.00029842	UP
ENSMUSG00000116185	NA	1.80191	0.000298837	UP
ENSMUSG00000007457	NA	3.4319	0.000306187	UP
ENSMUSG00000091012	Vmn1r34	3.97219	0.000308061	UP
ENSMUSG00000105304	NA	1.21492	0.000310495	UP
ENSMUSG00000044456	Rin3	2.58151	0.000311319	UP
ENSMUSG00000002319	Ipo4	1.08686	0.000316765	UP
ENSMUSG00000040865	Ino80d	1.45603	0.000318697	UP
ENSMUSG00000048636	NA	2.10446	0.000320062	UP
ENSMUSG00000118559	A930007A09Rik	1.43192	0.000320191	UP
ENSMUSG00000107000	NA	1.33314	0.000321803	UP
ENSMUSG00000031688	Pou4f2	2.42097	0.000325056	UP
ENSMUSG00000025507	Pidd1	1.05872	0.000327313	UP
ENSMUSG00000093675	NA	2.94195	0.000328565	UP
ENSMUSG00000048078	Tenm4	1.29291	0.000333931	UP
ENSMUSG00000015619	Gata3	4.38332	0.000336388	UP
ENSMUSG00000025838	Pramel6	1.421	0.000337572	UP
ENSMUSG00000002458	Rgs19	1.06583	0.00034362	UP
ENSMUSG00000108802	NA	2.44887	0.000344274	UP
ENSMUSG00000048878	Hexim1	1.03914	0.000351017	UP
ENSMUSG00000067261	Foxd3	2.25455	0.000351797	UP
ENSMUSG00000011382	Dhdh	1.16868	0.000351797	UP
ENSMUSG00000030822	Prr14	1.00726	0.000353394	UP
ENSMUSG00000103657	NA	1.36287	0.000353418	UP
ENSMUSG00000040481	Bptf	1.00229	0.000353526	UP
ENSMUSG00000006301	Tmbim1	1.03531	0.00035811	UP
ENSMUSG00000087455	5330411J11Rik	1.5619	0.000359279	UP
ENSMUSG00000063430	Wscd2	1.62692	0.000364138	UP
ENSMUSG00000062991	Nrg1	2.46206	0.000369305	UP
ENSMUSG00000086320	NA	3.68962	0.000370943	UP
ENSMUSG00000040158	Tax1bp3	1.11351	0.000371382	UP
ENSMUSG00000068373	D430041D05Rik	4.56289	0.000373635	UP
ENSMUSG00000029475	Kdm2b	1.33381	0.000382232	UP
ENSMUSG00000019852	Arfgef3	1.03454	0.000382972	UP
ENSMUSG00000026380	Tfcp2l1	1.1374	0.000382972	UP
ENSMUSG00000104501	NA	1.98075	0.000383433	UP
ENSMUSG00000113911	Gm21930	1.06648	0.00038448	UP
ENSMUSG00000112523	NA	1.20795	0.00038448	UP
ENSMUSG00000079478	Znrd2	1.18946	0.00038448	UP
ENSMUSG00000097076	Platr7	1.5641	0.000386143	UP
ENSMUSG00000055874	Foxi3	4.47386	0.000394137	UP
ENSMUSG00000107227	NA	1.63558	0.000400219	UP
ENSMUSG00000000031	H19	2.2056	0.000416842	UP
ENSMUSG00000051323	Pcdh19	1.64886	0.000422781	UP
ENSMUSG00000034595	Ppp1r18	1.08567	0.00042454	UP
ENSMUSG00000036986	Pml	1.17284	0.000424764	UP
ENSMUSG00000028532	Cachd1	1.54075	0.000432217	UP
ENSMUSG00000053730	Tmem39b	1.30767	0.000432495	UP
ENSMUSG00000092390	NA	1.14183	0.000434119	UP
ENSMUSG00000024935	Slc1a1	1.12034	0.000434611	UP
ENSMUSG00000058809	NA	1.13896	0.000434886	UP
ENSMUSG00000097134	NA	1.40133	0.000438233	UP
ENSMUSG00000048583	Igf2	2.10977	0.000440911	UP
ENSMUSG00000018581	Dnah11	2.85624	0.000441503	UP
ENSMUSG00000019927	Ube2d1	1.22815	0.000441503	UP
ENSMUSG00000030315	Vgll4	1.60586	0.000441503	UP
ENSMUSG00000070047	Fat1	1.79306	0.000441503	UP
ENSMUSG00000087135	NA	2.68487	0.000442442	UP
ENSMUSG00000048373	Fgfbp1	3.81851	0.000444196	UP
ENSMUSG00000031258	Xkrx	2.63708	0.000446366	UP
ENSMUSG00000034151	Zbbx	1.64529	0.000446366	UP
ENSMUSG00000074813	Morrbid	4.17448	0.000461901	UP
ENSMUSG00000023991	Foxp4	1.10947	0.000464573	UP
ENSMUSG00000021185	Dglucy	1.63	0.0004664	UP
ENSMUSG00000028602	Tnfrsf8	1.06463	0.000468944	UP
ENSMUSG00000061436	Hipk2	1.17519	0.000473	UP
ENSMUSG00000097993	Ptprv	1.91357	0.000475864	UP
ENSMUSG00000031750	Il34	1.709	0.000475864	UP
ENSMUSG00000022105	Rb1	1.24929	0.000487933	UP
ENSMUSG00000022150	Dab2	3.06503	0.000491581	UP
ENSMUSG00000038916	Soga3	2.69569	0.000491924	UP
ENSMUSG00000031325	4930519F16Rik	1.12963	0.000495119	UP
ENSMUSG00000039115	Itga9	1.15498	0.000495119	UP
ENSMUSG00000034377	Tulp4	1.2405	0.000495119	UP
ENSMUSG00000025068	Gsto1	1.35658	0.000503309	UP
ENSMUSG00000033420	Antxr1	2.19471	0.000504076	UP
ENSMUSG00000114875	NA	1.2899	0.00051199	UP
ENSMUSG00000038677	Scube3	1.02507	0.000516864	UP
ENSMUSG00000054753	AU018091	1.10663	0.000523614	UP
ENSMUSG00000108738	NA	1.67984	0.000531433	UP
ENSMUSG00000070828	Zscan4f	2.46042	0.000535908	UP
ENSMUSG00000024501	Dpysl3	1.30114	0.000536221	UP
ENSMUSG00000095936	Zscan4e	3.47312	0.000539881	UP
ENSMUSG00000050148	Ubqln2	1.21833	0.000542243	UP
ENSMUSG00000079029	Gm5662	2.70365	0.00054601	UP
ENSMUSG00000092349	Smim40	1.35354	0.00054601	UP
ENSMUSG00000035067	Xkr6	1.65728	0.00055156	UP
ENSMUSG00000047786	Lix1	1.6677	0.000552274	UP
ENSMUSG00000042677	Zc3h12a	1.34621	0.000557451	UP
ENSMUSG00000019132	BC005537	1.0565	0.000559695	UP
ENSMUSG00000101708	Gm28453	2.57636	0.000564099	UP
ENSMUSG00000009569	Mrtfb	1.23625	0.00056501	UP
ENSMUSG00000047767	Atg16l2	1.30993	0.000565682	UP
ENSMUSG00000049957	Ccdc137	1.10402	0.000571148	UP
ENSMUSG00000054855	Rnd1	1.39439	0.000574205	UP
ENSMUSG00000031075	Ano1	2.73688	0.00059835	UP
ENSMUSG00000102577	NA	1.53562	0.000598413	UP
ENSMUSG00000040721	Zfhx2	1.237	0.000602235	UP
ENSMUSG00000087193	NA	1.06147	0.000602641	UP
ENSMUSG00000075707	Dio3	2.57365	0.000604062	UP
ENSMUSG00000038538	Ubn2	1.30671	0.000611293	UP
ENSMUSG00000020173	Cobl	1.11312	0.000616568	UP
ENSMUSG00000034275	Igsf9b	1.21239	0.000620329	UP
ENSMUSG00000031997	Trpc6	2.26134	0.000622142	UP
ENSMUSG00000036256	Igfbp7	1.17355	0.000626072	UP
ENSMUSG00000102428	Pcdhga12	1.07574	0.000631614	UP
ENSMUSG00000078816	Prkcg	1.48668	0.000633466	UP
ENSMUSG00000013415	Igf2bp1	1.21552	0.000634117	UP
ENSMUSG00000104814	NA	1.22597	0.000634168	UP
ENSMUSG00000078509	Pramel14	1.5914	0.000639224	UP
ENSMUSG00000028636	Ppcs	1.20951	0.000648002	UP
ENSMUSG00000068856	Sf3b4	1.29425	0.000651205	UP
ENSMUSG00000104903	NA	1.76638	0.000657934	UP
ENSMUSG00000109314	NA	1.61436	0.000663448	UP
ENSMUSG00000002608	Ccdc97	1.04186	0.00066543	UP
ENSMUSG00000038756	Ttll6	1.52933	0.000668441	UP
ENSMUSG00000020875	Hoxb9	1.21836	0.000674702	UP
ENSMUSG00000106495	NA	3.83933	0.00068283	UP
ENSMUSG00000110097	Zscan4a	3.79364	0.000684835	UP
ENSMUSG00000039545	Flicr	2.75531	0.000689559	UP
ENSMUSG00000065968	Ifitm7	1.41655	0.000691699	UP
ENSMUSG00000041831	Sytl3	1.55975	0.000693498	UP
ENSMUSG00000113847	NA	3.10906	0.000694549	UP
ENSMUSG00000043110	Lrrn4	1.51861	0.000699272	UP
ENSMUSG00000059303	Olfr836	1.14657	0.000700642	UP
ENSMUSG00000087303	Lipo2	1.50512	0.000706877	UP
ENSMUSG00000037605	Adgrl3	2.31715	0.000718079	UP
ENSMUSG00000059456	Ptk2b	1.84885	0.000718371	UP
ENSMUSG00000052825	NA	1.43442	0.000728468	UP
ENSMUSG00000040488	Ltbp4	1.35512	0.00073473	UP
ENSMUSG00000081941	NA	3.99274	0.000736512	UP
ENSMUSG00000029480	Dhx37	1.11587	0.000736983	UP
ENSMUSG00000029461	Fam168a	1.17109	0.000744925	UP
ENSMUSG00000050211	Pla2g4e	1.36714	0.000745663	UP
ENSMUSG00000055745	Rtl6	1.35889	0.000754002	UP
ENSMUSG00000106993	NA	1.14262	0.000760118	UP
ENSMUSG00000070777	Ceacam20	2.12095	0.000763319	UP
ENSMUSG00000020609	Apob	1.95347	0.000763562	UP
ENSMUSG00000056724	Nbeal2	1.23227	0.000766242	UP
ENSMUSG00000097536	NA	1.11942	0.000769138	UP
ENSMUSG00000093847	NA	2.62603	0.000776063	UP
ENSMUSG00000103722	NA	1.23233	0.000776063	UP
ENSMUSG00000053580	Tanc2	1.43671	0.00078443	UP
ENSMUSG00000048899	Rimkla	1.62902	0.000787525	UP
ENSMUSG00000028019	Pdgfc	1.32455	0.00078776	UP
ENSMUSG00000103624	NA	1.28393	0.00078867	UP
ENSMUSG00000034858	Fam214a	1.24075	0.000789226	UP
ENSMUSG00000003847	Nfat5	1.25561	0.000789663	UP
ENSMUSG00000105655	NA	1.24567	0.000791561	UP
ENSMUSG00000102573	NA	1.20156	0.000795812	UP
ENSMUSG00000045377	Tmem88	2.37769	0.000797566	UP
ENSMUSG00000108093	NA	1.73147	0.000817988	UP
ENSMUSG00000026950	Neb	1.77363	0.000831784	UP
ENSMUSG00000047749	Zc3hav1l	1.03775	0.000832767	UP
ENSMUSG00000111673	NA	1.28363	0.000833087	UP
ENSMUSG00000019888	Mgat4c	1.7382	0.000833087	UP
ENSMUSG00000087107	AI662270	1.51324	0.000845125	UP
ENSMUSG00000032419	Tbx18	1.79066	0.000846546	UP
ENSMUSG00000040187	Arntl2	1.93924	0.000849238	UP
ENSMUSG00000107478	NA	6.43009	0.000851342	UP
ENSMUSG00000103569	NA	1.17078	0.000851925	UP
ENSMUSG00000113411	NA	1.64816	0.000875346	UP
ENSMUSG00000104292	NA	1.90201	0.000879602	UP
ENSMUSG00000034361	Cpne2	2.03474	0.000882262	UP
ENSMUSG00000081642	NA	2.38614	0.000890872	UP
ENSMUSG00000032841	Prr5l	2.40999	0.000896881	UP
ENSMUSG00000019647	Sema6a	2.733	0.000905932	UP
ENSMUSG00000029313	Aff1	1.20256	0.000907085	UP
ENSMUSG00000045333	Zfp423	1.27632	0.000907085	UP
ENSMUSG00000090714	Zscan4d	4.35664	0.00091193	UP
ENSMUSG00000032217	Rnf111	1.47293	0.00091308	UP
ENSMUSG00000075502	Kbtbd6	1.04095	0.000920357	UP
ENSMUSG00000043398	Gpr135	1.5881	0.000922756	UP
ENSMUSG00000030116	Mfap5	1.65855	0.000925521	UP
ENSMUSG00000095891	NA	3.82274	0.000927989	UP
ENSMUSG00000083410	NA	1.83422	0.000928998	UP
ENSMUSG00000028698	Pik3r3	1.27481	0.000930296	UP
ENSMUSG00000107167	Gm34653	2.78297	0.000930296	UP
ENSMUSG00000025934	Gsta3	1.10267	0.000937073	UP
ENSMUSG00000090877	Hspa1b	2.1826	0.000938875	UP
ENSMUSG00000018733	Pex12	1.01678	0.000941399	UP
ENSMUSG00000112855	NA	2.84109	0.000945091	UP
ENSMUSG00000068335	Dok1	1.11813	0.000945798	UP
ENSMUSG00000109429	NA	1.00686	0.000949439	UP
ENSMUSG00000038143	Stox2	1.04516	0.000950929	UP
ENSMUSG00000112206	NA	1.58498	0.000951742	UP
ENSMUSG00000043639	Rbm20	1.53726	0.000962111	UP
ENSMUSG00000032387	Rbpms2	1.01177	0.000971065	UP
ENSMUSG00000027022	Xirp2	2.94582	0.000973211	UP
ENSMUSG00000067714	Lpar5	1.10659	0.00098024	UP
ENSMUSG00000108238	NA	1.5071	0.000983112	UP
ENSMUSG00000020644	Id2	1.95788	0.000995357	UP
ENSMUSG00000026135	Zfp142	1.32343	0.000996668	UP
ENSMUSG00000104235	NA	1.60829	0.00099788	UP
ENSMUSG00000000244	Tspan32	1.88257	0.00100149	UP
ENSMUSG00000045479	Olfr459	1.39849	0.00100185	UP
ENSMUSG00000024998	Plce1	1.01584	0.00100646	UP
ENSMUSG00000105472	NA	1.27314	0.00100646	UP
ENSMUSG00000027663	Zmat3	1.30762	0.0010144	UP
ENSMUSG00000057378	Ryr3	1.41001	0.00101525	UP
ENSMUSG00000102813	NA	1.56918	0.00101837	UP
ENSMUSG00000028266	Lmo4	1.22607	0.00101837	UP
ENSMUSG00000047409	Ctdspl	1.44471	0.00102104	UP
ENSMUSG00000102672	NA	1.55873	0.00102104	UP
ENSMUSG00000021047	Nova1	1.14133	0.00102221	UP
ENSMUSG00000111080	Gm20300	1.39396	0.0010268	UP
ENSMUSG00000038384	Setd1b	2.07072	0.0010275	UP
ENSMUSG00000062369	Usp17lb	2.94732	0.00104294	UP
ENSMUSG00000087677	NA	3.14738	0.00104548	UP
ENSMUSG00000037280	Galnt6	1.19073	0.00105044	UP
ENSMUSG00000091337	Eid1	1.22386	0.00105205	UP
ENSMUSG00000110631	NA	2.04697	0.00105227	UP
ENSMUSG00000083576	NA	1.61727	0.00105243	UP
ENSMUSG00000040432	Ltb4r2	2.58846	0.00105915	UP
ENSMUSG00000037366	Pafah2	1.02342	0.00105915	UP
ENSMUSG00000037791	Phf12	1.22622	0.00106228	UP
ENSMUSG00000038909	Kat7	1.03303	0.00107333	UP
ENSMUSG00000062846	NA	1.57806	0.00109331	UP
ENSMUSG00000116705	NA	1.05355	0.00109904	UP
ENSMUSG00000007817	Zmiz1	2.12886	0.00110432	UP
ENSMUSG00000103067	NA	2.8122	0.00110822	UP
ENSMUSG00000041670	Rims1	1.69377	0.00110825	UP
ENSMUSG00000112637	NA	1.90871	0.0011145	UP
ENSMUSG00000029346	Srrd	1.21065	0.00112511	UP
ENSMUSG00000047146	Tet1	1.14091	0.00115202	UP
ENSMUSG00000089818	NA	3.27045	0.00115272	UP
ENSMUSG00000049871	Nlrc3	2.17255	0.00116095	UP
ENSMUSG00000030849	Fgfr2	2.35053	0.00116171	UP
ENSMUSG00000047248	C2cd3	1.07218	0.00116619	UP
ENSMUSG00000078546	Zfp995	1.34701	0.00116984	UP
ENSMUSG00000110894	NA	1.7941	0.00118215	UP
ENSMUSG00000020961	Ston2	1.39212	0.00118248	UP
ENSMUSG00000108465	NA	2.02142	0.0011879	UP
ENSMUSG00000010825	Grid2ip	2.23655	0.00119742	UP
ENSMUSG00000053646	Plxnb1	1.14769	0.00120314	UP
ENSMUSG00000112947	NA	2.25049	0.00120603	UP
ENSMUSG00000045287	Rtn4rl1	1.76914	0.00120719	UP
ENSMUSG00000113140	NA	1.23225	0.00121783	UP
ENSMUSG00000104063	Pcdhgb7	1.62587	0.00123846	UP
ENSMUSG00000104239	NA	1.48129	0.00124151	UP
ENSMUSG00000081131	Gm14833	2.05731	0.00124476	UP
ENSMUSG00000040270	Bach2	1.61075	0.00124534	UP
ENSMUSG00000020876	Snx11	1.09561	0.00125803	UP
ENSMUSG00000024969	Mark2	1.17039	0.00127319	UP
ENSMUSG00000037736	Limch1	2.57302	0.00127319	UP
ENSMUSG00000045589	Frrs1l	2.355	0.00129157	UP
ENSMUSG00000026104	Stat1	1.08439	0.00129157	UP
ENSMUSG00000020886	Dlg4	1.99647	0.00129942	UP
ENSMUSG00000021765	Fst	1.25107	0.00129942	UP
ENSMUSG00000066129	Kndc1	2.36644	0.00130365	UP
ENSMUSG00000037492	Zmat4	1.53016	0.00130644	UP
ENSMUSG00000071657	Bscl2	1.17098	0.00131188	UP
ENSMUSG00000018822	Sfrp5	1.77078	0.00131795	UP
ENSMUSG00000049097	Ankrd34a	2.60546	0.00131831	UP
ENSMUSG00000032999	Nlrp4f	1.11599	0.0013304	UP
ENSMUSG00000086236	5830418P13Rik	2.34147	0.00133299	UP
ENSMUSG00000007783	Cpt1c	1.00617	0.00133669	UP
ENSMUSG00000103672	NA	1.5607	0.00134891	UP
ENSMUSG00000045284	Dcaf12l1	1.05533	0.00135586	UP
ENSMUSG00000043456	Zfp536	1.91175	0.00135778	UP
ENSMUSG00000107705	NA	1.32688	0.00135925	UP
ENSMUSG00000083456	Gm13108	2.11975	0.00135953	UP
ENSMUSG00000079034	Gm8300	3.56877	0.00135968	UP
ENSMUSG00000009731	Kcnd1	1.1988	0.00137178	UP
ENSMUSG00000042251	Pm20d1	1.01682	0.00139131	UP
ENSMUSG00000104369	NA	1.25103	0.00140305	UP
ENSMUSG00000112411	NA	1.16636	0.00140951	UP
ENSMUSG00000112267	NA	2.04002	0.00141357	UP
ENSMUSG00000116626	NA	1.0655	0.00142666	UP
ENSMUSG00000097385	NA	1.09249	0.00142963	UP
ENSMUSG00000041741	Pde3a	3.56324	0.00143423	UP
ENSMUSG00000053367	Epp13	1.00438	0.00143696	UP
ENSMUSG00000031937	Vstm5	2.56416	0.0014401	UP
ENSMUSG00000026463	Atp2b4	1.00183	0.00144296	UP
ENSMUSG00000074785	Plxnc1	1.62616	0.00147657	UP
ENSMUSG00000114310	NA	1.56502	0.00148475	UP
ENSMUSG00000023192	Grm2	2.23076	0.00149063	UP
ENSMUSG00000039218	Srrm2	1.26047	0.00150071	UP
ENSMUSG00000020850	Prpf8	1.04814	0.00150461	UP
ENSMUSG00000081885	NA	1.65494	0.00150878	UP
ENSMUSG00000102760	NA	1.53589	0.00152338	UP
ENSMUSG00000078307	AI593442	1.91924	0.00152805	UP
ENSMUSG00000026656	Fcgr2b	1.39852	0.00153122	UP
ENSMUSG00000027932	Slc27a3	1.10174	0.00154067	UP
ENSMUSG00000030074	Gxylt2	2.31664	0.00154298	UP
ENSMUSG00000102157	NA	1.24162	0.00154397	UP
ENSMUSG00000112920	Spata22	2.23888	0.00154397	UP
ENSMUSG00000105293	NA	2.01257	0.00155255	UP
ENSMUSG00000103697	NA	1.18765	0.00156415	UP
ENSMUSG00000064308	2410137M14Rik	1.0083	0.00156415	UP
ENSMUSG00000024921	Smarca2	1.79262	0.00159034	UP
ENSMUSG00000099681	NA	1.11377	0.00159373	UP
ENSMUSG00000038507	Parp12	1.12191	0.00159586	UP
ENSMUSG00000042082	Arsb	1.69911	0.0016018	UP
ENSMUSG00000103983	NA	1.26036	0.00160504	UP
ENSMUSG00000043496	Tril	1.70243	0.00160504	UP
ENSMUSG00000021359	Tfap2a	1.71419	0.00162325	UP
ENSMUSG00000091931	Gon7	1.12229	0.00163274	UP
ENSMUSG00000107009	NA	2.32401	0.00163289	UP
ENSMUSG00000028637	Ccdc30	1.08604	0.00163289	UP
ENSMUSG00000093858	NA	1.85488	0.00163564	UP
ENSMUSG00000034486	Gbx2	1.45089	0.00164476	UP
ENSMUSG00000024074	Crim1	1.17714	0.00164707	UP
ENSMUSG00000103094	NA	1.0234	0.00165189	UP
ENSMUSG00000030493	Faap24	1.07464	0.00167818	UP
ENSMUSG00000043556	Fbxl7	3.13919	0.00167818	UP
ENSMUSG00000084989	Crocc2	2.77217	0.00167874	UP
ENSMUSG00000022768	Ccdc116	1.79559	0.00168946	UP
ENSMUSG00000056493	Foxk1	1.0464	0.00169774	UP
ENSMUSG00000068748	Ptprz1	1.88276	0.00171804	UP
ENSMUSG00000051149	Adnp	1.37972	0.00171804	UP
ENSMUSG00000117786	NA	1.03353	0.00173107	UP
ENSMUSG00000015599	Ttbk1	2.27955	0.00174119	UP
ENSMUSG00000102714	NA	1.56527	0.00175227	UP
ENSMUSG00000015647	Lama5	1.47124	0.00175759	UP
ENSMUSG00000074796	Slc4a11	1.11878	0.00175916	UP
ENSMUSG00000034701	Neurod1	2.95537	0.0017619	UP
ENSMUSG00000029376	Mthfd2l	1.29282	0.00176483	UP
ENSMUSG00000038872	Zfhx3	1.76337	0.00178269	UP
ENSMUSG00000028344	Invs	1.29443	0.00178296	UP
ENSMUSG00000026890	Lhx6	2.70006	0.00179162	UP
ENSMUSG00000074968	Ano3	1.36277	0.00179162	UP
ENSMUSG00000032690	Oas2	1.35537	0.00179429	UP
ENSMUSG00000047898	Ccr4	2.41665	0.00180481	UP
ENSMUSG00000115624	NA	1.08013	0.00180984	UP
ENSMUSG00000036902	Neto2	1.15414	0.00183404	UP
ENSMUSG00000041658	Rragb	1.07337	0.00183601	UP
ENSMUSG00000016150	Tenm1	2.36013	0.00185474	UP
ENSMUSG00000107610	NA	1.06932	0.00185872	UP
ENSMUSG00000031196	F8	2.06096	0.00185988	UP
ENSMUSG00000116469	NA	1.36632	0.00186931	UP
ENSMUSG00000001300	Efnb2	2.04762	0.00187135	UP
ENSMUSG00000107116	NA	1.1789	0.0018865	UP
ENSMUSG00000114431	NA	1.52312	0.0018865	UP
ENSMUSG00000107171	NA	1.22584	0.00189723	UP
ENSMUSG00000090722	NA	1.52616	0.00190028	UP
ENSMUSG00000074259	Gramd2	1.58294	0.00192354	UP
ENSMUSG00000032714	Syde1	1.37718	0.00192938	UP
ENSMUSG00000036698	Ago2	1.7468	0.00193699	UP
ENSMUSG00000101225	1700008J07Rik	1.61854	0.00197126	UP
ENSMUSG00000080888	NA	2.62635	0.00197804	UP
ENSMUSG00000096960	A230028O05Rik	2.6741	0.00199144	UP
ENSMUSG00000029762	Akr1b8	1.02542	0.00200736	UP
ENSMUSG00000118125	NA	1.18189	0.00200858	UP
ENSMUSG00000074136	4930513N10Rik	1.78827	0.00203281	UP
ENSMUSG00000078786	BC024978	1.1536	0.00203712	UP
ENSMUSG00000091415	Ak9	1.60481	0.00203882	UP
ENSMUSG00000105597	NA	2.05364	0.00204128	UP
ENSMUSG00000059493	Nhs	1.05101	0.00204208	UP
ENSMUSG00000022469	Rapgef3	1.09136	0.00204483	UP
ENSMUSG00000089764	Gm16580	1.12512	0.00205041	UP
ENSMUSG00000085334	NA	1.19809	0.00205496	UP
ENSMUSG00000026478	Lamc1	1.07274	0.00210771	UP
ENSMUSG00000030549	Rhcg	2.05251	0.00211497	UP
ENSMUSG00000104383	NA	2.08743	0.00214804	UP
ENSMUSG00000001855	Nup214	1.44291	0.00215359	UP
ENSMUSG00000105970	NA	1.63176	0.00220065	UP
ENSMUSG00000046844	Vat1l	1.75713	0.00221221	UP
ENSMUSG00000026443	Lrrn2	2.51746	0.00221646	UP
ENSMUSG00000033470	Cysltr2	1.62155	0.00221646	UP
ENSMUSG00000021963	Sap18	1.07319	0.00222564	UP
ENSMUSG00000105741	NA	1.75705	0.002234	UP
ENSMUSG00000034317	Trim59	1.27215	0.00224505	UP
ENSMUSG00000109096	NA	1.55731	0.00225063	UP
ENSMUSG00000029512	Ulk1	1.10366	0.002252	UP
ENSMUSG00000042390	Gatad2b	1.00026	0.002292	UP
ENSMUSG00000024985	Tcf7l2	1.0977	0.00230009	UP
ENSMUSG00000080937	NA	2.10838	0.00231829	UP
ENSMUSG00000104325	NA	1.00859	0.00231981	UP
ENSMUSG00000022197	Pdzd2	1.06423	0.00234936	UP
ENSMUSG00000021087	Rtn1	1.74144	0.00235958	UP
ENSMUSG00000058244	Olfr506	1.38167	0.00236745	UP
ENSMUSG00000051401	Kctd16	2.66507	0.00241467	UP
ENSMUSG00000038331	Satb2	1.50887	0.00241467	UP
ENSMUSG00000105933	NA	1.18762	0.00241516	UP
ENSMUSG00000027544	Nfatc2	1.36391	0.00243363	UP
ENSMUSG00000028760	Eif4g3	1.4788	0.00244541	UP
ENSMUSG00000112741	NA	1.96228	0.00245321	UP
ENSMUSG00000038738	Shank1	1.83141	0.00246668	UP
ENSMUSG00000034342	Cbl	1.21602	0.00247509	UP
ENSMUSG00000116719	Gm29719	1.94187	0.00248451	UP
ENSMUSG00000055430	Nap1l5	2.13958	0.0024997	UP
ENSMUSG00000020185	E2f7	1.11037	0.0025043	UP
ENSMUSG00000073236	2500004C02Rik	1.44694	0.00253339	UP
ENSMUSG00000040723	Rcsd1	3.01069	0.00255694	UP
ENSMUSG00000057719	Sh3rf2	1.78827	0.00256	UP
ENSMUSG00000006386	Tek	1.35759	0.00257059	UP
ENSMUSG00000078670	Fam174b	2.41324	0.00257818	UP
ENSMUSG00000053706	NA	2.1421	0.00257924	UP
ENSMUSG00000083307	AA414768	1.17948	0.00258597	UP
ENSMUSG00000084799	Ino80dos	1.24552	0.00258597	UP
ENSMUSG00000087283	Gm13580	1.21001	0.00264118	UP
ENSMUSG00000086807	Platr21	1.87337	0.00269576	UP
ENSMUSG00000059022	Kcp	1.33929	0.00270658	UP
ENSMUSG00000025839	Pramel7	1.73487	0.00272659	UP
ENSMUSG00000107023	NA	1.41994	0.00274413	UP
ENSMUSG00000033227	Wnt6	2.12519	0.00275477	UP
ENSMUSG00000030084	Plxna1	1.01819	0.00276606	UP
ENSMUSG00000070733	Fryl	1.33823	0.00277426	UP
ENSMUSG00000034947	Tmem106a	1.28108	0.00278407	UP
ENSMUSG00000031298	Adgrg2	2.32829	0.0027863	UP
ENSMUSG00000022382	Wnt7b	2.39904	0.00280047	UP
ENSMUSG00000104273	NA	1.14214	0.00280047	UP
ENSMUSG00000064702	Gm24950	7.27874	0.00280047	UP
ENSMUSG00000065767	LOC115487916	7.27874	0.00280047	UP
ENSMUSG00000065944	Rnu2-10	7.27874	0.00280047	UP
ENSMUSG00000116560	Gm2808	1.15123	0.00280246	UP
ENSMUSG00000031438	Rnf128	1.42151	0.00285051	UP
ENSMUSG00000091754	Gm3636	3.29958	0.00286691	UP
ENSMUSG00000105440	Gm31693	3.44892	0.00288441	UP
ENSMUSG00000075028	Prdm11	1.68168	0.00294346	UP
ENSMUSG00000113948	Rpl17-ps3	1.11471	0.00294639	UP
ENSMUSG00000007872	Id3	3.61582	0.00294956	UP
ENSMUSG00000103009	NA	1.44317	0.00295267	UP
ENSMUSG00000105137	NA	1.67107	0.00295467	UP
ENSMUSG00000108963	NA	3.16884	0.00295866	UP
ENSMUSG00000109969	Zscan4-ps3	3.63333	0.00298193	UP
ENSMUSG00000003949	Hlf	1.81344	0.0029943	UP
ENSMUSG00000028195	Ccn1	1.1871	0.00300393	UP
ENSMUSG00000047515	BC049715	1.75075	0.00301046	UP
ENSMUSG00000074994	Qser1	1.08359	0.00303023	UP
ENSMUSG00000067813	Xkr9	3.21809	0.00303023	UP
ENSMUSG00000035640	Cbarp	1.01328	0.00303144	UP
ENSMUSG00000048856	Slc25a47	1.57015	0.00304648	UP
ENSMUSG00000105217	NA	1.64095	0.00304648	UP
ENSMUSG00000111424	NA	1.05166	0.00306331	UP
ENSMUSG00000078689	Mup6	1.96011	0.00306347	UP
ENSMUSG00000108042	NA	1.19783	0.00307444	UP
ENSMUSG00000112309	NA	1.15454	0.00309064	UP
ENSMUSG00000023947	Nfkbie	1.15046	0.00309568	UP
ENSMUSG00000108912	NA	2.808	0.00309677	UP
ENSMUSG00000038056	Kmt2c	1.27315	0.0031143	UP
ENSMUSG00000101335	NA	1.30707	0.00312153	UP
ENSMUSG00000026042	Col5a2	2.61213	0.00313945	UP
ENSMUSG00000021244	Ylpm1	1.13189	0.00314424	UP
ENSMUSG00000067786	Nnat	1.36677	0.00316149	UP
ENSMUSG00000105449	NA	1.77375	0.00316376	UP
ENSMUSG00000105419	NA	1.40144	0.00317731	UP
ENSMUSG00000030693	Klk10	1.46961	0.00322814	UP
ENSMUSG00000103783	NA	1.23317	0.00324992	UP
ENSMUSG00000060724	Vmn1r47	2.94341	0.0032554	UP
ENSMUSG00000025588	Nat1	1.43043	0.00326747	UP
ENSMUSG00000020721	Helz	1.26814	0.00330086	UP
ENSMUSG00000102326	NA	1.76289	0.003316	UP
ENSMUSG00000044646	Zbtb7c	1.10447	0.00333897	UP
ENSMUSG00000113690	NA	1.14854	0.00335882	UP
ENSMUSG00000039238	Zfp750	1.94357	0.00336179	UP
ENSMUSG00000059900	Tmem40	1.23543	0.00336816	UP
ENSMUSG00000105561	NA	1.19001	0.00336892	UP
ENSMUSG00000022229	Atp12a	2.00697	0.0033841	UP
ENSMUSG00000102594	NA	1.70893	0.00338915	UP
ENSMUSG00000105772	NA	1.82296	0.00342935	UP
ENSMUSG00000112822	NA	1.02751	0.00346851	UP
ENSMUSG00000104583	NA	1.50806	0.00347598	UP
ENSMUSG00000078880	Gm14308	2.00563	0.003502	UP
ENSMUSG00000029684	Wasl	1.01984	0.00359393	UP
ENSMUSG00000097023	Mir9-3hg	1.25082	0.00364552	UP
ENSMUSG00000026523	Wdr64	1.73161	0.00364743	UP
ENSMUSG00000106757	NA	1.03034	0.00367162	UP
ENSMUSG00000031549	Ido2	1.58405	0.00367898	UP
ENSMUSG00000102114	NA	1.98081	0.00369231	UP
ENSMUSG00000051243	Islr2	1.41206	0.00370304	UP
ENSMUSG00000070890	Pramel19	3.2155	0.00370748	UP
ENSMUSG00000113173	NA	2.75084	0.00373609	UP
ENSMUSG00000020889	Nr1d1	1.32486	0.00374543	UP
ENSMUSG00000108389	NA	1.04765	0.00375248	UP
ENSMUSG00000047821	Trim16	1.09423	0.00382185	UP
ENSMUSG00000107906	Eif4a3l2	2.42205	0.00382206	UP
ENSMUSG00000109982	NA	1.81903	0.00390036	UP
ENSMUSG00000039117	Taf4	1.14207	0.00391779	UP
ENSMUSG00000073514	Dok6	2.67653	0.00392676	UP
ENSMUSG00000103162	NA	1.30744	0.00393543	UP
ENSMUSG00000052384	Nrros	1.02288	0.00393811	UP
ENSMUSG00000021318	Gli3	1.04595	0.00395165	UP
ENSMUSG00000003534	Ddr1	1.39583	0.00397735	UP
ENSMUSG00000020122	Egfr	1.30027	0.00398372	UP
ENSMUSG00000107094	NA	1.62122	0.00400189	UP
ENSMUSG00000100394	NA	1.47201	0.00406805	UP
ENSMUSG00000022521	Crebbp	1.39688	0.00408661	UP
ENSMUSG00000032726	Bmp8a	1.70113	0.00410281	UP
ENSMUSG00000106432	NA	1.34152	0.00415921	UP
ENSMUSG00000103135	NA	1.42408	0.00422408	UP
ENSMUSG00000079707	Tcte3	1.88409	0.00425482	UP
ENSMUSG00000052512	Nav2	1.2742	0.00428511	UP
ENSMUSG00000067285	Gm16223	2.48341	0.0043	UP
ENSMUSG00000085139	A730046J19Rik	1.59098	0.00430984	UP
ENSMUSG00000020829	Slc46a1	1.0413	0.00431515	UP
ENSMUSG00000025955	Akr1cl	2.65838	0.00434497	UP
ENSMUSG00000070619	Pramel31	2.27499	0.00435305	UP
ENSMUSG00000054169	Ceacam10	1.6864	0.00437974	UP
ENSMUSG00000020741	Cluh	1.04557	0.00438477	UP
ENSMUSG00000030551	Nr2f2	1.83806	0.00438477	UP
ENSMUSG00000039376	Synpo2l	2.98881	0.00439004	UP
ENSMUSG00000033576	Apol6	1.43202	0.00440479	UP
ENSMUSG00000043388	Tmem130	1.92904	0.00440956	UP
ENSMUSG00000040729	Cep126	1.06683	0.00442011	UP
ENSMUSG00000114081	NA	1.62485	0.00442613	UP
ENSMUSG00000078154	Gm12184	1.41385	0.00446365	UP
ENSMUSG00000055799	Tcf7l1	1.5904	0.0044661	UP
ENSMUSG00000096175	Gm21761	2.24839	0.00448335	UP
ENSMUSG00000106636	NA	1.28558	0.00448335	UP
ENSMUSG00000105734	4930558C23Rik	2.32923	0.00451115	UP
ENSMUSG00000074736	Syndig1	1.09655	0.00451212	UP
ENSMUSG00000110959	NA	1.72523	0.0045588	UP
ENSMUSG00000045053	Kcng3	1.5623	0.00458044	UP
ENSMUSG00000031503	Col4a2	1.44133	0.00458044	UP
ENSMUSG00000046876	Atxn1	1.16713	0.00458658	UP
ENSMUSG00000110928	NA	1.49167	0.0046301	UP
ENSMUSG00000107576	NA	1.82075	0.00463883	UP
ENSMUSG00000107320	NA	1.12169	0.00463936	UP
ENSMUSG00000095339	Zscan4b	3.23085	0.00470654	UP
ENSMUSG00000030109	Slc6a12	2.58579	0.00472179	UP
ENSMUSG00000038178	Slc43a2	1.057	0.00476048	UP
ENSMUSG00000037750	Fam222b	1.0185	0.00476109	UP
ENSMUSG00000110903	NA	1.30254	0.00481029	UP
ENSMUSG00000021867	Tmem254b	1.17164	0.00482447	UP
ENSMUSG00000107841	NA	1.83932	0.00482447	UP
ENSMUSG00000042757	Tmem108	1.34435	0.00485699	UP
ENSMUSG00000063296	Tmem117	1.06386	0.00487142	UP
ENSMUSG00000082454	Gm12183	1.62689	0.00488253	UP
ENSMUSG00000034040	Galnt17	1.61324	0.00491373	UP
ENSMUSG00000024524	Gnal	1.18447	0.00494444	UP
ENSMUSG00000020659	Cbll1	1.26151	0.00497236	UP
ENSMUSG00000094370	Gm3373	2.39524	0.00498691	UP
ENSMUSG00000097797	NA	1.20717	0.00498941	UP
ENSMUSG00000108991	NA	1.77093	0.00504691	UP
ENSMUSG00000020411	Nipal4	3.31239	0.0050731	UP
ENSMUSG00000118128	NA	1.84408	0.00509868	UP
ENSMUSG00000103291	NA	1.02002	0.00511514	UP
ENSMUSG00000105201	NA	1.16244	0.0051232	UP
ENSMUSG00000114267	NA	1.58233	0.00516964	UP
ENSMUSG00000102662	NA	1.11866	0.00521323	UP
ENSMUSG00000107358	NA	1.92469	0.00526847	UP
ENSMUSG00000032024	Clmp	1.37717	0.00527261	UP
ENSMUSG00000043557	Mdga1	1.62036	0.00530273	UP
ENSMUSG00000092019	Gm4027	3.20462	0.0053403	UP
ENSMUSG00000112287	NA	1.52064	0.00534078	UP
ENSMUSG00000107761	NA	1.27043	0.00537048	UP
ENSMUSG00000097930	NA	1.07869	0.00540195	UP
ENSMUSG00000112478	NA	1.53173	0.00546769	UP
ENSMUSG00000032643	Fhl3	1.12201	0.0054795	UP
ENSMUSG00000029423	Piwil1	1.41059	0.00549241	UP
ENSMUSG00000103734	NA	1.4184	0.00550687	UP
ENSMUSG00000030559	Rab38	1.25364	0.00550687	UP
ENSMUSG00000040225	Prrc2c	1.06916	0.00552303	UP
ENSMUSG00000032394	Igdcc3	1.14761	0.0056209	UP
ENSMUSG00000106815	NA	1.15404	0.00567207	UP
ENSMUSG00000026116	Tmem131	1.20078	0.00567512	UP
ENSMUSG00000098176	Ccdc166	1.36229	0.00570303	UP
ENSMUSG00000112400	NA	1.39821	0.00576019	UP
ENSMUSG00000115210	NA	1.12764	0.0057917	UP
ENSMUSG00000073599	Ecscr	1.3509	0.00579521	UP
ENSMUSG00000089706	B230216N24Rik	1.70321	0.00583551	UP
ENSMUSG00000042821	Snai1	1.36633	0.0058392	UP
ENSMUSG00000099398	Ms4a14	1.68663	0.0058392	UP
ENSMUSG00000110231	Gm6329	2.81473	0.00598477	UP
ENSMUSG00000107200	NA	1.12768	0.00603257	UP
ENSMUSG00000042784	Muc1	1.73137	0.00607763	UP
ENSMUSG00000022661	Cd200	1.48172	0.00607994	UP
ENSMUSG00000035184	Fam124a	3.01145	0.00607994	UP
ENSMUSG00000052854	Nrk	1.72199	0.00609202	UP
ENSMUSG00000094144	Gm21312	3.57532	0.00611751	UP
ENSMUSG00000095022	Gm20765	3.57532	0.00611751	UP
ENSMUSG00000005360	Slc1a3	1.09253	0.0061176	UP
ENSMUSG00000086350	NA	1.56372	0.00611882	UP
ENSMUSG00000105824	NA	1.44035	0.00612675	UP
ENSMUSG00000030220	Arhgdib	1.35033	0.00614475	UP
ENSMUSG00000110167	NA	1.19792	0.00620896	UP
ENSMUSG00000073016	Uprt	1.67905	0.00624576	UP
ENSMUSG00000104392	NA	1.9655	0.00627915	UP
ENSMUSG00000074629	NA	1.45433	0.00628338	UP
ENSMUSG00000009248	Ascl2	1.35104	0.00631605	UP
ENSMUSG00000056851	Pcbp2	1.04943	0.00633985	UP
ENSMUSG00000106940	NA	1.09668	0.00643077	UP
ENSMUSG00000107531	NA	2.05318	0.00644386	UP
ENSMUSG00000114031	NA	1.85079	0.00649322	UP
ENSMUSG00000032093	Cd3e	2.0486	0.00659909	UP
ENSMUSG00000081044	AU015836	1.38339	0.00663787	UP
ENSMUSG00000031304	Il2rg	1.16334	0.00668027	UP
ENSMUSG00000105230	NA	1.32498	0.00668034	UP
ENSMUSG00000105962	NA	1.2488	0.006694	UP
ENSMUSG00000078932	CN725425	1.08986	0.00669569	UP
ENSMUSG00000111361	NA	1.26866	0.00671257	UP
ENSMUSG00000103696	NA	1.05072	0.00672809	UP
ENSMUSG00000112731	NA	2.0969	0.00676897	UP
ENSMUSG00000098078	NA	2.6786	0.00684877	UP
ENSMUSG00000024409	Psors1c2	1.29245	0.00697587	UP
ENSMUSG00000082229	Nap1l2	1.20917	0.00697812	UP
ENSMUSG00000074521	NA	1.33165	0.00706288	UP
ENSMUSG00000064043	Trerf1	1.00303	0.00708361	UP
ENSMUSG00000000320	Alox12	1.555	0.0070868	UP
ENSMUSG00000086040	Wipf3	1.75016	0.00710202	UP
ENSMUSG00000006307	Kmt2b	1.0267	0.00710464	UP
ENSMUSG00000027317	Ppp1r14d	1.62601	0.00711871	UP
ENSMUSG00000102516	NA	1.20957	0.00713595	UP
ENSMUSG00000105382	NA	1.48396	0.00713737	UP
ENSMUSG00000078776	9530053A07Rik	2.01293	0.00718848	UP
ENSMUSG00000058976	Usp17lc	2.35488	0.0072798	UP
ENSMUSG00000033149	Phldb2	1.40667	0.00734274	UP
ENSMUSG00000030930	Chst15	1.50111	0.00734274	UP
ENSMUSG00000020955	Ap4s1	1.79809	0.00739843	UP
ENSMUSG00000059003	Grin2a	1.69365	0.00742189	UP
ENSMUSG00000102179	NA	1.02496	0.00742889	UP
ENSMUSG00000001052	Sec24b	1.03022	0.00742889	UP
ENSMUSG00000103525	NA	1.46231	0.00749592	UP
ENSMUSG00000047643	NA	1.43481	0.00750416	UP
ENSMUSG00000105950	NA	1.50514	0.00756088	UP
ENSMUSG00000045215	Asxl3	2.2554	0.00757723	UP
ENSMUSG00000029406	Pitpnm2	1.20427	0.00761989	UP
ENSMUSG00000114501	NA	1.29753	0.00764245	UP
ENSMUSG00000104262	NA	1.65928	0.00768439	UP
ENSMUSG00000032500	Dclk3	1.7295	0.00772736	UP
ENSMUSG00000022994	Adcy6	1.20373	0.00773024	UP
ENSMUSG00000113341	NA	1.33852	0.00779198	UP
ENSMUSG00000055491	Pprc1	1.06598	0.00790095	UP
ENSMUSG00000103651	NA	1.09476	0.00792734	UP
ENSMUSG00000109721	NA	1.37926	0.0079877	UP
ENSMUSG00000029860	Zyx	1.39668	0.00803317	UP
ENSMUSG00000022574	Naprt	1.33147	0.00806462	UP
ENSMUSG00000029641	Rasl11a	1.44961	0.00811038	UP
ENSMUSG00000109045	NA	1.10559	0.00822771	UP
ENSMUSG00000105818	NA	1.00022	0.00825351	UP
ENSMUSG00000024659	Anxa1	1.39581	0.00826037	UP
ENSMUSG00000008028	1700008O03Rik	1.43824	0.00851175	UP
ENSMUSG00000014303	Glis2	1.02431	0.00857678	UP
ENSMUSG00000072647	Adam1a	1.40884	0.00857981	UP
ENSMUSG00000106110	NA	1.10266	0.00867626	UP
ENSMUSG00000036246	Gmip	1.14115	0.00873997	UP
ENSMUSG00000078887	Gm6710	1.06115	0.00888725	UP
ENSMUSG00000024393	Prrc2a	1.35596	0.00889996	UP
ENSMUSG00000082095	NA	1.15182	0.00890894	UP
ENSMUSG00000097746	Gm6225	1.10268	0.0089256	UP
ENSMUSG00000030380	Mzf1	1.40351	0.00894129	UP
ENSMUSG00000047485	Klhl34	1.97477	0.00902026	UP
ENSMUSG00000026768	Itga8	2.21567	0.00907785	UP
ENSMUSG00000007880	Arid1a	1.42143	0.00909695	UP
ENSMUSG00000040254	Sema3d	1.25168	0.00920661	UP
ENSMUSG00000103194	NA	1.32685	0.00925244	UP
ENSMUSG00000026249	Serpine2	1.28571	0.00927666	UP
ENSMUSG00000108394	NA	1.14077	0.00929157	UP
ENSMUSG00000117992	NA	1.93397	0.00941901	UP
ENSMUSG00000041762	Gpr155	1.49982	0.00951572	UP
ENSMUSG00000084145	NA	1.1969	0.0096072	UP
ENSMUSG00000010205	Raver1	1.16078	0.00962144	UP
ENSMUSG00000025854	Fam20c	1.56905	0.00962542	UP
ENSMUSG00000103233	NA	1.68608	0.00963229	UP
ENSMUSG00000107821	Gm8038	1.11847	0.00974277	UP
ENSMUSG00000022283	Pabpc1	1.0113	0.00985607	UP
ENSMUSG00000097464	NA	1.59952	0.00987976	UP
ENSMUSG00000103880	NA	1.09065	0.00988829	UP
ENSMUSG00000114940	NA	5.81587	0.00989171	UP
ENSMUSG00000017697	Ada	1.15687	0.00990241	UP
ENSMUSG00000091311	Spata31d1b	1.29491	0.00999857	UP
ENSMUSG00000033721	Vav3	1.33074	0.0100044	UP
ENSMUSG00000111390	NA	1.47045	0.0100532	UP
ENSMUSG00000113067	NA	1.36566	0.0100553	UP
ENSMUSG00000016386	Mpped2	1.086	0.0100619	UP
ENSMUSG00000041779	Tram2	1.0115	0.0100978	UP
ENSMUSG00000107633	NA	1.57887	0.010139	UP
ENSMUSG00000020137	Thap2	1.01584	0.0101568	UP
ENSMUSG00000038608	Dock10	2.15121	0.0101616	UP
ENSMUSG00000103591	NA	1.06803	0.0101734	UP
ENSMUSG00000041187	Prkd2	1.04844	0.0101746	UP
ENSMUSG00000108650	NA	1.2854	0.0103821	UP
ENSMUSG00000106798	NA	1.12883	0.0105626	UP
ENSMUSG00000110142	NA	1.56708	0.0107834	UP
ENSMUSG00000028763	Hspg2	1.74866	0.0108612	UP
ENSMUSG00000021403	Serpinb9b	1.78482	0.0109195	UP
ENSMUSG00000106288	NA	1.34583	0.0109755	UP
ENSMUSG00000105960	6330410L21Rik	1.49404	0.0110109	UP
ENSMUSG00000035694	Caps2	2.07861	0.0112324	UP
ENSMUSG00000004668	Abca13	1.14297	0.0113138	UP
ENSMUSG00000033174	Mgll	1.28653	0.0113378	UP
ENSMUSG00000017978	Cadps2	1.20188	0.0113914	UP
ENSMUSG00000097125	NA	1.53068	0.0114122	UP
ENSMUSG00000056492	Adgrf5	1.40706	0.0114875	UP
ENSMUSG00000028407	Smim27	2.213	0.0116254	UP
ENSMUSG00000054057	A930004D18Rik	1.00706	0.0117059	UP
ENSMUSG00000040836	Gpr161	1.00985	0.0118252	UP
ENSMUSG00000050549	Fam241a	1.33887	0.0118376	UP
ENSMUSG00000002028	Kmt2a	1.03752	0.011971	UP
ENSMUSG00000104728	NA	2.04995	0.0120307	UP
ENSMUSG00000071984	Fndc1	1.62381	0.0120378	UP
ENSMUSG00000078915	NA	1.06728	0.0120923	UP
ENSMUSG00000048895	Cdk5r1	1.33392	0.0120993	UP
ENSMUSG00000047227	Gm527	1.29277	0.0121589	UP
ENSMUSG00000004113	Cacna1b	1.51686	0.0121666	UP
ENSMUSG00000104983	NA	1.02741	0.0122071	UP
ENSMUSG00000107499	Ccdc142	1.43716	0.0122979	UP
ENSMUSG00000105957	NA	1.4066	0.0124635	UP
ENSMUSG00000055235	Wdr86	1.39293	0.0124655	UP
ENSMUSG00000056133	Unc93a2	2.33562	0.0125186	UP
ENSMUSG00000003233	Dvl3	1.49791	0.0125188	UP
ENSMUSG00000020758	Itgb4	1.13891	0.0125256	UP
ENSMUSG00000095903	Olfr968	2.10403	0.0126497	UP
ENSMUSG00000033967	Rnf225	1.75879	0.0129563	UP
ENSMUSG00000090071	Cdk5r2	1.00601	0.0129625	UP
ENSMUSG00000103103	NA	1.30823	0.0129837	UP
ENSMUSG00000097207	6030443J06Rik	1.12393	0.0130431	UP
ENSMUSG00000028707	Dmbx1	1.12095	0.0130502	UP
ENSMUSG00000028885	Smpdl3b	1.02879	0.0130687	UP
ENSMUSG00000056904	Gm5620	1.19443	0.0131257	UP
ENSMUSG00000035504	Reep6	1.16122	0.013254	UP
ENSMUSG00000057706	Mex3b	1.05093	0.0133569	UP
ENSMUSG00000110661	NA	2.01884	0.0134821	UP
ENSMUSG00000066036	Ubr4	1.17343	0.0134852	UP
ENSMUSG00000024395	Lims2	1.26196	0.0134885	UP
ENSMUSG00000019850	Tnfaip3	1.18813	0.0135173	UP
ENSMUSG00000106946	NA	1.01633	0.0135349	UP
ENSMUSG00000040118	Cacna2d1	1.29857	0.0138661	UP
ENSMUSG00000112317	NA	1.26375	0.013973	UP
ENSMUSG00000066113	Adamtsl1	1.49465	0.0142709	UP
ENSMUSG00000091736	Yy2	1.40544	0.014478	UP
ENSMUSG00000032087	Dscaml1	1.52471	0.0146952	UP
ENSMUSG00000094103	Fam177a2	4.49008	0.0147692	UP
ENSMUSG00000031202	Rab39b	1.45037	0.0147711	UP
ENSMUSG00000046574	Prr12	1.30319	0.0148251	UP
ENSMUSG00000029026	Trp73	1.49835	0.0149404	UP
ENSMUSG00000105179	NA	1.31692	0.0149597	UP
ENSMUSG00000073758	Sh3d21	1.73785	0.0149715	UP
ENSMUSG00000107529	NA	1.28661	0.0149831	UP
ENSMUSG00000105624	NA	1.46693	0.015092	UP
ENSMUSG00000106443	NA	1.07636	0.0151032	UP
ENSMUSG00000104107	NA	1.41768	0.0152608	UP
ENSMUSG00000021779	Thrb	1.29322	0.0153413	UP
ENSMUSG00000032363	Adamts7	1.08655	0.0153768	UP
ENSMUSG00000103906	Tigd5	1.54766	0.0154212	UP
ENSMUSG00000097107	NA	1.22225	0.0155906	UP
ENSMUSG00000114045	NA	1.00171	0.0156311	UP
ENSMUSG00000086533	NA	1.24464	0.0156394	UP
ENSMUSG00000026080	Chst10	1.08201	0.0157249	UP
ENSMUSG00000104724	NA	1.13393	0.0158015	UP
ENSMUSG00000104312	NA	1.26226	0.0158039	UP
ENSMUSG00000049504	Proser1	1.05493	0.0158549	UP
ENSMUSG00000072974	Gm4787	1.36053	0.0159244	UP
ENSMUSG00000116796	NA	1.68028	0.0160494	UP
ENSMUSG00000108152	NA	1.53847	0.0161135	UP
ENSMUSG00000041329	Atp1b2	1.34828	0.0162448	UP
ENSMUSG00000049521	Cdc42ep1	1.23773	0.0162448	UP
ENSMUSG00000087449	NA	1.01832	0.0162974	UP
ENSMUSG00000106087	NA	1.69543	0.0162974	UP
ENSMUSG00000028809	Srrm1	1.02348	0.0163107	UP
ENSMUSG00000031160	Eras	1.04734	0.0166287	UP
ENSMUSG00000062960	Kdr	1.29546	0.0171402	UP
ENSMUSG00000034780	B3galt1	1.89281	0.0171484	UP
ENSMUSG00000020811	Wscd1	1.23527	0.0172881	UP
ENSMUSG00000111017	NA	1.79461	0.0172911	UP
ENSMUSG00000022440	C1qtnf6	1.90119	0.0174989	UP
ENSMUSG00000113623	NA	1.06501	0.0175828	UP
ENSMUSG00000046731	Kctd11	2.32426	0.0176346	UP
ENSMUSG00000083906	NA	1.10188	0.0176498	UP
ENSMUSG00000028862	Map3k6	1.00752	0.018127	UP
ENSMUSG00000114094	NA	1.22531	0.0181958	UP
ENSMUSG00000102875	NA	1.03245	0.0186338	UP
ENSMUSG00000031375	Bgn	2.45055	0.0186521	UP
ENSMUSG00000020953	Coch	1.32642	0.019165	UP
ENSMUSG00000105259	NA	1.42607	0.0195794	UP
ENSMUSG00000044937	Ttc41	1.14692	0.0196331	UP
ENSMUSG00000103364	NA	1.026	0.0200701	UP
ENSMUSG00000022098	Bmp1	1.59236	0.0201655	UP
ENSMUSG00000107178	NA	1.05777	0.0201822	UP
ENSMUSG00000116781	NA	1.02116	0.0202085	UP
ENSMUSG00000078891	NA	2.80007	0.0202093	UP
ENSMUSG00000108557	NA	1.79735	0.0202221	UP
ENSMUSG00000065947	ND4L	1.17296	0.0205391	UP
ENSMUSG00000108940	NA	1.0721	0.0206482	UP
ENSMUSG00000084071	Gm13378	1.65636	0.0206788	UP
ENSMUSG00000032589	Bsn	1.0392	0.0208787	UP
ENSMUSG00000053293	Pom121	1.3404	0.0209058	UP
ENSMUSG00000113984	NA	1.62079	0.020931	UP
ENSMUSG00000104125	NA	1.18204	0.0210555	UP
ENSMUSG00000107115	NA	1.03077	0.0219155	UP
ENSMUSG00000102951	NA	1.35923	0.0223089	UP
ENSMUSG00000031027	Stk33	1.52527	0.0223918	UP
ENSMUSG00000067878	Map7d3	1.44056	0.0226024	UP
ENSMUSG00000005267	Zfp287	1.15966	0.0231835	UP
ENSMUSG00000108113	Zim2	1.16092	0.0232208	UP
ENSMUSG00000112969	NA	1.27902	0.0232653	UP
ENSMUSG00000111436	NA	1.10565	0.0234908	UP
ENSMUSG00000078302	Foxd1	2.16769	0.0235423	UP
ENSMUSG00000024304	Cdh2	1.06869	0.0237647	UP
ENSMUSG00000097604	NA	1.72707	0.0238247	UP
ENSMUSG00000005198	Polr2a	1.5008	0.0238939	UP
ENSMUSG00000102691	NA	1.09394	0.0239007	UP
ENSMUSG00000103360	NA	1.43734	0.024086	UP
ENSMUSG00000079428	Tceal7	1.10053	0.0241316	UP
ENSMUSG00000022180	Slc7a8	1.09886	0.0246328	UP
ENSMUSG00000112483	NA	1.06252	0.0246818	UP
ENSMUSG00000005493	Msh4	1.16394	0.0247492	UP
ENSMUSG00000108214	NA	1.31475	0.0247593	UP
ENSMUSG00000068551	Zfp467	1.52317	0.0254845	UP
ENSMUSG00000004263	Atn1	1.04703	0.0258245	UP
ENSMUSG00000050989	Selenon	1.00444	0.0260378	UP
ENSMUSG00000108049	NA	2.21201	0.0261383	UP
ENSMUSG00000035441	Myo1d	1.0395	0.0263651	UP
ENSMUSG00000024806	Mlana	1.70117	0.0265794	UP
ENSMUSG00000108984	NA	1.24377	0.0267121	UP
ENSMUSG00000044244	Il20rb	1.33959	0.0269	UP
ENSMUSG00000108655	NA	1.11225	0.0273021	UP
ENSMUSG00000061601	Pclo	1.7463	0.027337	UP
ENSMUSG00000102917	NA	1.23062	0.0273752	UP
ENSMUSG00000043073	Usp17le	1.75238	0.027466	UP
ENSMUSG00000097700	NA	2.40505	0.027479	UP
ENSMUSG00000058396	Gpr182	1.26587	0.0275575	UP
ENSMUSG00000029869	Ephb6	1.0808	0.0285593	UP
ENSMUSG00000108500	NA	1.09105	0.028667	UP
ENSMUSG00000021186	Fbln5	1.05494	0.0288092	UP
ENSMUSG00000025083	Afap1l2	1.33954	0.0288745	UP
ENSMUSG00000037419	Endod1	1.34139	0.0290987	UP
ENSMUSG00000109489	NA	1.33478	0.02936	UP
ENSMUSG00000055632	Hmcn2	1.12129	0.0297078	UP
ENSMUSG00000110221	Gm36210	1.10323	0.0298871	UP
ENSMUSG00000001506	Col1a1	1.26827	0.029978	UP
ENSMUSG00000106211	NA	1.54844	0.0300976	UP
ENSMUSG00000084902	Gm281	2.38497	0.0306495	UP
ENSMUSG00000102964	NA	1.19473	0.030788	UP
ENSMUSG00000108594	NA	1.40484	0.0307961	UP
ENSMUSG00000021879	Dnah12	1.44247	0.0309024	UP
ENSMUSG00000035200	Chrnb4	1.2625	0.0317146	UP
ENSMUSG00000106184	NA	1.23504	0.032069	UP
ENSMUSG00000020205	Phlda1	1.50312	0.0321591	UP
ENSMUSG00000108216	NA	1.15178	0.0323892	UP
ENSMUSG00000067370	B3galt4	1.09581	0.0324964	UP
ENSMUSG00000107300	NA	1.20739	0.0329588	UP
ENSMUSG00000097032	4930539J05Rik	1.11785	0.0329646	UP
ENSMUSG00000000223	Drp2	1.93934	0.0332215	UP
ENSMUSG00000045038	Prkce	1.01175	0.0336145	UP
ENSMUSG00000034903	Cobll1	2.2161	0.0338855	UP
ENSMUSG00000114016	NA	1.00266	0.0339841	UP
ENSMUSG00000086261	Gm3765	1.24264	0.0346023	UP
ENSMUSG00000070476	Fam217b	1.16259	0.0346557	UP
ENSMUSG00000020798	Spns3	1.18826	0.0346705	UP
ENSMUSG00000097167	Gm16740	1.38595	0.0347356	UP
ENSMUSG00000050538	B230217C12Rik	1.07257	0.034764	UP
ENSMUSG00000048154	Kmt2d	1.22932	0.035317	UP
ENSMUSG00000115161	NA	1.0242	0.0355663	UP
ENSMUSG00000103614	NA	1.27735	0.0363482	UP
ENSMUSG00000054520	Sh3bp2	1.01261	0.0370213	UP
ENSMUSG00000113432	NA	1.68285	0.0371209	UP
ENSMUSG00000113326	NA	1.02415	0.0378789	UP
ENSMUSG00000001333	Sync	1.06589	0.0382108	UP
ENSMUSG00000105717	NA	1.12998	0.0396458	UP
ENSMUSG00000111497	NA	1.11501	0.0397223	UP
ENSMUSG00000084790	NA	1.12192	0.0405267	UP
ENSMUSG00000106497	NA	1.33764	0.0406045	UP
ENSMUSG00000035877	Zhx3	1.23494	0.0407213	UP
ENSMUSG00000116868	NA	2.18058	0.0419047	UP
ENSMUSG00000115971	NA	1.33171	0.0421969	UP
ENSMUSG00000013921	Clip3	1.3308	0.0427238	UP
ENSMUSG00000039193	Nlrc4	1.09808	0.0428786	UP
ENSMUSG00000106294	NA	1.15037	0.0434859	UP
ENSMUSG00000031170	Slc38a5	1.16072	0.0448115	UP
ENSMUSG00000107109	NA	1.0423	0.044948	UP
ENSMUSG00000113262	Dohh	1.0207	0.0449612	UP
ENSMUSG00000112820	NA	1.26992	0.0464957	UP
ENSMUSG00000037217	Syn1	1.01452	0.0466626	UP
ENSMUSG00000103747	NA	1.1005	0.0491493	UP
ENSMUSG00000108910	NA	1.20423	0.0493313	UP
ENSMUSG00000113269	NA	1.99518	0.0496581	UP
ENSMUSG00000062070	Pgk1	-2.2226	4.53e-06	DOWN
ENSMUSG00000078566	Bnip3	-4.12119	5.82e-06	DOWN
ENSMUSG00000066652	Lefty2	-3.28015	5.82e-06	DOWN
ENSMUSG00000023456	Tpi1	-2.51295	7.32e-06	DOWN
ENSMUSG00000025791	Pgm1	-2.50249	7.32e-06	DOWN
ENSMUSG00000020108	Ddit4	-3.91051	7.33e-06	DOWN
ENSMUSG00000074653	Lrrc31	-2.44046	7.33e-06	DOWN
ENSMUSG00000021196	Pfkp	-1.77077	7.47e-06	DOWN
ENSMUSG00000069793	Slfn9	-2.67097	7.47e-06	DOWN
ENSMUSG00000025161	Slc16a3	-4.72236	7.5e-06	DOWN
ENSMUSG00000031604	Msmo1	-1.80912	7.5e-06	DOWN
ENSMUSG00000023951	Vegfa	-1.68757	7.5e-06	DOWN
ENSMUSG00000028773	Fabp3	-2.26966	7.5e-06	DOWN
ENSMUSG00000063229	Ldha	-1.99135	7.5e-06	DOWN
ENSMUSG00000027313	Chac1	-2.75739	8.77e-06	DOWN
ENSMUSG00000024691	Fam111a	-2.63229	9.51e-06	DOWN
ENSMUSG00000025809	Itgb1	-1.35487	9.65e-06	DOWN
ENSMUSG00000066441	Rdh11	-1.90929	9.66e-06	DOWN
ENSMUSG00000030695	Aldoa	-1.15159	1.07e-05	DOWN
ENSMUSG00000031838	Ifi30	-2.13869	1.07e-05	DOWN
ENSMUSG00000069049	Eif2s3y	-1.81754	1.07e-05	DOWN
ENSMUSG00000020303	Stc2	-4.93373	1.11e-05	DOWN
ENSMUSG00000003955	Fam162a	-1.96278	1.13e-05	DOWN
ENSMUSG00000040618	Pck2	-1.84028	1.13e-05	DOWN
ENSMUSG00000038793	Lefty1	-3.86897	1.13e-05	DOWN
ENSMUSG00000051412	Vamp7	-8.37482	1.13e-05	DOWN
ENSMUSG00000028572	Hook1	-1.56131	1.13e-05	DOWN
ENSMUSG00000019916	P4ha1	-2.09809	1.13e-05	DOWN
ENSMUSG00000071076	Jund	-2.17017	1.13e-05	DOWN
ENSMUSG00000020277	Pfkl	-2.04354	1.13e-05	DOWN
ENSMUSG00000101249	NA	-2.48031	1.31e-05	DOWN
ENSMUSG00000003824	Syce2	-2.04781	1.31e-05	DOWN
ENSMUSG00000026142	Rhbdd1	-1.65222	1.33e-05	DOWN
ENSMUSG00000031762	Mt2	-1.6749	1.33e-05	DOWN
ENSMUSG00000032715	Trib3	-1.97773	1.41e-05	DOWN
ENSMUSG00000037820	Tgm2	-2.75607	1.41e-05	DOWN
ENSMUSG00000056204	Pgpep1	-1.43556	1.45e-05	DOWN
ENSMUSG00000030246	Ldhb	-1.23419	1.45e-05	DOWN
ENSMUSG00000035992	Fnip1	-1.2832	1.45e-05	DOWN
ENSMUSG00000005667	Mthfd2	-1.41434	1.45e-05	DOWN
ENSMUSG00000031700	Gpt2	-1.65482	1.45e-05	DOWN
ENSMUSG00000066705	Fxyd6	-1.27614	1.71e-05	DOWN
ENSMUSG00000053398	Phgdh	-2.42165	1.73e-05	DOWN
ENSMUSG00000060098	Prmt7	-1.26298	1.78e-05	DOWN
ENSMUSG00000081344	NA	-2.33587	1.78e-05	DOWN
ENSMUSG00000020142	Slc1a4	-2.06716	1.83e-05	DOWN
ENSMUSG00000036534	Slc38a7	-1.28792	1.85e-05	DOWN
ENSMUSG00000025037	Maoa	-2.205	1.86e-05	DOWN
ENSMUSG00000062901	Klhl24	-1.20722	1.9e-05	DOWN
ENSMUSG00000069895	Atxn1l	-2.49006	1.91e-05	DOWN
ENSMUSG00000006494	Pdk1	-1.24067	1.92e-05	DOWN
ENSMUSG00000045294	Insig1	-1.21846	1.92e-05	DOWN
ENSMUSG00000036242	Armh4	-2.64861	1.99e-05	DOWN
ENSMUSG00000015937	Macroh2a1	-1.11512	1.99e-05	DOWN
ENSMUSG00000031770	Herpud1	-1.84969	1.99e-05	DOWN
ENSMUSG00000034993	Vat1	-1.27966	2.07e-05	DOWN
ENSMUSG00000010342	Tex14	-1.59601	2.11e-05	DOWN
ENSMUSG00000024587	Nars	-1.24913	2.11e-05	DOWN
ENSMUSG00000030268	Bcat1	-1.14398	2.16e-05	DOWN
ENSMUSG00000004319	Clcn3	-1.00537	2.16e-05	DOWN
ENSMUSG00000029095	Ablim2	-2.37044	2.25e-05	DOWN
ENSMUSG00000045128	Rpl18a	-1.90537	2.25e-05	DOWN
ENSMUSG00000029385	Ccng2	-2.35682	2.25e-05	DOWN
ENSMUSG00000094655	Gm25360	-2.26635	2.33e-05	DOWN
ENSMUSG00000031591	Asah1	-1.22995	2.4e-05	DOWN
ENSMUSG00000037966	Ninj1	-2.74605	2.44e-05	DOWN
ENSMUSG00000068739	Sars	-1.43736	2.44e-05	DOWN
ENSMUSG00000005413	Hmox1	-1.17475	2.44e-05	DOWN
ENSMUSG00000033799	Tasor2	-1.69174	2.49e-05	DOWN
ENSMUSG00000020376	Rnf130	-2.21205	2.67e-05	DOWN
ENSMUSG00000020538	Srebf1	-1.19451	2.67e-05	DOWN
ENSMUSG00000001467	Cyp51	-1.47898	2.76e-05	DOWN
ENSMUSG00000031765	Mt1	-1.57878	2.81e-05	DOWN
ENSMUSG00000022752	Tomm70a	-1.10386	2.91e-05	DOWN
ENSMUSG00000057836	Xlr3a	-2.28183	2.93e-05	DOWN
ENSMUSG00000032374	Plod2	-1.18202	2.98e-05	DOWN
ENSMUSG00000017390	Aldoc	-3.77612	2.99e-05	DOWN
ENSMUSG00000059743	Fdps	-1.12143	3.04e-05	DOWN
ENSMUSG00000024640	Psat1	-1.3047	3.05e-05	DOWN
ENSMUSG00000025007	Aldh18a1	-1.44645	3.14e-05	DOWN
ENSMUSG00000078851	H2aw	-2.70767	3.14e-05	DOWN
ENSMUSG00000005125	Ndrg1	-2.70444	3.14e-05	DOWN
ENSMUSG00000027122	Arl14ep	-1.36862	3.2e-05	DOWN
ENSMUSG00000032883	Acsl3	-1.59712	3.3e-05	DOWN
ENSMUSG00000019433	Gipc1	-1.59226	3.37e-05	DOWN
ENSMUSG00000020176	Grb10	-1.023	3.46e-05	DOWN
ENSMUSG00000066150	Slc31a1	-1.05553	3.46e-05	DOWN
ENSMUSG00000032294	Pkm	-1.3519	3.46e-05	DOWN
ENSMUSG00000039323	Igfbp2	-1.77071	3.51e-05	DOWN
ENSMUSG00000069045	Ddx3y	-1.23926	3.83e-05	DOWN
ENSMUSG00000024248	Cox7a2l	-1.38435	3.86e-05	DOWN
ENSMUSG00000025272	Tro	-1.48833	3.89e-05	DOWN
ENSMUSG00000086228	Ubap1l	-3.251	3.95e-05	DOWN
ENSMUSG00000031532	Saraf	-1.42359	4.14e-05	DOWN
ENSMUSG00000038508	Gdf15	-2.57402	4.3e-05	DOWN
ENSMUSG00000020523	Fam114a2	-1.0411	4.39e-05	DOWN
ENSMUSG00000042271	Nxt2	-1.38045	4.39e-05	DOWN
ENSMUSG00000003199	Mpnd	-1.21785	4.39e-05	DOWN
ENSMUSG00000075031	H2bc3	-1.83182	4.4e-05	DOWN
ENSMUSG00000002342	Tmem161a	-1.90458	4.57e-05	DOWN
ENSMUSG00000058240	Cryzl1	-1.54352	4.63e-05	DOWN
ENSMUSG00000024493	Lars	-1.20341	4.64e-05	DOWN
ENSMUSG00000052566	Hook2	-1.55873	4.64e-05	DOWN
ENSMUSG00000020407	Upp1	-1.29632	4.65e-05	DOWN
ENSMUSG00000015882	Lcorl	-1.22455	4.71e-05	DOWN
ENSMUSG00000014668	Chfr	-1.37844	4.8e-05	DOWN
ENSMUSG00000020380	Rad50	-1.32858	4.84e-05	DOWN
ENSMUSG00000031671	Setd6	-1.4537	4.96e-05	DOWN
ENSMUSG00000030717	Nupr1	-3.43159	4.96e-05	DOWN
ENSMUSG00000032231	Anxa2	-3.19683	4.96e-05	DOWN
ENSMUSG00000026959	Grin1	-3.52111	5.02e-05	DOWN
ENSMUSG00000015087	Rabl6	-1.04124	5.02e-05	DOWN
ENSMUSG00000031751	Amfr	-1.20225	5.02e-05	DOWN
ENSMUSG00000028645	Slc2a1	-1.23988	5.02e-05	DOWN
ENSMUSG00000000078	Klf6	-1.02319	5.2e-05	DOWN
ENSMUSG00000023175	Bsg	-1.51619	5.24e-05	DOWN
ENSMUSG00000072479	Xlr5b	-4.20875	5.26e-05	DOWN
ENSMUSG00000020471	Pold2	-1.18902	5.26e-05	DOWN
ENSMUSG00000071793	2610005L07Rik	-1.09818	5.3e-05	DOWN
ENSMUSG00000063535	Zfp773	-2.28496	5.34e-05	DOWN
ENSMUSG00000037656	Slc20a2	-1.0893	5.5e-05	DOWN
ENSMUSG00000046794	Ppp1r3b	-3.68451	5.5e-05	DOWN
ENSMUSG00000068457	Uty	-1.49951	5.62e-05	DOWN
ENSMUSG00000031633	Slc25a4	-2.09724	5.69e-05	DOWN
ENSMUSG00000020267	Hint1	-1.69104	5.69e-05	DOWN
ENSMUSG00000024083	Pja2	-1.07008	5.75e-05	DOWN
ENSMUSG00000031634	Ufsp2	-1.46429	5.76e-05	DOWN
ENSMUSG00000041124	Msantd4	-1.51362	5.84e-05	DOWN
ENSMUSG00000024665	Fads2	-1.15841	5.93e-05	DOWN
ENSMUSG00000100992	NA	-2.7509	5.98e-05	DOWN
ENSMUSG00000033379	Atp6v0b	-1.04485	6.11e-05	DOWN
ENSMUSG00000004558	Ndrg2	-2.18579	6.21e-05	DOWN
ENSMUSG00000007039	Ddah2	-1.70954	6.22e-05	DOWN
ENSMUSG00000022432	Smc1b	-1.76916	6.31e-05	DOWN
ENSMUSG00000021203	Otub2	-1.63219	6.32e-05	DOWN
ENSMUSG00000022257	Laptm4b	-1.14103	6.36e-05	DOWN
ENSMUSG00000020392	Cdkn2aipnl	-1.17099	6.43e-05	DOWN
ENSMUSG00000006517	Mvd	-1.13011	6.47e-05	DOWN
ENSMUSG00000020372	Rack1	-1.12446	6.47e-05	DOWN
ENSMUSG00000048249	Crebrf	-1.10963	6.57e-05	DOWN
ENSMUSG00000020528	Prpsap2	-1.02202	6.58e-05	DOWN
ENSMUSG00000040601	Nlrp4a	-2.35397	7.33e-05	DOWN
ENSMUSG00000006717	Acot13	-2.2079	7.33e-05	DOWN
ENSMUSG00000040280	Ndufa4l2	-6.87874	7.33e-05	DOWN
ENSMUSG00000054662	Ano9	-1.28663	7.33e-05	DOWN
ENSMUSG00000030111	A2m	-2.23458	7.33e-05	DOWN
ENSMUSG00000031490	Eif4ebp1	-1.45177	7.33e-05	DOWN
ENSMUSG00000000594	Gm2a	-1.6627	7.36e-05	DOWN
ENSMUSG00000034205	Loxl2	-3.97257	7.42e-05	DOWN
ENSMUSG00000059040	Eno1b	-1.02098	7.59e-05	DOWN
ENSMUSG00000037012	Hk1	-1.46893	7.65e-05	DOWN
ENSMUSG00000035547	Capn5	-1.46504	7.74e-05	DOWN
ENSMUSG00000028599	Tnfrsf1b	-1.74295	7.75e-05	DOWN
ENSMUSG00000088856	Gm24727	-5.11735	7.82e-05	DOWN
ENSMUSG00000031827	Cotl1	-1.19375	7.93e-05	DOWN
ENSMUSG00000023995	Tspo2	-5.36319	8e-05	DOWN
ENSMUSG00000025140	Pycr1	-1.52668	8.2e-05	DOWN
ENSMUSG00000026189	Pecr	-1.4633	8.4e-05	DOWN
ENSMUSG00000018796	Acsl1	-1.46423	8.47e-05	DOWN
ENSMUSG00000040613	Apobec1	-1.58319	8.54e-05	DOWN
ENSMUSG00000027452	Acss1	-1.42943	8.62e-05	DOWN
ENSMUSG00000025557	Slc15a1	-1.13469	8.62e-05	DOWN
ENSMUSG00000027605	Acss2	-1.05839	8.67e-05	DOWN
ENSMUSG00000013418	B4galnt2	-5.25027	8.98e-05	DOWN
ENSMUSG00000020460	Rps27a	-1.39439	9.05e-05	DOWN
ENSMUSG00000029086	Prom1	-5.03129	9.05e-05	DOWN
ENSMUSG00000048310	Pskh1	-1.39309	9.05e-05	DOWN
ENSMUSG00000086841	2410006H16Rik	-2.8097	9.12e-05	DOWN
ENSMUSG00000041654	Slc39a11	-1.84725	9.22e-05	DOWN
ENSMUSG00000025283	Sat1	-1.62812	9.26e-05	DOWN
ENSMUSG00000000056	Narf	-1.23144	9.48e-05	DOWN
ENSMUSG00000033059	Pygb	-1.38857	9.52e-05	DOWN
ENSMUSG00000064220	H2ac18	-1.5578	9.54e-05	DOWN
ENSMUSG00000094405	Gm23143	-2.38541	9.54e-05	DOWN
ENSMUSG00000034271	Jdp2	-2.26876	9.54e-05	DOWN
ENSMUSG00000002985	Apoe	-1.19221	9.72e-05	DOWN
ENSMUSG00000063065	Mapk3	-1.36285	9.72e-05	DOWN
ENSMUSG00000030934	Oat	-1.44488	9.73e-05	DOWN
ENSMUSG00000058328	Xlr5a	-3.23007	9.97e-05	DOWN
ENSMUSG00000061232	H2-K1	-2.90157	0.000100371	DOWN
ENSMUSG00000036644	Tbc1d9b	-1.17147	0.000100645	DOWN
ENSMUSG00000024378	Stard4	-1.05147	0.00010123	DOWN
ENSMUSG00000086219	Srrm4os	-1.36153	0.00010174	DOWN
ENSMUSG00000027339	Rassf2	-1.49618	0.00010174	DOWN
ENSMUSG00000018906	P4ha2	-2.74107	0.00010174	DOWN
ENSMUSG00000070003	Ssbp4	-1.00504	0.00010174	DOWN
ENSMUSG00000000740	Rpl13	-1.88238	0.000102906	DOWN
ENSMUSG00000030103	Bhlhe40	-2.97938	0.000103419	DOWN
ENSMUSG00000001995	Sipa1l2	-1.28129	0.000103938	DOWN
ENSMUSG00000095834	NA	-1.70249	0.000103938	DOWN
ENSMUSG00000031641	Cbr4	-1.65527	0.000103938	DOWN
ENSMUSG00000060639	H4c9	-2.48423	0.000103938	DOWN
ENSMUSG00000062328	Rpl17	-1.40123	0.000104559	DOWN
ENSMUSG00000026956	Uap1l1	-1.70311	0.000107872	DOWN
ENSMUSG00000038291	Snx25	-1.24295	0.000107872	DOWN
ENSMUSG00000050424	Pnma5	-1.27305	0.000107872	DOWN
ENSMUSG00000069053	Uba1y	-2.59969	0.000109808	DOWN
ENSMUSG00000069682	Gm10275	-1.41674	0.000109932	DOWN
ENSMUSG00000033955	Tnks1bp1	-1.00729	0.000110212	DOWN
ENSMUSG00000058454	Dhcr7	-1.20153	0.000110552	DOWN
ENSMUSG00000004934	Pias4	-1.13826	0.000110552	DOWN
ENSMUSG00000041278	Ttc1	-1.25593	0.000110552	DOWN
ENSMUSG00000021482	Prxl2c	-1.2931	0.000110552	DOWN
ENSMUSG00000023963	Cyp39a1	-2.51363	0.000110552	DOWN
ENSMUSG00000097052	Snora43	-2.27551	0.00011079	DOWN
ENSMUSG00000025969	Nrp2	-1.50593	0.000111024	DOWN
ENSMUSG00000083844	Ube2d-ps	-1.56466	0.000111096	DOWN
ENSMUSG00000096349	Gm22513	-2.85018	0.000111096	DOWN
ENSMUSG00000021477	Ctsl	-1.29709	0.000111629	DOWN
ENSMUSG00000095260	Gm25890	-3.24762	0.000111629	DOWN
ENSMUSG00000033105	Lss	-1.00476	0.000112227	DOWN
ENSMUSG00000020477	Mrps24	-1.81203	0.000112751	DOWN
ENSMUSG00000058594	Fbh1	-1.01348	0.000112871	DOWN
ENSMUSG00000080916	Gm12463	-2.10211	0.000114584	DOWN
ENSMUSG00000025408	Ddit3	-2.27482	0.000116284	DOWN
ENSMUSG00000047996	Prrg1	-3.86758	0.000116284	DOWN
ENSMUSG00000024862	Klc2	-1.34051	0.000119754	DOWN
ENSMUSG00000081485	NA	-1.45688	0.000119754	DOWN
ENSMUSG00000060938	Rpl26	-1.34454	0.000119754	DOWN
ENSMUSG00000005161	Prdx2	-1.35451	0.000119754	DOWN
ENSMUSG00000038807	Rap1gap2	-2.97898	0.000120051	DOWN
ENSMUSG00000035863	Palm	-1.48948	0.000120051	DOWN
ENSMUSG00000033307	Mif	-1.39477	0.000123105	DOWN
ENSMUSG00000004451	Ralb	-1.1942	0.000123438	DOWN
ENSMUSG00000040464	Gtpbp10	-1.07132	0.000123854	DOWN
ENSMUSG00000002233	Rhoc	-1.6203	0.000123854	DOWN
ENSMUSG00000028234	Rps20	-1.10226	0.000123854	DOWN
ENSMUSG00000069601	Ank3	-1.55491	0.000124169	DOWN
ENSMUSG00000027347	Rasgrp1	-1.71959	0.000126534	DOWN
ENSMUSG00000069014	Gm5641	-1.29163	0.000127592	DOWN
ENSMUSG00000062727	H2bc12	-1.38598	0.000129627	DOWN
ENSMUSG00000022750	Klhl22	-1.14452	0.000129834	DOWN
ENSMUSG00000065251	Gm23971	-1.77304	0.000131358	DOWN
ENSMUSG00000053211	Zfy1	-4.43038	0.000131358	DOWN
ENSMUSG00000022744	Cldnd1	-1.23056	0.000135153	DOWN
ENSMUSG00000027233	Patl2	-2.16915	0.000135482	DOWN
ENSMUSG00000057036	Gm7536	-1.84525	0.000137233	DOWN
ENSMUSG00000022751	Nit2	-1.23059	0.000141895	DOWN
ENSMUSG00000052565	H1f3	-1.93507	0.000141895	DOWN
ENSMUSG00000055553	Kxd1	-1.38245	0.000142417	DOWN
ENSMUSG00000042622	Maff	-3.75765	0.000147181	DOWN
ENSMUSG00000037852	Cpe	-1.91738	0.000148609	DOWN
ENSMUSG00000033998	Kcnk1	-1.65641	0.00014877	DOWN
ENSMUSG00000028256	Odf2l	-1.59022	0.000149984	DOWN
ENSMUSG00000057666	Gapdh	-1.05313	0.00015042	DOWN
ENSMUSG00000079033	Mef2b	-4.04056	0.000151969	DOWN
ENSMUSG00000060461	Dppa5a	-1.07569	0.000152609	DOWN
ENSMUSG00000094338	H2bc13	-1.52936	0.000153901	DOWN
ENSMUSG00000099583	H3c4	-2.27054	0.000156082	DOWN
ENSMUSG00000042851	Zc3h6	-2.82741	0.00015649	DOWN
ENSMUSG00000077563	NA	-2.32435	0.000157944	DOWN
ENSMUSG00000007041	Clic1	-1.21743	0.0001599	DOWN
ENSMUSG00000030161	Gabarapl1	-1.48651	0.000159978	DOWN
ENSMUSG00000024619	Cdx1	-1.12684	0.000163089	DOWN
ENSMUSG00000043279	Trim56	-2.44909	0.000164139	DOWN
ENSMUSG00000088025	NA	-2.48307	0.000164616	DOWN
ENSMUSG00000033436	Armcx2	-1.21317	0.000165227	DOWN
ENSMUSG00000094443	Sgo2b	-3.49874	0.000166462	DOWN
ENSMUSG00000036181	H1f2	-2.77985	0.000166853	DOWN
ENSMUSG00000024038	Ndufv3	-1.13086	0.000168795	DOWN
ENSMUSG00000031628	Casp3	-1.05299	0.000171366	DOWN
ENSMUSG00000063457	Rps15	-1.35859	0.000171419	DOWN
ENSMUSG00000041881	Ndufa7	-1.09635	0.000174727	DOWN
ENSMUSG00000020808	Pimreg	-1.23315	0.000174968	DOWN
ENSMUSG00000020766	Galk1	-1.51188	0.000175501	DOWN
ENSMUSG00000058603	Rpl28-ps1	-1.25359	0.000175501	DOWN
ENSMUSG00000030744	Rps3	-1.24726	0.000175501	DOWN
ENSMUSG00000046447	Camk2n1	-1.71413	0.000175801	DOWN
ENSMUSG00000052544	St6galnac3	-1.13834	0.00017847	DOWN
ENSMUSG00000021319	Sfrp4	-1.77333	0.00017847	DOWN
ENSMUSG00000093843	Gm25939	-2.35176	0.000178806	DOWN
ENSMUSG00000055681	Cope	-1.33998	0.00018027	DOWN
ENSMUSG00000025203	Scd2	-1.02222	0.000181188	DOWN
ENSMUSG00000006360	Crip1	-1.66457	0.000183127	DOWN
ENSMUSG00000073158	9030624G23Rik	-2.32343	0.000183659	DOWN
ENSMUSG00000028023	Pitx2	-2.60968	0.000183931	DOWN
ENSMUSG00000030088	Aldh1l1	-1.46973	0.000184182	DOWN
ENSMUSG00000019699	Akt3	-1.77614	0.000185046	DOWN
ENSMUSG00000006575	Rundc3a	-1.66982	0.000186699	DOWN
ENSMUSG00000020646	Mboat2	-1.15347	0.000188761	DOWN
ENSMUSG00000038387	Rras	-1.33711	0.000191199	DOWN
ENSMUSG00000021273	Fdft1	-1.21115	0.000191199	DOWN
ENSMUSG00000058385	H2bc8	-1.83393	0.000191199	DOWN
ENSMUSG00000080078	NA	-7.21031	0.000193562	DOWN
ENSMUSG00000052926	Rnaseh2a	-1.12426	0.000197438	DOWN
ENSMUSG00000036840	Siah1a	-1.01633	0.000198778	DOWN
ENSMUSG00000031577	Tti2	-1.08273	0.000201448	DOWN
ENSMUSG00000038034	Igsf8	-1.33443	0.000202781	DOWN
ENSMUSG00000047878	A4galt	-1.3275	0.00020332	DOWN
ENSMUSG00000059070	Rpl18	-1.89826	0.00020332	DOWN
ENSMUSG00000074129	Rpl13a	-1.33197	0.00020332	DOWN
ENSMUSG00000003970	Rpl8	-1.36395	0.00020332	DOWN
ENSMUSG00000024924	Vldlr	-4.02445	0.000204847	DOWN
ENSMUSG00000028140	Mrpl9	-1.05019	0.000204847	DOWN
ENSMUSG00000060036	Rpl3	-1.66071	0.000205492	DOWN
ENSMUSG00000022742	Cpox	-1.09118	0.000207582	DOWN
ENSMUSG00000049539	H1f1	-1.88713	0.000208451	DOWN
ENSMUSG00000025545	Clybl	-1.37756	0.000210337	DOWN
ENSMUSG00000044017	Adgrd1	-3.37651	0.000210427	DOWN
ENSMUSG00000056671	Prelid2	-3.04371	0.000214017	DOWN
ENSMUSG00000030674	Qprt	-2.13786	0.000215996	DOWN
ENSMUSG00000015994	Fnta	-1.08663	0.000217953	DOWN
ENSMUSG00000065637	LOC115487043	-2.58302	0.000217958	DOWN
ENSMUSG00000006345	Ggt1	-1.88431	0.000220695	DOWN
ENSMUSG00000040659	Efhd2	-1.6509	0.000221289	DOWN
ENSMUSG00000069008	NA	-3.33006	0.000222648	DOWN
ENSMUSG00000031818	Cox4i1	-1.2011	0.000223193	DOWN
ENSMUSG00000066315	Gm12918	-1.88309	0.000223316	DOWN
ENSMUSG00000055493	Epm2a	-2.41892	0.00022436	DOWN
ENSMUSG00000024608	Rps14	-2.16494	0.000225077	DOWN
ENSMUSG00000081058	H3c15	-1.60935	0.000226604	DOWN
ENSMUSG00000065208	LOC115488691	-1.30973	0.000226604	DOWN
ENSMUSG00000024190	Dusp1	-1.25853	0.000226951	DOWN
ENSMUSG00000029446	Psph	-1.79724	0.000226959	DOWN
ENSMUSG00000051627	H1f4	-3.18243	0.000227516	DOWN
ENSMUSG00000044894	Uqcrq	-1.03415	0.00023357	DOWN
ENSMUSG00000059810	Rgs3	-1.37771	0.000237332	DOWN
ENSMUSG00000067455	H4c11	-2.3784	0.000237554	DOWN
ENSMUSG00000074403	H3c13	-1.68057	0.000237554	DOWN
ENSMUSG00000040713	Creg1	-1.13267	0.000239763	DOWN
ENSMUSG00000023921	Mmut	-1.10312	0.000243897	DOWN
ENSMUSG00000034105	Meak7	-1.4455	0.000244658	DOWN
ENSMUSG00000035172	Plekhh3	-2.32486	0.000246606	DOWN
ENSMUSG00000021830	Txndc16	-1.17508	0.000247939	DOWN
ENSMUSG00000002908	Kcnn1	-2.50219	0.000249374	DOWN
ENSMUSG00000034295	Fhod3	-1.29941	0.000250893	DOWN
ENSMUSG00000046942	Mageb16	-1.22857	0.000252616	DOWN
ENSMUSG00000045348	Nyap1	-1.34975	0.000252616	DOWN
ENSMUSG00000003380	Rabac1	-1.40064	0.000253903	DOWN
ENSMUSG00000061787	Rps17	-1.25619	0.000253903	DOWN
ENSMUSG00000020381	Mrnip	-1.72789	0.000254595	DOWN
ENSMUSG00000031478	Nek3	-1.2998	0.000258882	DOWN
ENSMUSG00000079845	Xlr4a	-1.47599	0.000260694	DOWN
ENSMUSG00000067764	Xlr5c	-2.13871	0.000261332	DOWN
ENSMUSG00000031987	Egln1	-1.22088	0.000263053	DOWN
ENSMUSG00000020321	Mdh1	-1.03286	0.000263419	DOWN
ENSMUSG00000018849	Wwc1	-1.07039	0.000264404	DOWN
ENSMUSG00000060802	B2m	-1.43486	0.000265258	DOWN
ENSMUSG00000078937	Cpt1b	-1.97852	0.000265258	DOWN
ENSMUSG00000029832	Nfe2l3	-2.7258	0.000265258	DOWN
ENSMUSG00000117822	Eef1a1-ps1	-1.8305	0.000265438	DOWN
ENSMUSG00000022450	Ndufa6	-1.90526	0.000266385	DOWN
ENSMUSG00000000901	Mmp11	-1.02248	0.000266385	DOWN
ENSMUSG00000045639	Zfp629	-2.52985	0.000267318	DOWN
ENSMUSG00000073423	Zfp414	-1.29191	0.00027114	DOWN
ENSMUSG00000069274	H4c6	-2.56075	0.000271535	DOWN
ENSMUSG00000074365	Crxos	-1.23167	0.000272992	DOWN
ENSMUSG00000084319	NA	-2.16714	0.00027614	DOWN
ENSMUSG00000096206	Gm22317	-3.15842	0.000276171	DOWN
ENSMUSG00000096659	Gm25679	-3.15842	0.000276171	DOWN
ENSMUSG00000069910	Spdl1	-1.17761	0.000276171	DOWN
ENSMUSG00000072640	Lyrm9	-1.22437	0.000277876	DOWN
ENSMUSG00000021696	Elovl7	-1.14093	0.000279725	DOWN
ENSMUSG00000024835	Coro1b	-1.09431	0.000279829	DOWN
ENSMUSG00000032959	Pebp1	-1.02123	0.000286919	DOWN
ENSMUSG00000039221	Rpl22l1	-1.05169	0.000286919	DOWN
ENSMUSG00000030087	Klf15	-1.32955	0.000287599	DOWN
ENSMUSG00000071866	Ppia	-1.51916	0.000287599	DOWN
ENSMUSG00000074358	Ccdc61	-1.44179	0.000291056	DOWN
ENSMUSG00000020186	Csrp2	-1.10294	0.000291056	DOWN
ENSMUSG00000020400	Tnip1	-1.06178	0.000293578	DOWN
ENSMUSG00000096010	H4f16	-1.70738	0.000293578	DOWN
ENSMUSG00000004070	Hmox2	-1.0485	0.000295211	DOWN
ENSMUSG00000081049	NA	-1.41747	0.000296373	DOWN
ENSMUSG00000065820	Gm26316	-1.34697	0.000296373	DOWN
ENSMUSG00000066964	Tmem211	-3.9084	0.000296373	DOWN
ENSMUSG00000033916	Chmp2a	-1.38643	0.00029842	DOWN
ENSMUSG00000106147	Snord3a	-1.14931	0.00030099	DOWN
ENSMUSG00000070732	Rbm44	-2.15518	0.000301128	DOWN
ENSMUSG00000013766	Ly6g6e	-1.49328	0.000304679	DOWN
ENSMUSG00000030523	Trpm1	-1.9097	0.000305332	DOWN
ENSMUSG00000069305	H4c18	-2.83009	0.000306512	DOWN
ENSMUSG00000070343	Gm10288	-1.72499	0.000311289	DOWN
ENSMUSG00000030562	Nox4	-2.70531	0.000311319	DOWN
ENSMUSG00000023411	Nfatc4	-1.30822	0.000311319	DOWN
ENSMUSG00000034848	Ttc21b	-1.23056	0.000311319	DOWN
ENSMUSG00000025227	Mfsd13a	-1.16758	0.000311356	DOWN
ENSMUSG00000007570	Fance	-1.24366	0.000312868	DOWN
ENSMUSG00000050751	Pgbd5	-1.6267	0.000315487	DOWN
ENSMUSG00000105558	NA	-1.46197	0.000320191	DOWN
ENSMUSG00000022003	Slc25a30	-1.36577	0.000322675	DOWN
ENSMUSG00000069273	H3c6	-1.98791	0.000325281	DOWN
ENSMUSG00000039396	Neil3	-1.97853	0.000325758	DOWN
ENSMUSG00000041133	Smc1a	-1.02911	0.000325993	DOWN
ENSMUSG00000050708	Ftl1	-1.1762	0.000327299	DOWN
ENSMUSG00000063239	Grm4	-2.83959	0.000327825	DOWN
ENSMUSG00000065176	Rnu12	-2.23301	0.000333776	DOWN
ENSMUSG00000027439	Gzf1	-1.04149	0.000333931	DOWN
ENSMUSG00000029616	Erp29	-1.17719	0.000335825	DOWN
ENSMUSG00000044502	Bod1	-1.20194	0.000336993	DOWN
ENSMUSG00000072949	Acot1	-2.18604	0.000338655	DOWN
ENSMUSG00000031808	Slc27a1	-1.31617	0.00034356	DOWN
ENSMUSG00000021069	Pygl	-3.44022	0.00034362	DOWN
ENSMUSG00000007038	Neu1	-1.41095	0.000345139	DOWN
ENSMUSG00000010830	Kdelr3	-1.12655	0.000345139	DOWN
ENSMUSG00000036199	Ndufa13	-1.5666	0.000347418	DOWN
ENSMUSG00000040093	Bmf	-1.14697	0.000349829	DOWN
ENSMUSG00000058833	Rex1bd	-1.97905	0.000350178	DOWN
ENSMUSG00000051355	Commd1	-1.31298	0.00035181	DOWN
ENSMUSG00000039001	Rps21	-1.09924	0.000353394	DOWN
ENSMUSG00000037001	Zfp39	-1.58347	0.000353394	DOWN
ENSMUSG00000062006	Rpl34	-1.19514	0.000353418	DOWN
ENSMUSG00000061482	H4c4	-2.07548	0.000354387	DOWN
ENSMUSG00000047022	Mipol1	-1.71163	0.000355414	DOWN
ENSMUSG00000006378	Gcat	-1.19216	0.000355414	DOWN
ENSMUSG00000085682	NA	-4.50592	0.000358331	DOWN
ENSMUSG00000022722	Arl6	-1.30534	0.000365628	DOWN
ENSMUSG00000028494	Plin2	-1.05004	0.000365814	DOWN
ENSMUSG00000031753	Cog4	-1.14099	0.000367471	DOWN
ENSMUSG00000096210	H1f0	-1.13777	0.000369318	DOWN
ENSMUSG00000040952	Rps19	-1.06852	0.000371382	DOWN
ENSMUSG00000057841	Rpl32	-1.13757	0.000371754	DOWN
ENSMUSG00000002769	Gnmt	-3.25775	0.000372097	DOWN
ENSMUSG00000025731	Mettl26	-1.50455	0.000372097	DOWN
ENSMUSG00000057143	Trim12c	-1.34748	0.00037397	DOWN
ENSMUSG00000022414	Tab1	-1.19106	0.000375863	DOWN
ENSMUSG00000019055	Plod1	-1.1899	0.000375863	DOWN
ENSMUSG00000044857	Lemd2	-1.12383	0.000380588	DOWN
ENSMUSG00000004415	Col26a1	-2.31824	0.000382232	DOWN
ENSMUSG00000020541	Tom1l1	-1.18847	0.000382536	DOWN
ENSMUSG00000047264	Zfp358	-1.33038	0.000382972	DOWN
ENSMUSG00000039720	Got1l1	-1.1381	0.000382972	DOWN
ENSMUSG00000042743	Sgtb	-1.33787	0.00038448	DOWN
ENSMUSG00000095590	LOC115488077	-2.9593	0.000386538	DOWN
ENSMUSG00000060419	NA	-1.68114	0.000388627	DOWN
ENSMUSG00000103968	NA	-1.41945	0.000390695	DOWN
ENSMUSG00000037161	Mgarp	-2.18925	0.000394182	DOWN
ENSMUSG00000023960	Enpp5	-1.69972	0.000397071	DOWN
ENSMUSG00000026880	Stom	-1.54819	0.000397071	DOWN
ENSMUSG00000030272	Camk1	-1.36305	0.000399847	DOWN
ENSMUSG00000095440	Fignl2	-1.1013	0.000400219	DOWN
ENSMUSG00000059734	Ndufs8	-1.50219	0.000400219	DOWN
ENSMUSG00000044734	Serpinb1a	-1.54396	0.000402864	DOWN
ENSMUSG00000079435	Rpl36a	-1.40698	0.000408229	DOWN
ENSMUSG00000057788	Ddx49	-1.00825	0.000408616	DOWN
ENSMUSG00000028399	Ptprd	-3.09242	0.000408616	DOWN
ENSMUSG00000006567	Atp7b	-2.13619	0.00041063	DOWN
ENSMUSG00000092837	Rpph1	-2.13914	0.00041063	DOWN
ENSMUSG00000101972	H3c11	-2.05078	0.00041237	DOWN
ENSMUSG00000032017	Grik4	-2.51299	0.000417232	DOWN
ENSMUSG00000002043	Trappc6a	-1.47746	0.000421078	DOWN
ENSMUSG00000040466	Blvrb	-1.34476	0.000421175	DOWN
ENSMUSG00000100210	H3c7	-2.27538	0.000421653	DOWN
ENSMUSG00000026958	Dpp7	-1.09394	0.00042454	DOWN
ENSMUSG00000031231	Cox7b	-1.02181	0.000425875	DOWN
ENSMUSG00000018672	Copz2	-3.40395	0.000434246	DOWN
ENSMUSG00000030750	Nsmce1	-1.0484	0.000434886	DOWN
ENSMUSG00000099250	Rn7s2	-1.8037	0.000435923	DOWN
ENSMUSG00000058748	Zfp958	-1.11666	0.000436569	DOWN
ENSMUSG00000069307	H2bc23	-1.75085	0.000437017	DOWN
ENSMUSG00000037818	Abhd18	-1.59995	0.00043706	DOWN
ENSMUSG00000038217	Tlcd2	-2.29037	0.000437116	DOWN
ENSMUSG00000038151	Prdm1	-1.38509	0.000437116	DOWN
ENSMUSG00000042529	Kcnj12	-1.35806	0.00043785	DOWN
ENSMUSG00000004891	Nes	-1.14833	0.000438233	DOWN
ENSMUSG00000024654	Asrgl1	-1.11847	0.000440404	DOWN
ENSMUSG00000057863	Rpl36	-2.20057	0.000441503	DOWN
ENSMUSG00000034949	Zfr2	-2.81742	0.000441503	DOWN
ENSMUSG00000030263	Lrmp	-2.24567	0.000442855	DOWN
ENSMUSG00000035557	Krt17	-3.19995	0.000443272	DOWN
ENSMUSG00000019312	Grb7	-1.40115	0.000444396	DOWN
ENSMUSG00000062444	Ap3b2	-1.93591	0.00044625	DOWN
ENSMUSG00000069310	H3c3	-1.98685	0.000456489	DOWN
ENSMUSG00000079685	Ulbp1	-2.33519	0.000461901	DOWN
ENSMUSG00000046718	Bst2	-1.78177	0.000461901	DOWN
ENSMUSG00000020514	Mrpl22	-1.01183	0.000461901	DOWN
ENSMUSG00000113536	NA	-3.70428	0.000461901	DOWN
ENSMUSG00000044080	S100a1	-1.53846	0.000461901	DOWN
ENSMUSG00000013622	Atraid	-1.14553	0.000463867	DOWN
ENSMUSG00000024799	Tm7sf2	-1.46011	0.000465388	DOWN
ENSMUSG00000001348	Acp5	-1.36021	0.000465388	DOWN
ENSMUSG00000028687	Mutyh	-1.07576	0.000467304	DOWN
ENSMUSG00000026029	Casp8	-3.51718	0.000471711	DOWN
ENSMUSG00000021792	Prxl2a	-1.34063	0.000473	DOWN
ENSMUSG00000022853	Ehhadh	-1.14673	0.000473834	DOWN
ENSMUSG00000039530	Tusc3	-1.15489	0.000473834	DOWN
ENSMUSG00000020430	Pes1	-1.00133	0.000477689	DOWN
ENSMUSG00000018395	Kif3a	-1.064	0.000480228	DOWN
ENSMUSG00000101355	H3c10	-1.91659	0.000481019	DOWN
ENSMUSG00000037826	Ppm1k	-1.24355	0.000481019	DOWN
ENSMUSG00000024847	Aip	-1.23579	0.000486929	DOWN
ENSMUSG00000002731	Prkra	-1.62329	0.00049265	DOWN
ENSMUSG00000034777	Vax2	-2.38502	0.000492863	DOWN
ENSMUSG00000043015	Nemp2	-1.05109	0.000495119	DOWN
ENSMUSG00000054648	Zfp869	-1.53049	0.00049515	DOWN
ENSMUSG00000021094	Dhrs7	-2.02236	0.000502024	DOWN
ENSMUSG00000107176	Gm9794	-1.24001	0.000503926	DOWN
ENSMUSG00000024663	Rab3il1	-3.17595	0.000504061	DOWN
ENSMUSG00000065226	LOC115487273	-2.58894	0.000504076	DOWN
ENSMUSG00000008999	Bmp7	-1.62176	0.000505639	DOWN
ENSMUSG00000066553	NA	-2.52414	0.000513227	DOWN
ENSMUSG00000071478	H2ac7	-2.81908	0.000516092	DOWN
ENSMUSG00000008668	Rps18	-1.56837	0.000516092	DOWN
ENSMUSG00000032507	Fbxl2	-1.94953	0.000516698	DOWN
ENSMUSG00000025271	Pfkfb1	-1.08568	0.000516864	DOWN
ENSMUSG00000031783	Polr2c	-1.00554	0.000523936	DOWN
ENSMUSG00000029185	Fam114a1	-2.42649	0.0005275	DOWN
ENSMUSG00000088088	Rmrp	-1.73205	0.000527967	DOWN
ENSMUSG00000063245	NA	-2.21732	0.000529227	DOWN
ENSMUSG00000022032	Scara5	-3.22466	0.000530048	DOWN
ENSMUSG00000064382	LOC115488689	-1.695	0.000530286	DOWN
ENSMUSG00000027371	Fahd2a	-1.43631	0.000533737	DOWN
ENSMUSG00000031842	Pde4c	-2.3196	0.000538813	DOWN
ENSMUSG00000053166	Cdh22	-3.1162	0.000539737	DOWN
ENSMUSG00000065232	Gm22973	-1.28957	0.000548566	DOWN
ENSMUSG00000024926	Kat5	-1.0261	0.000552274	DOWN
ENSMUSG00000073702	Rpl31	-1.15451	0.000552274	DOWN
ENSMUSG00000033703	Fcsk	-1.36798	0.000566574	DOWN
ENSMUSG00000040703	Cyp2s1	-1.56747	0.000567072	DOWN
ENSMUSG00000097248	Gm2694	-1.10094	0.000571011	DOWN
ENSMUSG00000028032	Papss1	-1.13124	0.000572201	DOWN
ENSMUSG00000060981	H4c8	-1.85552	0.000574205	DOWN
ENSMUSG00000019579	Mydgf	-1.25474	0.000574205	DOWN
ENSMUSG00000101645	NA	-8.17287	0.000576049	DOWN
ENSMUSG00000031585	Gtf2e2	-1.04644	0.000577344	DOWN
ENSMUSG00000031246	Sh3bgrl	-2.56339	0.000579081	DOWN
ENSMUSG00000017404	Rpl19	-1.15656	0.000579081	DOWN
ENSMUSG00000061477	Rps7	-1.042	0.000587054	DOWN
ENSMUSG00000054046	Klk13	-2.90675	0.000595038	DOWN
ENSMUSG00000069272	H2ac8	-2.77632	0.000600399	DOWN
ENSMUSG00000003355	Fkbp11	-1.47731	0.00060315	DOWN
ENSMUSG00000032047	Acat1	-1.15094	0.000604062	DOWN
ENSMUSG00000029862	Clcn1	-1.25386	0.0006078	DOWN
ENSMUSG00000081603	Gm14681	-2.09097	0.0006078	DOWN
ENSMUSG00000022234	Cct5	-1.11453	0.000611293	DOWN
ENSMUSG00000066724	Gm10175	-1.31687	0.000619885	DOWN
ENSMUSG00000110275	Gm5905	-1.61565	0.00062474	DOWN
ENSMUSG00000037071	Scd1	-1.02013	0.000626072	DOWN
ENSMUSG00000064380	Gm26448	-2.46111	0.000627732	DOWN
ENSMUSG00000029470	P2rx4	-1.35648	0.000637613	DOWN
ENSMUSG00000031709	Tbc1d9	-1.56488	0.000637613	DOWN
ENSMUSG00000038393	Txnip	-1.16475	0.000639224	DOWN
ENSMUSG00000027824	Vmn2r1	-3.00736	0.000639224	DOWN
ENSMUSG00000061983	Rps12	-1.19076	0.000639224	DOWN
ENSMUSG00000031813	Mvb12a	-1.62028	0.000639224	DOWN
ENSMUSG00000100755	Rps23-ps1	-1.03852	0.000640049	DOWN
ENSMUSG00000086596	Susd5	-2.95611	0.0006433	DOWN
ENSMUSG00000083757	NA	-2.91947	0.0006433	DOWN
ENSMUSG00000031821	Gins2	-1.15564	0.000644204	DOWN
ENSMUSG00000113642	NA	-3.07976	0.000644204	DOWN
ENSMUSG00000040258	Nxph4	-3.32321	0.000650418	DOWN
ENSMUSG00000034412	Tbc1d10a	-1.12984	0.000651205	DOWN
ENSMUSG00000000731	Aire	-1.57685	0.000655303	DOWN
ENSMUSG00000031807	Pgls	-1.29762	0.000657934	DOWN
ENSMUSG00000028978	Nos3	-2.29276	0.000662648	DOWN
ENSMUSG00000047492	Inhbe	-3.86688	0.000665352	DOWN
ENSMUSG00000052180	Serpinb6c	-1.88226	0.00066543	DOWN
ENSMUSG00000013155	Enkd1	-1.21208	0.000669	DOWN
ENSMUSG00000026628	Atf3	-2.88804	0.000670162	DOWN
ENSMUSG00000027074	Slc43a3	-1.22561	0.000671006	DOWN
ENSMUSG00000022754	Tmem45a	-1.90145	0.000675459	DOWN
ENSMUSG00000094377	Gm24407	-2.69636	0.000681764	DOWN
ENSMUSG00000067768	Xlr4b	-1.18909	0.000683063	DOWN
ENSMUSG00000046607	Hrk	-2.01538	0.000689559	DOWN
ENSMUSG00000068240	Gm11808	-1.32223	0.000689559	DOWN
ENSMUSG00000022620	Arsa	-1.28909	0.000700642	DOWN
ENSMUSG00000036854	Hspb6	-1.47145	0.000703503	DOWN
ENSMUSG00000038622	Med30	-1.09525	0.000705533	DOWN
ENSMUSG00000073647	NA	-1.96089	0.000706877	DOWN
ENSMUSG00000025289	Prdx4	-1.12131	0.000706877	DOWN
ENSMUSG00000024357	Sil1	-1.43768	0.000706877	DOWN
ENSMUSG00000055653	Gpc3	-1.32878	0.00071778	DOWN
ENSMUSG00000081378	Rps13-ps4	-4.64252	0.000718509	DOWN
ENSMUSG00000020287	Mpg	-1.06246	0.00072495	DOWN
ENSMUSG00000046027	Stard5	-1.49512	0.0007293	DOWN
ENSMUSG00000018669	Cdk5rap3	-1.00422	0.000736512	DOWN
ENSMUSG00000031431	Tsc22d3	-5.23338	0.000736983	DOWN
ENSMUSG00000019539	Rcn3	-2.09838	0.000736983	DOWN
ENSMUSG00000108981	Gm15262	-3.05378	0.000737211	DOWN
ENSMUSG00000020462	Cfap36	-1.17927	0.000746687	DOWN
ENSMUSG00000061728	Btnl7-ps	-2.65855	0.000746687	DOWN
ENSMUSG00000037580	Gch1	-2.65405	0.000749209	DOWN
ENSMUSG00000029650	Slc46a3	-3.19565	0.000749754	DOWN
ENSMUSG00000069302	H2ac12	-2.85722	0.000751378	DOWN
ENSMUSG00000042216	Sgsm1	-1.31483	0.000756831	DOWN
ENSMUSG00000073164	2410018L13Rik	-1.75072	0.00076582	DOWN
ENSMUSG00000032330	Cox7a2	-1.01373	0.00076582	DOWN
ENSMUSG00000058773	H1f5	-1.7118	0.000767983	DOWN
ENSMUSG00000060685	Fthl17c	-2.21992	0.000773416	DOWN
ENSMUSG00000067235	H2-Q10	-2.4811	0.000775269	DOWN
ENSMUSG00000042182	Bend6	-2.15172	0.000776063	DOWN
ENSMUSG00000035105	Egln3	-3.23925	0.000787497	DOWN
ENSMUSG00000049047	Armcx3	-2.24816	0.000789663	DOWN
ENSMUSG00000077192	Snora17	-2.36448	0.000798602	DOWN
ENSMUSG00000036928	Stag3	-1.29022	0.000813728	DOWN
ENSMUSG00000006720	Zfp184	-1.05792	0.000816716	DOWN
ENSMUSG00000093674	Rpl41	-1.20209	0.000817038	DOWN
ENSMUSG00000048574	Ccnb1-ps	-1.78958	0.000820873	DOWN
ENSMUSG00000037960	Card19	-1.85202	0.000821877	DOWN
ENSMUSG00000028851	Nudc	-1.19079	0.000826243	DOWN
ENSMUSG00000074217	Misp3	-2.67312	0.00083043	DOWN
ENSMUSG00000069267	H3c2	-1.88333	0.00083043	DOWN
ENSMUSG00000030659	Nucb2	-2.16544	0.000830721	DOWN
ENSMUSG00000019810	Fuca2	-1.08457	0.000831596	DOWN
ENSMUSG00000028495	Rps6	-1.50436	0.000831849	DOWN
ENSMUSG00000030946	Lhpp	-1.66697	0.000844157	DOWN
ENSMUSG00000024208	Uqcc2	-1.70634	0.000844157	DOWN
ENSMUSG00000024018	Ccdc167	-1.05727	0.000851342	DOWN
ENSMUSG00000038903	Ccdc68	-3.37323	0.000851904	DOWN
ENSMUSG00000046500	Tafa4	-1.6674	0.000856201	DOWN
ENSMUSG00000090137	Uba52	-1.01866	0.000862689	DOWN
ENSMUSG00000049624	Slc17a5	-1.35533	0.00087082	DOWN
ENSMUSG00000007216	Zfp775	-1.31366	0.000882262	DOWN
ENSMUSG00000004267	Eno2	-1.554	0.000888527	DOWN
ENSMUSG00000114551	Gm6035	-3.48978	0.000897961	DOWN
ENSMUSG00000080152	H3f4	-2.81167	0.000903073	DOWN
ENSMUSG00000071064	Zfp827	-1.15711	0.000903073	DOWN
ENSMUSG00000028583	Pdpn	-1.0685	0.000903073	DOWN
ENSMUSG00000039033	Tasp1	-1.25404	0.000907085	DOWN
ENSMUSG00000041841	Rpl37	-1.68568	0.00091308	DOWN
ENSMUSG00000099881	2810013P06Rik	-1.1404	0.000916512	DOWN
ENSMUSG00000035121	Neil2	-1.38807	0.000918089	DOWN
ENSMUSG00000007892	Rplp1	-1.41324	0.000922108	DOWN
ENSMUSG00000034245	Hdac11	-2.13909	0.000923717	DOWN
ENSMUSG00000043085	Tmem82	-1.86667	0.000927219	DOWN
ENSMUSG00000030739	Myh14	-1.50196	0.000930291	DOWN
ENSMUSG00000031879	Ciao2b	-1.07247	0.000930296	DOWN
ENSMUSG00000095217	H2bc15	-1.603	0.000937775	DOWN
ENSMUSG00000064410	Gm22247	-1.88975	0.000939116	DOWN
ENSMUSG00000035439	Haus8	-1.09744	0.000939717	DOWN
ENSMUSG00000067288	Rps28	-1.12252	0.000940219	DOWN
ENSMUSG00000114279	H2bc14	-2.65991	0.000943248	DOWN
ENSMUSG00000088059	NA	-2.43311	0.000949439	DOWN
ENSMUSG00000048758	Rpl29	-1.75989	0.000962259	DOWN
ENSMUSG00000035342	Lzts2	-1.045	0.000963011	DOWN
ENSMUSG00000032291	Crabp1	-1.62138	0.00096608	DOWN
ENSMUSG00000017493	Igfbp4	-3.85121	0.000966106	DOWN
ENSMUSG00000101878	NA	-1.82093	0.000967071	DOWN
ENSMUSG00000020409	Slu7	-1.24443	0.000971474	DOWN
ENSMUSG00000089542	Gm25835	-1.72908	0.000972832	DOWN
ENSMUSG00000096243	Gm24265	-2.58427	0.000973211	DOWN
ENSMUSG00000031320	Rps4x	-1.03408	0.000974842	DOWN
ENSMUSG00000030630	Fah	-1.38146	0.000978295	DOWN
ENSMUSG00000020469	Myl7	-2.51271	0.000980074	DOWN
ENSMUSG00000064288	H4c12	-3.8353	0.000981226	DOWN
ENSMUSG00000067279	Ppp1r3c	-2.85059	0.000991131	DOWN
ENSMUSG00000116864	NA	-1.37079	0.000992201	DOWN
ENSMUSG00000036968	Cnpy4	-1.11256	0.000995357	DOWN
ENSMUSG00000065686	NA	-2.53339	0.00100137	DOWN
ENSMUSG00000030498	Gas2	-1.54743	0.00100185	DOWN
ENSMUSG00000028541	B4galt2	-1.76823	0.00100646	DOWN
ENSMUSG00000085912	Trp53cor1	-1.4738	0.0010072	DOWN
ENSMUSG00000054994	AV320801	-2.62498	0.00101073	DOWN
ENSMUSG00000104913	NA	-2.49589	0.00101157	DOWN
ENSMUSG00000091405	H4c14	-1.29295	0.00101525	DOWN
ENSMUSG00000021996	Esd	-1.07322	0.00102164	DOWN
ENSMUSG00000078897	Gm4724	-2.14417	0.00102661	DOWN
ENSMUSG00000002847	Pla1a	-1.78262	0.00102681	DOWN
ENSMUSG00000009670	Tex11	-1.07158	0.00102747	DOWN
ENSMUSG00000063021	H2ac15	-2.73883	0.00103176	DOWN
ENSMUSG00000099517	H3c8	-1.64432	0.00103193	DOWN
ENSMUSG00000043773	1700048O20Rik	-2.67679	0.00103434	DOWN
ENSMUSG00000067369	Trmt2b	-1.20095	0.00103567	DOWN
ENSMUSG00000038690	Atp5j2	-1.35891	0.00104051	DOWN
ENSMUSG00000002767	Mrpl2	-1.2393	0.00104323	DOWN
ENSMUSG00000050799	H2bc1	-1.00299	0.00106251	DOWN
ENSMUSG00000042770	Hebp1	-1.53494	0.00106595	DOWN
ENSMUSG00000006519	Cyba	-1.98919	0.00107607	DOWN
ENSMUSG00000098274	Rpl24	-1.33202	0.00107621	DOWN
ENSMUSG00000032114	Slc37a4	-1.31798	0.00107664	DOWN
ENSMUSG00000070709	Zfp974	-1.22439	0.00107695	DOWN
ENSMUSG00000049556	Lingo1	-2.51389	0.00108381	DOWN
ENSMUSG00000025959	Klf7	-1.01511	0.0010866	DOWN
ENSMUSG00000002332	Dhrs1	-1.02098	0.00109657	DOWN
ENSMUSG00000063646	Jakmip1	-1.42251	0.00109716	DOWN
ENSMUSG00000031521	Aga	-1.11517	0.00110827	DOWN
ENSMUSG00000036908	Unc93b1	-2.00995	0.00111577	DOWN
ENSMUSG00000031954	Cfdp1	-1.25269	0.00111617	DOWN
ENSMUSG00000074064	Mlycd	-1.50312	0.00111759	DOWN
ENSMUSG00000065649	Snora74a	-1.69542	0.0011328	DOWN
ENSMUSG00000024837	Dmrt1	-1.17602	0.0011328	DOWN
ENSMUSG00000047220	Iho1	-2.51205	0.00114119	DOWN
ENSMUSG00000025038	Efhc2	-1.44947	0.00114543	DOWN
ENSMUSG00000079197	Psme2	-1.36972	0.00116906	DOWN
ENSMUSG00000039199	Zdhhc1	-1.95338	0.00116984	DOWN
ENSMUSG00000062170	Fmr1nb	-1.09984	0.00116984	DOWN
ENSMUSG00000023330	Dtwd1	-1.16723	0.00117079	DOWN
ENSMUSG00000029848	Stra8	-1.52321	0.00117167	DOWN
ENSMUSG00000060678	H4c3	-1.9173	0.00117167	DOWN
ENSMUSG00000030772	Dkk3	-2.79823	0.00117476	DOWN
ENSMUSG00000028223	Decr1	-1.28557	0.0011764	DOWN
ENSMUSG00000028998	Tomm7	-1.96194	0.00117897	DOWN
ENSMUSG00000002910	Arrdc2	-1.80773	0.00118564	DOWN
ENSMUSG00000063316	Rpl27	-1.23043	0.00118615	DOWN
ENSMUSG00000008035	Mid1ip1	-1.42727	0.00118711	DOWN
ENSMUSG00000116537	NA	-3.06737	0.00118996	DOWN
ENSMUSG00000027447	Cst3	-1.11388	0.00120922	DOWN
ENSMUSG00000056427	Slit3	-1.8131	0.00121646	DOWN
ENSMUSG00000096006	NA	-1.12975	0.00122307	DOWN
ENSMUSG00000094777	H2ac24	-2.77777	0.00122686	DOWN
ENSMUSG00000034310	Tmem132d	-1.00047	0.00122821	DOWN
ENSMUSG00000057897	Camk2b	-1.05007	0.00123346	DOWN
ENSMUSG00000022453	Naga	-1.24396	0.00123386	DOWN
ENSMUSG00000074652	Myh7b	-1.38501	0.00123529	DOWN
ENSMUSG00000033684	Qsox1	-1.27264	0.0012427	DOWN
ENSMUSG00000020857	Nme2	-1.43273	0.00124435	DOWN
ENSMUSG00000062210	Tnfaip8	-1.12855	0.00124534	DOWN
ENSMUSG00000026670	Uap1	-1.06209	0.00126567	DOWN
ENSMUSG00000035776	Cd99l2	-1.22753	0.00127109	DOWN
ENSMUSG00000030376	Slc8a2	-1.39678	0.00127319	DOWN
ENSMUSG00000039648	Kyat1	-1.25473	0.00127319	DOWN
ENSMUSG00000036278	Macrod1	-1.99518	0.00127319	DOWN
ENSMUSG00000074269	Rec114	-1.30704	0.00127789	DOWN
ENSMUSG00000014786	Slc9a5	-1.48545	0.00127832	DOWN
ENSMUSG00000030793	Pycard	-1.1151	0.00127931	DOWN
ENSMUSG00000050732	Vamp8	-1.47727	0.00128051	DOWN
ENSMUSG00000054793	Cadm4	-2.03509	0.00128441	DOWN
ENSMUSG00000039914	Coq10a	-1.29093	0.00130237	DOWN
ENSMUSG00000074218	Cox7a1	-1.35549	0.0013159	DOWN
ENSMUSG00000038600	Atp6v0a4	-2.34259	0.0013159	DOWN
ENSMUSG00000077323	NA	-2.39393	0.00131795	DOWN
ENSMUSG00000022701	Ccdc191	-1.1566	0.00132246	DOWN
ENSMUSG00000007950	Abhd8	-1.69053	0.00132885	DOWN
ENSMUSG00000064604	Snora44	-2.29658	0.00133968	DOWN
ENSMUSG00000006218	Fam131c	-1.99327	0.00135346	DOWN
ENSMUSG00000087590	Epb41l4aos	-1.40332	0.00135586	DOWN
ENSMUSG00000113240	NA	-2.18074	0.0013595	DOWN
ENSMUSG00000015053	Gata2	-1.5722	0.00135953	DOWN
ENSMUSG00000000037	Scml2	-1.47728	0.00136654	DOWN
ENSMUSG00000034758	Tle6	-1.44815	0.0013712	DOWN
ENSMUSG00000072940	NA	-3.42711	0.00138317	DOWN
ENSMUSG00000114687	NA	-3.87856	0.0013855	DOWN
ENSMUSG00000025525	Apool	-1.38238	0.00138871	DOWN
ENSMUSG00000030302	Atp2b2	-2.25498	0.00139018	DOWN
ENSMUSG00000018449	Rpain	-1.12063	0.00139131	DOWN
ENSMUSG00000069265	H3c1	-1.59021	0.00139192	DOWN
ENSMUSG00000061048	Cdh3	-1.95207	0.00139498	DOWN
ENSMUSG00000021714	Cenpk	-1.05046	0.0014049	DOWN
ENSMUSG00000049036	Tmem121	-1.12347	0.00141357	DOWN
ENSMUSG00000018570	2810408A11Rik	-1.67976	0.00142036	DOWN
ENSMUSG00000065862	LOC115487878	-2.84193	0.00142036	DOWN
ENSMUSG00000083992	Gm11478	-1.11407	0.00143965	DOWN
ENSMUSG00000022323	Rida	-1.28466	0.00144022	DOWN
ENSMUSG00000089917	Uckl1	-1.01052	0.00145193	DOWN
ENSMUSG00000092819	Gm23639	-2.96468	0.00145193	DOWN
ENSMUSG00000050914	Ankrd37	-1.95796	0.00145658	DOWN
ENSMUSG00000056598	Drc3	-2.4619	0.00146434	DOWN
ENSMUSG00000040009	Gnaz	-1.45764	0.00147729	DOWN
ENSMUSG00000052949	Rnf157	-1.15746	0.00148524	DOWN
ENSMUSG00000039481	Nrtn	-1.87747	0.00149063	DOWN
ENSMUSG00000029022	Miip	-4.14869	0.00149674	DOWN
ENSMUSG00000022113	Trim52	-1.4957	0.00150461	DOWN
ENSMUSG00000045455	NA	-4.50983	0.00151394	DOWN
ENSMUSG00000047674	Pdha2	-2.7716	0.00151764	DOWN
ENSMUSG00000053226	Dand5	-2.52125	0.00151803	DOWN
ENSMUSG00000073421	H2-Ab1	-3.05273	0.00151812	DOWN
ENSMUSG00000075702	Selenom	-1.9897	0.00152338	DOWN
[truncated: 730 more rows]

## Sheet: DEGs K1584R mESCs
Differentially expressed genes, K1584R mESCs vs WT mESCs.
ENSEMBL ID	Gene Symbol	Log2 FC (K1584R vs. WT)	Adjusted P-Value	Up/Downregulated
ENSMUSG00000024313	Mep1b	4.1047	1.45e-06	UP
ENSMUSG00000044835	Ankrd45	3.66347	5.43e-06	UP
ENSMUSG00000004151	Etv1	2.88149	5.6e-06	UP
ENSMUSG00000112523	NA	3.56034	5.6e-06	UP
ENSMUSG00000032232	Cgnl1	3.0941	5.6e-06	UP
ENSMUSG00000027478	Dnmt3b	1.98104	6.96e-06	UP
ENSMUSG00000028601	Echdc2	2.59198	6.96e-06	UP
ENSMUSG00000026728	Vim	1.7749	7.65e-06	UP
ENSMUSG00000023403	Stk31	2.55973	7.65e-06	UP
ENSMUSG00000020988	L2hgdh	1.84384	7.65e-06	UP
ENSMUSG00000039678	Tbc1d13	1.5643	8.43e-06	UP
ENSMUSG00000000730	Dnmt3l	2.33918	8.43e-06	UP
ENSMUSG00000036036	Zfp57	1.50791	8.43e-06	UP
ENSMUSG00000071856	Mcc	2.76684	8.43e-06	UP
ENSMUSG00000022385	Gtse1	1.62823	8.43e-06	UP
ENSMUSG00000042439	Zfp532	1.67968	8.43e-06	UP
ENSMUSG00000005566	Trim28	1.51898	8.43e-06	UP
ENSMUSG00000001288	Rarg	1.77331	8.43e-06	UP
ENSMUSG00000079012	Serpina3m	4.67524	8.43e-06	UP
ENSMUSG00000040296	Ddx58	3.8039	8.43e-06	UP
ENSMUSG00000038437	Mllt6	1.54858	8.43e-06	UP
ENSMUSG00000041773	Enc1	1.7969	8.43e-06	UP
ENSMUSG00000045598	Zfp553	1.52466	8.71e-06	UP
ENSMUSG00000022353	Mtss1	1.73062	8.71e-06	UP
ENSMUSG00000049916	2610318N02Rik	2.21638	8.71e-06	UP
ENSMUSG00000015568	Lpl	2.40246	8.76e-06	UP
ENSMUSG00000116560	Gm2808	2.89811	8.76e-06	UP
ENSMUSG00000051747	Ttn	2.31367	8.76e-06	UP
ENSMUSG00000062542	Syt9	1.48428	9.05e-06	UP
ENSMUSG00000001150	Mcm3ap	1.39155	9.13e-06	UP
ENSMUSG00000035478	Mbd3	1.47649	9.13e-06	UP
ENSMUSG00000023902	Zscan10	1.91937	9.13e-06	UP
ENSMUSG00000026564	Dusp27	1.92334	9.13e-06	UP
ENSMUSG00000038914	Dido1	1.39634	9.13e-06	UP
ENSMUSG00000047751	Utf1	2.18656	9.13e-06	UP
ENSMUSG00000040274	Cdk6	2.25573	9.13e-06	UP
ENSMUSG00000024754	Cemip2	1.68178	9.13e-06	UP
ENSMUSG00000071847	Apcdd1	1.81191	9.44e-06	UP
ENSMUSG00000099759	1700030C10Rik	2.55961	9.45e-06	UP
ENSMUSG00000033107	Rnf125	2.28984	9.45e-06	UP
ENSMUSG00000030741	Spns1	1.38689	9.45e-06	UP
ENSMUSG00000058006	Mdn1	1.36129	9.45e-06	UP
ENSMUSG00000021614	Vcan	1.75486	9.45e-06	UP
ENSMUSG00000050966	Lin28a	1.64564	9.45e-06	UP
ENSMUSG00000064294	Aox3	3.14456	9.45e-06	UP
ENSMUSG00000024732	Ccdc86	1.85675	1e-05	UP
ENSMUSG00000049396	Gemin4	1.6533	1e-05	UP
ENSMUSG00000015776	Med22	1.90229	1e-05	UP
ENSMUSG00000037364	Srrt	1.37549	1e-05	UP
ENSMUSG00000075014	NA	4.89095	1e-05	UP
ENSMUSG00000030319	Cand2	1.61154	1.02e-05	UP
ENSMUSG00000020902	Ntn1	1.85743	1.11e-05	UP
ENSMUSG00000030867	Plk1	1.27799	1.12e-05	UP
ENSMUSG00000024421	Lama3	2.70537	1.16e-05	UP
ENSMUSG00000028078	Dclk2	1.74467	1.16e-05	UP
ENSMUSG00000110382	NA	6.69693	1.16e-05	UP
ENSMUSG00000086563	NA	2.7985	1.16e-05	UP
ENSMUSG00000006641	Slc5a6	2.00138	1.22e-05	UP
ENSMUSG00000039220	Ppp1r10	1.58963	1.25e-05	UP
ENSMUSG00000059273	Zc3h4	1.57647	1.25e-05	UP
ENSMUSG00000068323	Slc4a5	1.48926	1.27e-05	UP
ENSMUSG00000025034	Trim8	1.53186	1.31e-05	UP
ENSMUSG00000033272	Slc35a4	1.28361	1.33e-05	UP
ENSMUSG00000025964	Adam23	2.12898	1.33e-05	UP
ENSMUSG00000006442	Srm	1.14503	1.37e-05	UP
ENSMUSG00000024427	Spry4	3.35117	1.41e-05	UP
ENSMUSG00000050953	Gja1	3.1847	1.41e-05	UP
ENSMUSG00000053617	Sh3pxd2a	1.33657	1.41e-05	UP
ENSMUSG00000091071	NA	1.93171	1.41e-05	UP
ENSMUSG00000002052	Supt6	1.34934	1.41e-05	UP
ENSMUSG00000026176	Ctdsp1	1.8501	1.41e-05	UP
ENSMUSG00000006676	Usp19	1.26	1.41e-05	UP
ENSMUSG00000057098	Ebf1	2.52683	1.41e-05	UP
ENSMUSG00000008575	Nfib	1.46234	1.41e-05	UP
ENSMUSG00000000275	Trim25	1.45239	1.42e-05	UP
ENSMUSG00000043629	1700019D03Rik	1.22662	1.42e-05	UP
ENSMUSG00000035829	Ppp1r26	2.6776	1.45e-05	UP
ENSMUSG00000049764	Zfp280b	1.30316	1.46e-05	UP
ENSMUSG00000033294	Noc4l	1.28339	1.53e-05	UP
ENSMUSG00000053414	Hunk	1.50705	1.56e-05	UP
ENSMUSG00000049804	Armcx4	1.69279	1.6e-05	UP
ENSMUSG00000033365	Ipo13	1.74301	1.6e-05	UP
ENSMUSG00000010362	Rdm1	1.34442	1.68e-05	UP
ENSMUSG00000003119	Cdk12	1.51651	1.7e-05	UP
ENSMUSG00000020422	Tns3	1.18988	1.7e-05	UP
ENSMUSG00000022817	Itgb5	1.42925	1.7e-05	UP
ENSMUSG00000002307	Daxx	1.26962	1.7e-05	UP
ENSMUSG00000021608	Lpcat1	1.94881	1.7e-05	UP
ENSMUSG00000025132	Arhgdia	1.34752	1.7e-05	UP
ENSMUSG00000032712	Resf1	1.01871	1.7e-05	UP
ENSMUSG00000058230	Arhgap35	1.29852	1.7e-05	UP
ENSMUSG00000041440	Gk5	1.56631	1.7e-05	UP
ENSMUSG00000039298	Cdk5rap2	1.1537	1.73e-05	UP
ENSMUSG00000045665	Mfsd5	1.18351	1.73e-05	UP
ENSMUSG00000053367	Epp13	2.2073	1.73e-05	UP
ENSMUSG00000041831	Sytl3	2.95631	1.78e-05	UP
ENSMUSG00000079478	Znrd2	2.10491	1.79e-05	UP
ENSMUSG00000032420	Nt5e	4.47513	1.79e-05	UP
ENSMUSG00000113691	NA	1.51056	1.79e-05	UP
ENSMUSG00000026604	Ptpn14	1.87149	1.92e-05	UP
ENSMUSG00000073771	NA	1.74071	2.05e-05	UP
ENSMUSG00000028487	Bnc2	2.2837	2.07e-05	UP
ENSMUSG00000046449	Nexmif	1.46044	2.08e-05	UP
ENSMUSG00000030435	U2af2	1.07363	2.17e-05	UP
ENSMUSG00000030689	Ino80e	1.51968	2.17e-05	UP
ENSMUSG00000112819	NA	3.40787	2.19e-05	UP
ENSMUSG00000029726	Mepce	1.33508	2.22e-05	UP
ENSMUSG00000011179	Odc1	1.00965	2.22e-05	UP
ENSMUSG00000005354	Txn2	1.19502	2.22e-05	UP
ENSMUSG00000038685	Rtel1	1.29754	2.22e-05	UP
ENSMUSG00000021701	Plk2	2.35883	2.24e-05	UP
ENSMUSG00000067860	Zic3	1.968	2.24e-05	UP
ENSMUSG00000039929	Urb1	1.20346	2.24e-05	UP
ENSMUSG00000022394	L3mbtl2	1.01438	2.3e-05	UP
ENSMUSG00000001435	Col18a1	1.59233	2.36e-05	UP
ENSMUSG00000021313	Ryr2	1.4234	2.39e-05	UP
ENSMUSG00000020156	Pwwp3a	1.15763	2.4e-05	UP
ENSMUSG00000071652	Ints5	1.55518	2.4e-05	UP
ENSMUSG00000024376	Epb41l4a	1.4626	2.47e-05	UP
ENSMUSG00000016619	Nup50	1.07414	2.47e-05	UP
ENSMUSG00000024277	Mapre2	1.39176	2.48e-05	UP
ENSMUSG00000023988	Bysl	1.20446	2.48e-05	UP
ENSMUSG00000024073	Birc6	1.24515	2.57e-05	UP
ENSMUSG00000038279	Nop2	1.19751	2.58e-05	UP
ENSMUSG00000073650	Catip	3.05985	2.6e-05	UP
ENSMUSG00000043535	Setx	1.01853	2.6e-05	UP
ENSMUSG00000031788	Kifc3	2.04571	2.66e-05	UP
ENSMUSG00000059323	Tonsl	1.40934	2.72e-05	UP
ENSMUSG00000006471	Ndor1	1.49306	2.72e-05	UP
ENSMUSG00000092354	NA	2.2854	2.76e-05	UP
ENSMUSG00000053801	Grwd1	1.44959	2.8e-05	UP
ENSMUSG00000029376	Mthfd2l	2.69986	2.96e-05	UP
ENSMUSG00000030680	NA	7.13963	2.98e-05	UP
ENSMUSG00000011267	Zfp296	1.47497	2.98e-05	UP
ENSMUSG00000066640	Fbxl18	1.4479	3.01e-05	UP
ENSMUSG00000018293	Pfn1	1.15611	3.01e-05	UP
ENSMUSG00000022346	Myc	3.33205	3.01e-05	UP
ENSMUSG00000024773	Atg2a	1.72061	3.11e-05	UP
ENSMUSG00000038545	Cul7	1.02329	3.22e-05	UP
ENSMUSG00000022661	Cd200	4.313	3.22e-05	UP
ENSMUSG00000048170	Mcmbp	1.01606	3.24e-05	UP
ENSMUSG00000001604	Tcea3	1.90342	3.24e-05	UP
ENSMUSG00000040506	Ambra1	1.19972	3.34e-05	UP
ENSMUSG00000025209	Twnk	1.38341	3.34e-05	UP
ENSMUSG00000031489	Adrb3	1.4008	3.34e-05	UP
ENSMUSG00000006456	Rbm14	1.38967	3.37e-05	UP
ENSMUSG00000038406	Scaf1	1.28771	3.37e-05	UP
ENSMUSG00000025492	Ifitm3	1.12731	3.37e-05	UP
ENSMUSG00000037855	Zfp365	2.51566	3.37e-05	UP
ENSMUSG00000039623	Ap5z1	1.56373	3.37e-05	UP
ENSMUSG00000026082	Rev1	1.11842	3.4e-05	UP
ENSMUSG00000079043	Fastkd5	1.1283	3.41e-05	UP
ENSMUSG00000072774	Zfp951	1.26212	3.55e-05	UP
ENSMUSG00000029504	Ddx51	1.05126	3.68e-05	UP
ENSMUSG00000078866	Zfp970	1.3221	3.81e-05	UP
ENSMUSG00000059995	Atxn7l3	1.00638	3.84e-05	UP
ENSMUSG00000035754	Wdr18	1.02653	3.86e-05	UP
ENSMUSG00000063870	Chd4	1.02285	3.88e-05	UP
ENSMUSG00000035246	Pcyt1b	1.34301	3.98e-05	UP
ENSMUSG00000026788	Zbtb43	1.00112	4.04e-05	UP
ENSMUSG00000118125	NA	2.19966	4.04e-05	UP
ENSMUSG00000107092	NA	1.23622	4.06e-05	UP
ENSMUSG00000045394	Epcam	1.94539	4.06e-05	UP
ENSMUSG00000041075	Fzd7	1.34376	4.06e-05	UP
ENSMUSG00000025019	Lcor	1.12428	4.06e-05	UP
ENSMUSG00000028430	Nol6	1.37707	4.06e-05	UP
ENSMUSG00000033728	Lrrc14	1.55536	4.24e-05	UP
ENSMUSG00000107478	NA	5.67898	4.24e-05	UP
ENSMUSG00000035597	Prpf39	1.03884	4.33e-05	UP
ENSMUSG00000038346	Zfp384	1.04065	4.35e-05	UP
ENSMUSG00000039568	Ubald1	1.19859	4.4e-05	UP
ENSMUSG00000040463	Mybbp1a	1.02036	4.45e-05	UP
ENSMUSG00000025491	Ifitm1	1.23978	4.45e-05	UP
ENSMUSG00000060519	Tor3a	1.69371	4.45e-05	UP
ENSMUSG00000006398	Cdc20	1.0814	4.45e-05	UP
ENSMUSG00000037455	Slc18b1	2.38812	4.45e-05	UP
ENSMUSG00000015766	Eps8	1.11858	4.45e-05	UP
ENSMUSG00000056952	Tatdn2	1.14981	4.45e-05	UP
ENSMUSG00000016477	E2f3	1.17183	4.47e-05	UP
ENSMUSG00000025153	Fasn	1.66247	4.47e-05	UP
ENSMUSG00000020743	Mif4gd	1.02057	4.47e-05	UP
ENSMUSG00000035027	Map2k2	1.09212	4.47e-05	UP
ENSMUSG00000033826	Dnah8	1.64265	4.49e-05	UP
ENSMUSG00000049600	Zbtb45	1.97285	4.54e-05	UP
ENSMUSG00000032135	Mcam	1.33846	4.54e-05	UP
ENSMUSG00000024319	Vps52	1.12859	4.54e-05	UP
ENSMUSG00000017009	Sdc4	1.6387	4.54e-05	UP
ENSMUSG00000040043	Rbms2	1.2479	4.54e-05	UP
ENSMUSG00000034377	Tulp4	2.04493	4.57e-05	UP
ENSMUSG00000002006	Pdzd4	1.74089	4.6e-05	UP
ENSMUSG00000059552	Trp53	1.46483	4.7e-05	UP
ENSMUSG00000032315	Cyp1a1	5.6816	4.7e-05	UP
ENSMUSG00000000305	Cdh4	2.90937	4.7e-05	UP
ENSMUSG00000026177	Slc11a1	1.2688	4.78e-05	UP
ENSMUSG00000074830	NA	1.16364	4.78e-05	UP
ENSMUSG00000024209	Acsbg3	1.26634	4.8e-05	UP
ENSMUSG00000026596	Abl2	1.23284	4.83e-05	UP
ENSMUSG00000024180	Pgap6	1.28372	4.83e-05	UP
ENSMUSG00000021559	Dapk1	1.1159	4.83e-05	UP
ENSMUSG00000030491	Tdrd12	1.35217	4.83e-05	UP
ENSMUSG00000038126	Mphosph9	1.05878	4.91e-05	UP
ENSMUSG00000024121	Atp6v0c	1.00432	4.92e-05	UP
ENSMUSG00000117775	NA	2.59825	4.93e-05	UP
ENSMUSG00000025733	Rhot2	1.23286	4.98e-05	UP
ENSMUSG00000036098	Myrf	3.17316	5.01e-05	UP
ENSMUSG00000060487	Samd5	5.93584	5.01e-05	UP
ENSMUSG00000044647	Csrnp3	1.86393	5.03e-05	UP
ENSMUSG00000099474	1700097N02Rik	1.75037	5.1e-05	UP
ENSMUSG00000034902	Pip5k1c	1.04675	5.12e-05	UP
ENSMUSG00000028164	Manba	1.48573	5.14e-05	UP
ENSMUSG00000005892	Trh	1.89593	5.14e-05	UP
ENSMUSG00000010554	Mettl16	1.03248	5.14e-05	UP
ENSMUSG00000032309	Fbxo22	1.16117	5.14e-05	UP
ENSMUSG00000010051	Hyal1	1.30757	5.17e-05	UP
ENSMUSG00000058761	Rnf169	1.11442	5.29e-05	UP
ENSMUSG00000039201	Tbc1d25	1.42866	5.29e-05	UP
ENSMUSG00000030811	Fbxl19	1.01908	5.31e-05	UP
ENSMUSG00000036281	Snapc4	1.22496	5.31e-05	UP
ENSMUSG00000022864	D16Ertd472e	1.31158	5.35e-05	UP
ENSMUSG00000019082	Slc25a22	1.78505	5.35e-05	UP
ENSMUSG00000101009	1700108F19Rik	3.66761	5.39e-05	UP
ENSMUSG00000097415	NA	1.24641	5.51e-05	UP
ENSMUSG00000000142	Axin2	1.41459	5.56e-05	UP
ENSMUSG00000045658	Pid1	1.47613	5.56e-05	UP
ENSMUSG00000051391	Ywhag	1.08458	5.56e-05	UP
ENSMUSG00000043398	Gpr135	3.01886	5.56e-05	UP
ENSMUSG00000032598	Nckipsd	1.2844	5.56e-05	UP
ENSMUSG00000027933	Ints3	1.42367	5.59e-05	UP
ENSMUSG00000024268	Celf4	2.45578	5.61e-05	UP
ENSMUSG00000036885	Arhgef26	2.74149	5.61e-05	UP
ENSMUSG00000036672	Cenpt	1.28345	5.61e-05	UP
ENSMUSG00000071645	Tut1	1.03222	5.61e-05	UP
ENSMUSG00000029657	Hsph1	1.33644	5.61e-05	UP
ENSMUSG00000024561	Mbd1	1.04574	5.62e-05	UP
ENSMUSG00000020549	Elac2	1.00267	5.62e-05	UP
ENSMUSG00000004100	Ppan	1.15417	5.62e-05	UP
ENSMUSG00000019261	Map1s	1.05694	5.66e-05	UP
ENSMUSG00000047824	Pygo2	1.29184	5.69e-05	UP
ENSMUSG00000078923	Ube2v1	1.07119	5.77e-05	UP
ENSMUSG00000074634	Tmem267	3.19688	5.77e-05	UP
ENSMUSG00000021127	Zfp36l1	1.91299	5.8e-05	UP
ENSMUSG00000078872	NA	1.5105	5.87e-05	UP
ENSMUSG00000015869	Prpsap1	1.29044	5.88e-05	UP
ENSMUSG00000001229	Dpp9	1.1689	5.92e-05	UP
ENSMUSG00000113959	NA	1.1534	5.92e-05	UP
ENSMUSG00000062397	Zfp706	1.10999	5.93e-05	UP
ENSMUSG00000027628	Aar2	1.05527	6.04e-05	UP
ENSMUSG00000060862	Zbtb40	1.32298	6.08e-05	UP
ENSMUSG00000075040	Zfp408	1.37557	6.08e-05	UP
ENSMUSG00000089715	Cbx6	1.08648	6.09e-05	UP
ENSMUSG00000032783	Troap	1.09155	6.1e-05	UP
ENSMUSG00000043923	Ccdc84	1.66048	6.11e-05	UP
ENSMUSG00000045948	Mrps12	1.35636	6.13e-05	UP
ENSMUSG00000071054	Safb	1.09385	6.18e-05	UP
ENSMUSG00000000134	Tfe3	1.26428	6.22e-05	UP
ENSMUSG00000028465	Tln1	1.01901	6.23e-05	UP
ENSMUSG00000004356	Utp20	1.08236	6.27e-05	UP
ENSMUSG00000030825	Hsd17b14	1.55317	6.33e-05	UP
ENSMUSG00000040102	Klhl42	1.09571	6.37e-05	UP
ENSMUSG00000029714	Gigyf1	1.19318	6.63e-05	UP
ENSMUSG00000079259	Trim71	1.19471	6.63e-05	UP
ENSMUSG00000017715	Pgs1	1.02165	6.63e-05	UP
ENSMUSG00000020232	Hmg20b	1.2001	6.63e-05	UP
ENSMUSG00000101565	1700003L19Rik	4.96845	6.76e-05	UP
ENSMUSG00000004937	Sgta	1.01395	6.8e-05	UP
ENSMUSG00000029580	Actb	1.14183	6.82e-05	UP
ENSMUSG00000008153	Clstn3	1.17183	7.16e-05	UP
ENSMUSG00000019982	Myb	2.03623	7.16e-05	UP
ENSMUSG00000095280	NA	5.01081	7.2e-05	UP
ENSMUSG00000106864	Gtf3c2	1.24976	7.2e-05	UP
ENSMUSG00000017667	Zfp334	1.58356	7.24e-05	UP
ENSMUSG00000025507	Pidd1	1.48523	7.26e-05	UP
ENSMUSG00000079445	B3gnt7	2.15084	7.35e-05	UP
ENSMUSG00000029651	Mtus2	1.39914	7.37e-05	UP
ENSMUSG00000031549	Ido2	3.0105	7.38e-05	UP
ENSMUSG00000038500	Prr3	1.25079	7.4e-05	UP
ENSMUSG00000037876	Jmjd1c	1.00789	7.47e-05	UP
ENSMUSG00000000976	Heatr6	1.09989	7.47e-05	UP
ENSMUSG00000025373	Rnf41	1.0028	7.51e-05	UP
ENSMUSG00000078868	Gm14412	1.1051	7.65e-05	UP
ENSMUSG00000015176	Nolc1	1.10955	7.71e-05	UP
ENSMUSG00000047115	Fam221a	1.94115	7.76e-05	UP
ENSMUSG00000040481	Bptf	1.37424	7.76e-05	UP
ENSMUSG00000060206	Zfp462	1.94883	7.81e-05	UP
ENSMUSG00000075304	Sp5	4.91255	7.91e-05	UP
ENSMUSG00000047702	Olfr1388	1.74081	7.95e-05	UP
ENSMUSG00000039501	Znfx1	1.63862	7.96e-05	UP
ENSMUSG00000033847	Pla2g4c	2.02195	8.02e-05	UP
ENSMUSG00000040715	Rsc1a1	2.03115	8.05e-05	UP
ENSMUSG00000022094	Slc39a14	1.79395	8.21e-05	UP
ENSMUSG00000083405	NA	1.49276	8.21e-05	UP
ENSMUSG00000027078	Ube2l6	2.06384	8.23e-05	UP
ENSMUSG00000106092	NA	1.1821	8.28e-05	UP
ENSMUSG00000024312	Wdr46	1.48642	8.45e-05	UP
ENSMUSG00000033065	Pfkm	1.38454	8.46e-05	UP
ENSMUSG00000000561	Wdr77	1.16222	8.46e-05	UP
ENSMUSG00000116883	NA	1.30268	8.46e-05	UP
ENSMUSG00000057342	Sphk2	1.10716	8.49e-05	UP
ENSMUSG00000025792	Slc25a10	1.39742	8.57e-05	UP
ENSMUSG00000081752	NA	1.3464	8.57e-05	UP
ENSMUSG00000036368	Rmdn2	2.36777	8.57e-05	UP
ENSMUSG00000093908	NA	1.23395	8.94e-05	UP
ENSMUSG00000044250	Pced1b	1.09301	8.98e-05	UP
ENSMUSG00000026641	Usf1	1.07003	8.98e-05	UP
ENSMUSG00000030600	Lrfn1	1.23319	8.99e-05	UP
ENSMUSG00000061360	Phf5a	1.05812	9.13e-05	UP
ENSMUSG00000016921	Srsf6	1.22196	9.13e-05	UP
ENSMUSG00000026135	Zfp142	2.15757	9.15e-05	UP
ENSMUSG00000031386	Hcfc1	1.62464	9.15e-05	UP
ENSMUSG00000042606	Hirip3	1.01553	9.16e-05	UP
ENSMUSG00000054611	Kdm2a	1.05503	9.2e-05	UP
ENSMUSG00000075015	NA	5.48979	9.2e-05	UP
ENSMUSG00000046879	Irgm1	5.57175	9.27e-05	UP
ENSMUSG00000039193	Nlrc4	3.39567	9.35e-05	UP
ENSMUSG00000028820	Sfpq	1.04586	9.54e-05	UP
ENSMUSG00000046541	Zfp526	1.47565	9.58e-05	UP
ENSMUSG00000034247	Plekhm1	1.38804	9.58e-05	UP
ENSMUSG00000045374	Wdr81	1.22147	9.72e-05	UP
ENSMUSG00000029581	Fscn1	1.21737	9.73e-05	UP
ENSMUSG00000067629	Syngap1	1.73808	9.73e-05	UP
ENSMUSG00000025583	Rptor	1.05787	9.84e-05	UP
ENSMUSG00000020935	Dcakd	1.38807	9.85e-05	UP
ENSMUSG00000022054	Nefm	1.69432	9.9e-05	UP
ENSMUSG00000024335	Brd2	1.00172	9.9e-05	UP
ENSMUSG00000020235	Fzr1	1.02224	9.94e-05	UP
ENSMUSG00000102813	NA	1.99686	9.94e-05	UP
ENSMUSG00000029439	Sfswap	1.01793	0.000100824	UP
ENSMUSG00000068428	Gmnc	5.15903	0.000101297	UP
ENSMUSG00000078864	Gm14322	1.68414	0.000101317	UP
ENSMUSG00000025726	Slc28a1	1.37607	0.000101344	UP
ENSMUSG00000021495	Fam193b	1.00683	0.000104618	UP
ENSMUSG00000038489	Polr2l	1.23269	0.000106351	UP
ENSMUSG00000103983	NA	1.85648	0.000106526	UP
ENSMUSG00000047643	NA	2.66878	0.000106552	UP
ENSMUSG00000029345	Tfip11	1.05306	0.000106683	UP
ENSMUSG00000039477	Tnrc18	1.30226	0.000106831	UP
ENSMUSG00000109314	NA	1.77719	0.000107404	UP
ENSMUSG00000022012	Enox1	3.04724	0.000107404	UP
ENSMUSG00000027985	Lef1	5.54089	0.000107435	UP
ENSMUSG00000073436	Eme2	2.30663	0.000107571	UP
ENSMUSG00000072972	Adam4	1.88499	0.00010853	UP
ENSMUSG00000020227	Irak3	1.31505	0.000109325	UP
ENSMUSG00000041801	Phlda3	1.48941	0.000110957	UP
ENSMUSG00000045312	Lhfpl2	1.30077	0.000112348	UP
ENSMUSG00000039840	Epg5	1.18199	0.00011259	UP
ENSMUSG00000027936	Crtc2	1.26222	0.000113406	UP
ENSMUSG00000047888	Tnrc6b	1.01177	0.000113436	UP
ENSMUSG00000025332	Kdm5c	1.02143	0.000113685	UP
ENSMUSG00000045098	Kmt5b	1.01671	0.00011389	UP
ENSMUSG00000028464	Tpm2	2.33227	0.000115856	UP
ENSMUSG00000030310	Slc6a1	1.63909	0.000116651	UP
ENSMUSG00000114625	NA	1.06609	0.000116688	UP
ENSMUSG00000013089	Etv5	1.02831	0.000117267	UP
ENSMUSG00000036752	Tubb4b	1.28661	0.000120145	UP
ENSMUSG00000038738	Shank1	3.05789	0.00012033	UP
ENSMUSG00000029594	Rbm19	1.22833	0.00012033	UP
ENSMUSG00000045252	Zfp574	1.3261	0.000120505	UP
ENSMUSG00000025580	Eif4a3	1.1073	0.000120513	UP
ENSMUSG00000049957	Ccdc137	1.46013	0.000120929	UP
ENSMUSG00000002608	Ccdc97	1.25723	0.000122313	UP
ENSMUSG00000031169	Porcn	1.44057	0.000122532	UP
ENSMUSG00000044033	Ccdc141	1.12706	0.000122539	UP
ENSMUSG00000064264	Zfp428	1.31988	0.000123216	UP
ENSMUSG00000026858	Miga2	1.08116	0.000123455	UP
ENSMUSG00000001151	Pcnt	1.0495	0.000123455	UP
ENSMUSG00000026201	Stk16	1.14151	0.000123655	UP
ENSMUSG00000031168	Ebp	1.21257	0.000124154	UP
ENSMUSG00000007603	Dus3l	1.08423	0.00012506	UP
ENSMUSG00000033909	Usp36	1.19178	0.000125213	UP
ENSMUSG00000039157	Fam102a	1.07501	0.000126288	UP
ENSMUSG00000010825	Grid2ip	3.84121	0.000127445	UP
ENSMUSG00000029403	Cdkl2	1.97342	0.000128554	UP
ENSMUSG00000106648	NA	1.68082	0.000128554	UP
ENSMUSG00000025571	Tnrc6c	1.0835	0.000128554	UP
ENSMUSG00000032515	Csrnp1	1.05675	0.000131072	UP
ENSMUSG00000026748	Plxdc2	2.15717	0.000131334	UP
ENSMUSG00000057132	Rpgrip1	1.76279	0.000131431	UP
ENSMUSG00000105987	AI506816	1.06511	0.000131577	UP
ENSMUSG00000037221	Mospd3	1.91052	0.000131655	UP
ENSMUSG00000097768	2310043M15Rik	1.77455	0.000132435	UP
ENSMUSG00000105709	NA	4.48645	0.000133057	UP
ENSMUSG00000114816	Gm10323	1.06026	0.000133233	UP
ENSMUSG00000038932	Tcfl5	1.33535	0.000133998	UP
ENSMUSG00000055670	Zzef1	1.03804	0.000134363	UP
ENSMUSG00000016520	Lnx2	1.06812	0.000134555	UP
ENSMUSG00000025384	Faap100	1.27951	0.000136354	UP
ENSMUSG00000080316	Spaca6	1.33347	0.000136953	UP
ENSMUSG00000026817	Ak1	1.38912	0.00013739	UP
ENSMUSG00000045763	Basp1	1.69456	0.000138272	UP
ENSMUSG00000022623	Shank3	1.78254	0.000139709	UP
ENSMUSG00000006369	Fbln1	1.1155	0.000140122	UP
ENSMUSG00000022556	Hsf1	1.08285	0.000141276	UP
ENSMUSG00000102953	NA	1.47796	0.00014186	UP
ENSMUSG00000086965	NA	1.8972	0.000142668	UP
ENSMUSG00000020876	Snx11	1.3169	0.000145285	UP
ENSMUSG00000086617	LOC666331	4.72332	0.0001466	UP
ENSMUSG00000029577	Ube3b	1.093	0.000146678	UP
ENSMUSG00000048997	Atxn7l2	1.41275	0.000146713	UP
ENSMUSG00000030213	Atf7ip	1.80887	0.00014699	UP
ENSMUSG00000030409	Dmpk	1.53854	0.000147293	UP
ENSMUSG00000016344	Ppdpf	1.07463	0.000149334	UP
ENSMUSG00000027651	Rprd1b	1.07108	0.000151384	UP
ENSMUSG00000054057	A930004D18Rik	2.2742	0.000151384	UP
ENSMUSG00000069755	NA	1.05542	0.000151384	UP
ENSMUSG00000074519	Zfp971	1.04382	0.000151423	UP
ENSMUSG00000023473	Celsr3	1.50646	0.0001524	UP
ENSMUSG00000011158	Brf1	1.08597	0.000153056	UP
ENSMUSG00000039804	Ncoa5	1.02713	0.000153299	UP
ENSMUSG00000024927	Rela	1.25728	0.000153299	UP
ENSMUSG00000074406	Zfp628	1.37506	0.000157497	UP
ENSMUSG00000036986	Pml	1.42884	0.00015809	UP
ENSMUSG00000024769	Cdc42bpg	1.15242	0.000158268	UP
ENSMUSG00000026565	Pou2f1	1.24378	0.000158837	UP
ENSMUSG00000029033	Acap3	1.39185	0.000159469	UP
ENSMUSG00000044149	Nkrf	1.09446	0.000160553	UP
ENSMUSG00000032875	Arhgef17	1.10042	0.000160959	UP
ENSMUSG00000007783	Cpt1c	1.40826	0.000161213	UP
ENSMUSG00000005899	Smpd4	1.17167	0.000162593	UP
ENSMUSG00000054715	Zscan22	1.02459	0.000163615	UP
ENSMUSG00000033253	Szt2	1.76014	0.000165308	UP
ENSMUSG00000053730	Tmem39b	1.53247	0.00016727	UP
ENSMUSG00000001552	Jup	1.22118	0.00016727	UP
ENSMUSG00000011658	Fuz	1.26155	0.00016977	UP
ENSMUSG00000028833	Ncdn	1.12925	0.000169853	UP
ENSMUSG00000116719	Gm29719	3.42402	0.000170191	UP
ENSMUSG00000086173	NA	1.59503	0.000170534	UP
ENSMUSG00000034889	Cactin	1.40884	0.000174619	UP
ENSMUSG00000075327	Zbtb2	1.08318	0.000175942	UP
ENSMUSG00000096751	NA	1.47505	0.000179598	UP
ENSMUSG00000046761	Fam83h	1.71113	0.000180586	UP
ENSMUSG00000045409	Trim39	1.08457	0.000180958	UP
ENSMUSG00000003352	Cacnb3	1.13512	0.000181615	UP
ENSMUSG00000027993	Trim2	1.23194	0.000181816	UP
ENSMUSG00000062110	Scfd2	1.10485	0.000182618	UP
ENSMUSG00000075122	Cd80	1.48022	0.000185574	UP
ENSMUSG00000048878	Hexim1	1.1921	0.000186349	UP
ENSMUSG00000049502	Dtx3l	1.00841	0.000186839	UP
ENSMUSG00000025224	Gbf1	1.08486	0.000187219	UP
ENSMUSG00000058207	Serpina3k	3.58112	0.000187713	UP
ENSMUSG00000024661	Fth1	1.06242	0.000188545	UP
ENSMUSG00000027547	Sall4	1.752	0.000189347	UP
ENSMUSG00000011257	Pabpc4	1.00607	0.000189347	UP
ENSMUSG00000064043	Trerf1	1.94945	0.000190345	UP
ENSMUSG00000024824	Rad9a	1.07892	0.000190757	UP
ENSMUSG00000078786	BC024978	1.51016	0.000190757	UP
ENSMUSG00000048856	Slc25a47	2.3743	0.000192427	UP
ENSMUSG00000003444	Med29	1.2266	0.00019411	UP
ENSMUSG00000022614	Lmf2	1.0781	0.000196922	UP
ENSMUSG00000023008	Fmnl3	1.3846	0.000200172	UP
ENSMUSG00000048031	Fcrl5	3.72515	0.000200284	UP
ENSMUSG00000030555	Ttc23	1.7299	0.000200771	UP
ENSMUSG00000051378	Kif18b	1.05409	0.000201143	UP
ENSMUSG00000066440	Zfyve26	1.37514	0.000202735	UP
ENSMUSG00000039116	Adgrg6	1.30186	0.000204202	UP
ENSMUSG00000101365	NA	1.80985	0.000204395	UP
ENSMUSG00000066129	Kndc1	3.2982	0.000204639	UP
ENSMUSG00000029020	Mfn2	1.10957	0.000205456	UP
ENSMUSG00000051351	Zfp46	1.51212	0.00020569	UP
ENSMUSG00000048175	Asb8	1.00994	0.000208779	UP
ENSMUSG00000044681	Cnpy1	1.10546	0.000209283	UP
ENSMUSG00000033257	Ttll4	1.55971	0.000210832	UP
ENSMUSG00000030769	Slc5a11	1.7271	0.0002109	UP
ENSMUSG00000051149	Adnp	2.08497	0.000211267	UP
ENSMUSG00000020564	Atxn7l1	1.54767	0.000211267	UP
ENSMUSG00000024462	Gabbr1	1.17951	0.000213462	UP
ENSMUSG00000032679	Cd59a	1.99836	0.000215372	UP
ENSMUSG00000004951	Hspb1	1.2973	0.000216244	UP
ENSMUSG00000023036	Pcdhgc4	2.15398	0.000217317	UP
ENSMUSG00000028540	Dph2	1.24917	0.000217317	UP
ENSMUSG00000097039	Pvt1	1.47139	0.000218379	UP
ENSMUSG00000057182	Scn3a	1.12516	0.000218379	UP
ENSMUSG00000105742	NA	1.19665	0.000218834	UP
ENSMUSG00000103159	NA	1.05446	0.000221349	UP
ENSMUSG00000027510	Rbm38	1.45044	0.000226103	UP
ENSMUSG00000027582	Zgpat	1.19893	0.00022755	UP
ENSMUSG00000032517	Mobp	1.77494	0.000227974	UP
ENSMUSG00000103818	NA	1.679	0.000228061	UP
ENSMUSG00000022885	St6gal1	1.61287	0.000230367	UP
ENSMUSG00000061524	Zic2	1.037	0.000230814	UP
ENSMUSG00000034486	Gbx2	2.12371	0.000232247	UP
ENSMUSG00000019837	Gtf3c6	1.06025	0.000233353	UP
ENSMUSG00000030199	Etv6	1.39563	0.000235622	UP
ENSMUSG00000077450	Rab11b	1.07166	0.000237253	UP
ENSMUSG00000042625	Safb2	1.25718	0.000237253	UP
ENSMUSG00000044617	Zbtb39	1.05571	0.000237872	UP
ENSMUSG00000023018	Smarcd1	1.05618	0.000238213	UP
ENSMUSG00000071226	Cecr2	1.00764	0.000238213	UP
ENSMUSG00000113428	NA	2.59905	0.000238286	UP
ENSMUSG00000063952	Brpf3	1.09435	0.000239187	UP
ENSMUSG00000097930	NA	1.73595	0.000244128	UP
ENSMUSG00000037020	Wdr62	1.42569	0.000245139	UP
ENSMUSG00000109390	NA	1.42853	0.000245263	UP
ENSMUSG00000042821	Snai1	2.19521	0.000245263	UP
ENSMUSG00000028532	Cachd1	1.75943	0.00024627	UP
ENSMUSG00000029381	Shroom3	1.13798	0.00024627	UP
ENSMUSG00000116138	C030006K11Rik	1.6425	0.00024627	UP
ENSMUSG00000018559	Ctdnep1	1.25911	0.000248845	UP
ENSMUSG00000040482	Dxo	1.06557	0.000252323	UP
ENSMUSG00000021765	Fst	1.88737	0.000254199	UP
ENSMUSG00000000568	Hnrnpd	1.14897	0.000254257	UP
ENSMUSG00000068856	Sf3b4	1.53451	0.000254304	UP
ENSMUSG00000056413	Adap1	1.08309	0.000255078	UP
ENSMUSG00000072704	Smim10l1	1.21991	0.000255427	UP
ENSMUSG00000118219	NA	1.17028	0.000255618	UP
ENSMUSG00000003308	Keap1	1.05756	0.000255808	UP
ENSMUSG00000000732	Icosl	1.82375	0.00025733	UP
ENSMUSG00000102950	NA	1.52743	0.00025898	UP
ENSMUSG00000026288	Inpp5d	1.04815	0.000260832	UP
ENSMUSG00000039834	Zfp335	1.32659	0.000262964	UP
ENSMUSG00000039483	Asb6	1.0965	0.000263423	UP
ENSMUSG00000042423	Fbrs	1.67914	0.000266141	UP
ENSMUSG00000067261	Foxd3	2.44058	0.000266141	UP
ENSMUSG00000085565	NA	4.94714	0.000268692	UP
ENSMUSG00000066595	Flvcr1	1.05848	0.000269134	UP
ENSMUSG00000062309	Rpp25	1.10439	0.00026951	UP
ENSMUSG00000039115	Itga9	1.19578	0.000269906	UP
ENSMUSG00000070509	Rgma	1.68675	0.000269932	UP
ENSMUSG00000038611	Phrf1	1.15681	0.000272598	UP
ENSMUSG00000013415	Igf2bp1	1.45166	0.000273101	UP
ENSMUSG00000107145	NA	1.47474	0.000273314	UP
ENSMUSG00000078867	Gm14418	1.14282	0.000273565	UP
ENSMUSG00000090077	Lime1	1.57355	0.000276318	UP
ENSMUSG00000062044	Lmtk3	1.57877	0.000277677	UP
ENSMUSG00000019947	Arid5b	1.32937	0.000282159	UP
ENSMUSG00000022191	Drosha	1.2001	0.000284437	UP
ENSMUSG00000038384	Setd1b	2.61801	0.000285558	UP
ENSMUSG00000020744	Slc25a19	1.15247	0.000285768	UP
ENSMUSG00000034275	Igsf9b	1.4085	0.000287368	UP
ENSMUSG00000038241	Cep250	1.16014	0.000289132	UP
ENSMUSG00000045216	Hs6st1	1.02181	0.000292882	UP
ENSMUSG00000029073	Cptp	1.08253	0.000293588	UP
ENSMUSG00000026443	Lrrn2	3.40964	0.000296394	UP
ENSMUSG00000000131	Xpo6	1.19599	0.000296637	UP
ENSMUSG00000035640	Cbarp	1.69447	0.000296951	UP
ENSMUSG00000048012	Zfp473	1.22277	0.000297556	UP
ENSMUSG00000048546	Tob2	1.32741	0.000297961	UP
ENSMUSG00000021068	Nin	1.33117	0.000299748	UP
ENSMUSG00000037326	Capn15	1.43078	0.000299754	UP
ENSMUSG00000040270	Bach2	2.02268	0.000305172	UP
ENSMUSG00000004896	Rrnad1	1.13657	0.000315291	UP
ENSMUSG00000024565	Sall3	1.79667	0.00032049	UP
ENSMUSG00000034259	Exosc4	1.25901	0.000321629	UP
ENSMUSG00000035621	Midn	1.01266	0.000321915	UP
ENSMUSG00000111131	NA	1.82694	0.00032387	UP
ENSMUSG00000014039	Prdm15	1.09301	0.000329142	UP
ENSMUSG00000020721	Helz	2.04332	0.000329379	UP
ENSMUSG00000064194	Zfp936	1.14829	0.000329791	UP
ENSMUSG00000044783	A730008H23Rik	1.21826	0.000330928	UP
ENSMUSG00000079260	Tmppe	1.22069	0.000336515	UP
ENSMUSG00000029121	Crmp1	1.08803	0.000339157	UP
ENSMUSG00000046718	Bst2	1.26513	0.00034055	UP
ENSMUSG00000029522	Pla2g1b	1.27798	0.00034055	UP
ENSMUSG00000014778	Fhod1	1.23699	0.000340817	UP
ENSMUSG00000063382	Bcl9l	1.35918	0.00034304	UP
ENSMUSG00000025374	Nabp2	1.04405	0.00034358	UP
ENSMUSG00000005360	Slc1a3	1.74106	0.00034447	UP
ENSMUSG00000118061	Rbfaos	5.38394	0.000345131	UP
ENSMUSG00000070643	Sox13	1.07189	0.000345131	UP
ENSMUSG00000030822	Prr14	1.12966	0.000346982	UP
ENSMUSG00000029461	Fam168a	1.35648	0.000348092	UP
ENSMUSG00000108238	NA	1.93511	0.000357326	UP
ENSMUSG00000009739	Pou6f1	1.5175	0.000358843	UP
ENSMUSG00000072949	Acot1	1.22389	0.000368384	UP
ENSMUSG00000020185	E2f7	1.49615	0.00036898	UP
ENSMUSG00000090086	NA	1.64334	0.000369171	UP
ENSMUSG00000022768	Ccdc116	2.56248	0.000370795	UP
ENSMUSG00000070047	Fat1	1.87458	0.00037138	UP
ENSMUSG00000034928	Rnf44	1.67123	0.000371648	UP
ENSMUSG00000053581	Zfand2a	1.04873	0.000373013	UP
ENSMUSG00000038369	Ncoa6	1.08931	0.000373479	UP
ENSMUSG00000032690	Oas2	1.64597	0.000373984	UP
ENSMUSG00000106940	NA	1.50884	0.000375784	UP
ENSMUSG00000068663	Clec16a	1.04656	0.000376307	UP
ENSMUSG00000035370	NA	2.04566	0.000379941	UP
ENSMUSG00000107023	NA	1.99059	0.000383698	UP
ENSMUSG00000101708	Gm28453	2.67628	0.000385863	UP
ENSMUSG00000026200	Glb1l	1.34399	0.000386089	UP
ENSMUSG00000054716	Zfp771	1.11773	0.000391416	UP
ENSMUSG00000023991	Foxp4	1.14643	0.000391634	UP
ENSMUSG00000043940	Wdfy3	1.21171	0.000396768	UP
ENSMUSG00000055874	Foxi3	4.13419	0.000397266	UP
ENSMUSG00000070427	Il18bp	1.20415	0.000399777	UP
ENSMUSG00000037692	Ahdc1	1.49427	0.000399819	UP
ENSMUSG00000027889	Ampd2	1.37318	0.000403295	UP
ENSMUSG00000028960	Ube4b	1.21021	0.000406704	UP
ENSMUSG00000104814	NA	1.22221	0.000412222	UP
ENSMUSG00000086502	NA	2.01244	0.000412222	UP
ENSMUSG00000101330	NA	4.16079	0.000414185	UP
ENSMUSG00000021318	Gli3	1.56985	0.000414185	UP
ENSMUSG00000060181	Slc35e3	1.11086	0.000415455	UP
ENSMUSG00000029097	Trmt44	1.10666	0.00041573	UP
ENSMUSG00000025231	Sufu	1.02066	0.000419019	UP
ENSMUSG00000092349	Smim40	1.33229	0.000423228	UP
ENSMUSG00000024087	Cyp1b1	4.0199	0.000423742	UP
ENSMUSG00000029480	Dhx37	1.28312	0.000427796	UP
ENSMUSG00000022040	Ephx2	1.60373	0.000429353	UP
ENSMUSG00000055945	Prr18	2.30706	0.000429467	UP
ENSMUSG00000021835	Bmp4	1.54106	0.000430578	UP
ENSMUSG00000039218	Srrm2	1.6336	0.000430792	UP
ENSMUSG00000050148	Ubqln2	1.27149	0.000435346	UP
ENSMUSG00000050390	C77080	1.20308	0.000443914	UP
ENSMUSG00000106757	NA	1.22092	0.000445553	UP
ENSMUSG00000026104	Stat1	1.04252	0.000445755	UP
ENSMUSG00000060096	NA	1.2198	0.00044833	UP
ENSMUSG00000039686	Zer1	1.06469	0.000451621	UP
ENSMUSG00000020850	Prpf8	1.34487	0.000451917	UP
ENSMUSG00000106106	Rn18s-rs5	6.92891	0.000455212	UP
ENSMUSG00000042308	Setd1a	1.4358	0.000456586	UP
ENSMUSG00000032187	Smarca4	1.03687	0.000457074	UP
ENSMUSG00000028868	Wasf2	1.08517	0.000462169	UP
ENSMUSG00000029859	Epha1	2.19932	0.000464158	UP
ENSMUSG00000028519	Dab1	1.74259	0.000465838	UP
ENSMUSG00000022462	Slc38a2	1.23396	0.000469466	UP
ENSMUSG00000073415	NA	2.51027	0.000474195	UP
ENSMUSG00000031150	Ccdc120	1.09512	0.000479461	UP
ENSMUSG00000036555	Iqce	1.11101	0.000479824	UP
ENSMUSG00000093846	Gm4425	1.2936	0.000484514	UP
ENSMUSG00000004500	Zfp324	1.30081	0.000490244	UP
ENSMUSG00000032024	Clmp	2.38682	0.000491397	UP
ENSMUSG00000047250	Ptgs1	3.56621	0.000492597	UP
ENSMUSG00000037366	Pafah2	1.11618	0.000492597	UP
ENSMUSG00000097180	2700038G22Rik	1.16796	0.000498125	UP
ENSMUSG00000015468	Notch4	1.13401	0.000503267	UP
ENSMUSG00000050605	Zfp61	1.16763	0.000512549	UP
ENSMUSG00000022948	Setd4	1.11709	0.00051383	UP
ENSMUSG00000020133	2310011J03Rik	1.0183	0.0005144	UP
ENSMUSG00000090093	Gm14393	1.07032	0.000516271	UP
ENSMUSG00000003680	Taf6l	1.01014	0.000520001	UP
ENSMUSG00000037752	Xkr8	1.00796	0.000525868	UP
ENSMUSG00000054161	Fam83e	2.04331	0.000528272	UP
ENSMUSG00000031258	Xkrx	2.61859	0.000529004	UP
ENSMUSG00000104293	NA	1.32045	0.000535346	UP
ENSMUSG00000040669	Phc1	1.24464	0.000535894	UP
ENSMUSG00000047281	Sfn	1.79679	0.000541309	UP
ENSMUSG00000038271	Iffo1	1.03146	0.00054167	UP
ENSMUSG00000030170	Wnt5b	2.52407	0.000544047	UP
ENSMUSG00000030589	Rasgrp4	1.22491	0.000549852	UP
ENSMUSG00000038014	Fam120a	1.00901	0.000549852	UP
ENSMUSG00000027931	Npr1	1.1594	0.000551902	UP
ENSMUSG00000032077	Bud13	1.19936	0.000567836	UP
ENSMUSG00000104503	NA	1.25889	0.000567836	UP
ENSMUSG00000047793	Sned1	1.84826	0.000571002	UP
ENSMUSG00000022983	Scaf4	1.08312	0.000571282	UP
ENSMUSG00000036864	Proser3	1.1861	0.000577142	UP
ENSMUSG00000054874	Pcnx3	1.2708	0.000582499	UP
ENSMUSG00000104724	NA	1.88797	0.000585644	UP
ENSMUSG00000044433	Camsap3	1.04486	0.000588864	UP
ENSMUSG00000002129	Sf3a1	1.44654	0.000590203	UP
ENSMUSG00000061589	Dot1l	1.19745	0.000593559	UP
ENSMUSG00000039238	Zfp750	2.10083	0.000593837	UP
ENSMUSG00000020741	Cluh	1.55876	0.000595711	UP
ENSMUSG00000102672	NA	1.63573	0.000597542	UP
ENSMUSG00000106820	D5Ertd605e	1.61758	0.000599563	UP
ENSMUSG00000049929	Lpar4	1.58161	0.000601014	UP
ENSMUSG00000053646	Plxnb1	1.20118	0.000603124	UP
ENSMUSG00000029313	Aff1	1.29847	0.000610157	UP
ENSMUSG00000024790	Sac3d1	1.23356	0.000614642	UP
ENSMUSG00000117786	NA	1.17326	0.000619347	UP
ENSMUSG00000030380	Mzf1	1.70964	0.000630427	UP
ENSMUSG00000029346	Srrd	1.24798	0.000633169	UP
ENSMUSG00000040097	Flywch1	1.02467	0.000636116	UP
ENSMUSG00000037791	Phf12	1.36004	0.000637224	UP
ENSMUSG00000100068	NA	1.88665	0.000647242	UP
ENSMUSG00000029475	Kdm2b	1.19948	0.000648072	UP
ENSMUSG00000097993	Ptprv	1.32159	0.000657065	UP
ENSMUSG00000035632	Cnot3	1.10449	0.000658663	UP
ENSMUSG00000009569	Mrtfb	1.19008	0.00066722	UP
ENSMUSG00000113346	Eprn	1.36351	0.000670956	UP
ENSMUSG00000078485	Plekhn1	1.21936	0.000672639	UP
ENSMUSG00000054753	AU018091	1.06035	0.000673022	UP
ENSMUSG00000086416	NA	3.49093	0.000673328	UP
ENSMUSG00000020099	Unc5b	1.25513	0.00067606	UP
ENSMUSG00000001855	Nup214	1.83379	0.000678403	UP
ENSMUSG00000034032	Rpap1	1.092	0.000679491	UP
ENSMUSG00000115691	NA	2.6831	0.000693885	UP
ENSMUSG00000046402	Rbp1	2.11814	0.000693957	UP
ENSMUSG00000103317	NA	1.96677	0.000704174	UP
ENSMUSG00000110221	Gm36210	2.16676	0.000706087	UP
ENSMUSG00000099083	Atf7	1.05595	0.000706661	UP
ENSMUSG00000029762	Akr1b8	1.34453	0.000708022	UP
ENSMUSG00000043323	Fbrsl1	1.54778	0.000708088	UP
ENSMUSG00000005442	Cic	1.79254	0.000709147	UP
ENSMUSG00000052563	D930048N14Rik	1.0844	0.000713586	UP
ENSMUSG00000038058	Nod1	2.39236	0.000714987	UP
ENSMUSG00000029547	Ints1	1.04619	0.000721769	UP
ENSMUSG00000114555	NA	1.18817	0.000721769	UP
ENSMUSG00000079737	Bfar	1.08168	0.000721815	UP
ENSMUSG00000042744	Hectd4	1.35359	0.000723734	UP
ENSMUSG00000007872	Id3	4.39255	0.000725083	UP
ENSMUSG00000052921	Arhgef15	1.19486	0.000742619	UP
ENSMUSG00000027663	Zmat3	1.40603	0.000744821	UP
ENSMUSG00000020593	Lpin1	1.09017	0.000748268	UP
ENSMUSG00000079330	Lemd1	2.09794	0.00074951	UP
ENSMUSG00000102918	Pcdhgc3	1.15034	0.000774932	UP
ENSMUSG00000108465	NA	2.44224	0.000777925	UP
ENSMUSG00000106715	Tmem265	1.78896	0.000777925	UP
ENSMUSG00000003309	Ap1m2	1.43436	0.000786378	UP
ENSMUSG00000027613	Eif6	1.00797	0.000790531	UP
ENSMUSG00000063632	Sox11	1.92751	0.000814898	UP
ENSMUSG00000028850	Gpatch3	1.49133	0.000819993	UP
ENSMUSG00000020740	Gga3	1.03461	0.000820361	UP
ENSMUSG00000112331	Gm33035	3.33849	0.000823163	UP
ENSMUSG00000040225	Prrc2c	1.59323	0.000826268	UP
ENSMUSG00000107971	NA	1.07197	0.000826268	UP
ENSMUSG00000112744	NA	1.2878	0.000828982	UP
ENSMUSG00000041936	Agrn	1.05428	0.000829239	UP
ENSMUSG00000108037	NA	1.51768	0.000829403	UP
ENSMUSG00000024807	Syvn1	1.30952	0.000830027	UP
ENSMUSG00000021359	Tfap2a	1.88004	0.000835089	UP
ENSMUSG00000046323	Dppa3	1.97096	0.000857644	UP
ENSMUSG00000051557	Pusl1	1.20095	0.000857644	UP
ENSMUSG00000047248	C2cd3	1.12555	0.000858582	UP
ENSMUSG00000103672	NA	1.80951	0.000862815	UP
ENSMUSG00000032540	Abhd5	1.03717	0.000867529	UP
ENSMUSG00000025158	Rfng	1.67983	0.000870405	UP
ENSMUSG00000079487	Med12	1.2119	0.000870584	UP
ENSMUSG00000027077	Smtnl1	1.90733	0.000882684	UP
ENSMUSG00000028167	Bdh2	1.69834	0.000887788	UP
ENSMUSG00000108365	NA	1.3742	0.000890344	UP
ENSMUSG00000084790	NA	1.93163	0.000890998	UP
ENSMUSG00000073982	Rhog	1.24758	0.000898327	UP
ENSMUSG00000042390	Gatad2b	1.20024	0.000900167	UP
ENSMUSG00000030847	Bag3	1.3332	0.000903754	UP
ENSMUSG00000107000	NA	1.05751	0.000916878	UP
ENSMUSG00000113569	LOC115488024	1.45326	0.00092374	UP
ENSMUSG00000113690	NA	1.6527	0.00092374	UP
ENSMUSG00000034947	Tmem106a	1.64487	0.000929539	UP
ENSMUSG00000015787	Abo	2.78195	0.00092966	UP
ENSMUSG00000024969	Mark2	1.2526	0.000930852	UP
ENSMUSG00000032577	Mapkapk3	1.0943	0.000932958	UP
ENSMUSG00000013921	Clip3	2.8805	0.000937909	UP
ENSMUSG00000106717	NA	1.20992	0.00093868	UP
ENSMUSG00000110928	NA	1.45699	0.000940062	UP
ENSMUSG00000038872	Zfhx3	2.02145	0.000943395	UP
ENSMUSG00000041688	Amot	1.6943	0.000944772	UP
ENSMUSG00000020230	Prmt2	1.42955	0.000947941	UP
ENSMUSG00000006307	Kmt2b	1.56736	0.000949156	UP
ENSMUSG00000023009	Nckap5l	1.61763	0.000950102	UP
ENSMUSG00000021087	Rtn1	2.11285	0.000954357	UP
ENSMUSG00000104392	NA	2.81865	0.000960155	UP
ENSMUSG00000110282	NA	1.05377	0.000971865	UP
ENSMUSG00000048078	Tenm4	1.06178	0.000972742	UP
ENSMUSG00000041605	Inava	1.24968	0.000975002	UP
ENSMUSG00000032657	Fam189b	1.4238	0.000983211	UP
ENSMUSG00000035206	Sppl2b	1.02562	0.000991663	UP
ENSMUSG00000051341	Zfp52	1.50149	0.000992631	UP
ENSMUSG00000112947	NA	1.96402	0.000993583	UP
ENSMUSG00000042548	Asxl1	1.04525	0.00100318	UP
ENSMUSG00000007480	Mc5r	3.00907	0.00100423	UP
ENSMUSG00000025138	Sirt7	1.00591	0.00100505	UP
ENSMUSG00000019997	Ccn2	1.1503	0.00100608	UP
ENSMUSG00000028289	Epha7	1.87955	0.00101051	UP
ENSMUSG00000085028	Slc2a4rg-ps	1.54305	0.0010152	UP
ENSMUSG00000104501	NA	1.35389	0.00102759	UP
ENSMUSG00000037750	Fam222b	1.36003	0.001043	UP
ENSMUSG00000104273	NA	1.18237	0.001043	UP
ENSMUSG00000027520	Zdbf2	1.08956	0.00104494	UP
ENSMUSG00000093803	Ppp2r3d	1.21149	0.00105705	UP
ENSMUSG00000105594	NA	3.37204	0.00106802	UP
ENSMUSG00000116469	NA	1.59833	0.00107125	UP
ENSMUSG00000036931	Nfkbid	1.37171	0.00107466	UP
ENSMUSG00000104292	NA	1.80991	0.0010776	UP
ENSMUSG00000024793	Tnfrsf25	2.47511	0.00108263	UP
ENSMUSG00000031706	Rfx1	1.23157	0.00108364	UP
ENSMUSG00000086916	NA	1.40799	0.00108719	UP
ENSMUSG00000101678	NA	1.62273	0.00108719	UP
ENSMUSG00000038214	Bend3	1.12303	0.00108991	UP
ENSMUSG00000029287	Tgfbr3	1.29062	0.00109056	UP
ENSMUSG00000114081	NA	2.07489	0.0010919	UP
ENSMUSG00000110903	NA	1.73209	0.00109686	UP
ENSMUSG00000078651	Aoc2	1.35555	0.00110458	UP
ENSMUSG00000055024	Ep300	1.55073	0.00111235	UP
ENSMUSG00000025261	Huwe1	1.23817	0.00115053	UP
ENSMUSG00000041609	Bicdl1	1.20331	0.00115212	UP
ENSMUSG00000055491	Pprc1	1.6067	0.00115792	UP
ENSMUSG00000037613	Tnfrsf23	2.73928	0.00116896	UP
ENSMUSG00000038256	Bcl9	1.17785	0.00118312	UP
ENSMUSG00000074364	Ehd2	2.87101	0.00119388	UP
ENSMUSG00000048647	Exd1	1.40211	0.0012032	UP
ENSMUSG00000103722	NA	1.11949	0.00122397	UP
ENSMUSG00000051413	Plagl2	1.31811	0.00124113	UP
ENSMUSG00000007457	NA	2.64065	0.00124238	UP
ENSMUSG00000028885	Smpdl3b	1.70911	0.00124783	UP
ENSMUSG00000045482	Trrap	1.4584	0.00125521	UP
ENSMUSG00000026924	Sec16a	1.41181	0.00125857	UP
ENSMUSG00000093858	NA	1.96539	0.00126716	UP
ENSMUSG00000046574	Prr12	2.19671	0.00126918	UP
ENSMUSG00000098037	Gm7765	1.75269	0.00128677	UP
ENSMUSG00000021294	Kif26a	1.53864	0.00129255	UP
ENSMUSG00000035168	Tanc1	1.06293	0.00129695	UP
ENSMUSG00000040865	Ino80d	1.08939	0.00129939	UP
ENSMUSG00000024498	Tcerg1	1.15626	0.00130817	UP
ENSMUSG00000056493	Foxk1	1.06566	0.00131038	UP
ENSMUSG00000116185	NA	1.25413	0.0013146	UP
ENSMUSG00000042766	Trim46	2.61427	0.00133152	UP
ENSMUSG00000086261	Gm3765	1.66631	0.00133555	UP
ENSMUSG00000026171	Rnf25	1.04173	0.00133583	UP
ENSMUSG00000031160	Eras	1.63636	0.00133997	UP
ENSMUSG00000026249	Serpine2	1.73069	0.00134248	UP
ENSMUSG00000116868	NA	4.21853	0.00134304	UP
ENSMUSG00000021959	Lats2	1.34628	0.00134573	UP
ENSMUSG00000033126	Ybey	1.37772	0.00135505	UP
ENSMUSG00000105453	NA	2.08004	0.00135646	UP
ENSMUSG00000013629	Cad	1.16865	0.0013668	UP
ENSMUSG00000097559	NA	1.50211	0.00136734	UP
ENSMUSG00000020196	Cabin1	1.02481	0.00139779	UP
ENSMUSG00000103657	NA	1.07156	0.00140379	UP
ENSMUSG00000073236	2500004C02Rik	1.59323	0.00140608	UP
ENSMUSG00000002496	Tsc2	1.31858	0.00140801	UP
ENSMUSG00000029516	Cit	1.21319	0.00140806	UP
ENSMUSG00000070284	Gmppb	1.23782	0.00141619	UP
ENSMUSG00000087396	4933407K13Rik	1.11223	0.00142835	UP
ENSMUSG00000044795	Cyb5d1	1.28885	0.00144402	UP
ENSMUSG00000028433	Ubap2	1.33711	0.00145112	UP
ENSMUSG00000028468	Rgp1	1.08343	0.00145377	UP
ENSMUSG00000091844	NA	3.71277	0.0014596	UP
ENSMUSG00000108526	NA	1.06457	0.00147233	UP
ENSMUSG00000024193	Phf1	1.60778	0.00147462	UP
ENSMUSG00000108388	NA	1.54104	0.00150277	UP
ENSMUSG00000102714	NA	1.5196	0.00153735	UP
ENSMUSG00000002028	Kmt2a	1.60827	0.0015404	UP
ENSMUSG00000036995	Asap3	1.14097	0.0015404	UP
ENSMUSG00000108389	NA	1.15753	0.00154562	UP
ENSMUSG00000070644	Etnk2	1.39624	0.00155053	UP
ENSMUSG00000018474	Chd3	1.06577	0.00155066	UP
ENSMUSG00000052488	Cherp	1.25286	0.0015531	UP
ENSMUSG00000039725	Trp53rka	1.04931	0.00158018	UP
ENSMUSG00000020599	Rgs9	1.2691	0.00158362	UP
ENSMUSG00000108267	NA	1.29256	0.00160977	UP
ENSMUSG00000026824	Kcnj3	1.86909	0.00161477	UP
ENSMUSG00000104369	NA	1.06612	0.00165937	UP
ENSMUSG00000050106	Tmc8	1.40096	0.00167036	UP
ENSMUSG00000042073	Abhd14b	1.5162	0.0016718	UP
ENSMUSG00000048895	Cdk5r1	1.98392	0.00168769	UP
ENSMUSG00000107227	NA	1.25213	0.00170714	UP
ENSMUSG00000037239	Spred3	1.37657	0.00173409	UP
ENSMUSG00000113949	Scamp4	1.11519	0.00173409	UP
ENSMUSG00000106636	NA	1.46118	0.00174043	UP
ENSMUSG00000051444	Bbs12	1.08019	0.00174043	UP
ENSMUSG00000116921	Gm17879	3.24285	0.00174746	UP
ENSMUSG00000004948	Zp3	1.28058	0.00175566	UP
ENSMUSG00000091421	Gm4202	1.30005	0.00180055	UP
ENSMUSG00000056851	Pcbp2	1.38182	0.00180568	UP
ENSMUSG00000107009	NA	1.54995	0.0018066	UP
ENSMUSG00000037210	Fam193a	1.13291	0.00181913	UP
ENSMUSG00000115971	NA	1.76109	0.00181985	UP
ENSMUSG00000037336	Mfsd2b	1.54718	0.00183756	UP
ENSMUSG00000019718	L3hypdh	1.91067	0.0018456	UP
ENSMUSG00000059363	Fxn	1.07597	0.00186491	UP
ENSMUSG00000027581	Stmn3	1.58511	0.00188712	UP
ENSMUSG00000030592	Ryr1	1.05587	0.00189891	UP
ENSMUSG00000014303	Glis2	1.39954	0.00190475	UP
ENSMUSG00000029165	Agbl5	1.16735	0.00191005	UP
ENSMUSG00000113328	NA	1.28893	0.00192984	UP
ENSMUSG00000039087	Rreb1	1.22109	0.00193358	UP
ENSMUSG00000025192	Entpd7	1.17323	0.00196291	UP
ENSMUSG00000102543	Pcdhgc5	1.28186	0.00197053	UP
ENSMUSG00000003847	Nfat5	1.03143	0.00199144	UP
ENSMUSG00000032936	Camkv	1.02559	0.00199144	UP
ENSMUSG00000029512	Ulk1	1.15759	0.00199782	UP
ENSMUSG00000072476	Gm9008	1.39442	0.00200518	UP
ENSMUSG00000110537	NA	1.8729	0.00204905	UP
ENSMUSG00000105382	NA	1.49381	0.00208732	UP
ENSMUSG00000081522	Gm13170	1.19379	0.00210766	UP
ENSMUSG00000045282	Tmem86b	1.47789	0.00212352	UP
ENSMUSG00000024949	Sf1	1.09093	0.00214382	UP
ENSMUSG00000086013	Gm15706	1.37349	0.00218199	UP
ENSMUSG00000109721	NA	1.49368	0.00218199	UP
ENSMUSG00000102930	NA	1.06721	0.00218649	UP
ENSMUSG00000102875	NA	1.39917	0.00218649	UP
ENSMUSG00000028019	Pdgfc	1.13616	0.00221017	UP
ENSMUSG00000057802	Gm10030	2.09978	0.00221573	UP
ENSMUSG00000108738	NA	1.09971	0.00222554	UP
ENSMUSG00000102929	NA	1.16862	0.00222889	UP
ENSMUSG00000040761	Spen	1.5764	0.00224819	UP
ENSMUSG00000029505	Ep400	1.38611	0.00225096	UP
ENSMUSG00000038970	Lmtk2	1.02825	0.00227129	UP
ENSMUSG00000108394	NA	1.34302	0.00227405	UP
ENSMUSG00000030220	Arhgdib	1.37106	0.002281	UP
ENSMUSG00000060586	H2-Eb1	1.2824	0.002281	UP
ENSMUSG00000021244	Ylpm1	1.22928	0.002291	UP
ENSMUSG00000052026	Slc6a7	1.01242	0.00229991	UP
ENSMUSG00000106110	NA	1.42195	0.00230464	UP
ENSMUSG00000094365	NA	1.42527	0.00232456	UP
ENSMUSG00000028327	Stra6l	1.74842	0.00234443	UP
ENSMUSG00000083534	H2-M6-ps	1.03318	0.00235124	UP
ENSMUSG00000060166	Zdhhc8	1.08583	0.0023591	UP
ENSMUSG00000102760	NA	1.36034	0.00237046	UP
ENSMUSG00000024393	Prrc2a	1.82972	0.00237154	UP
ENSMUSG00000032878	Ccdc85a	3.25246	0.00237161	UP
ENSMUSG00000062590	Armc9	1.08537	0.00237303	UP
ENSMUSG00000022521	Crebbp	1.58877	0.0023835	UP
ENSMUSG00000106549	NA	2.63141	0.00239427	UP
ENSMUSG00000036599	Chst12	1.39943	0.00242615	UP
ENSMUSG00000095936	Zscan4e	1.86582	0.00243861	UP
ENSMUSG00000020886	Dlg4	1.52611	0.00243885	UP
ENSMUSG00000039089	L3mbtl3	1.18263	0.00243887	UP
ENSMUSG00000106497	NA	1.99966	0.0024428	UP
ENSMUSG00000016150	Tenm1	2.24191	0.00246109	UP
ENSMUSG00000028040	Efna4	1.19623	0.00250107	UP
ENSMUSG00000044244	Il20rb	1.86554	0.00250374	UP
ENSMUSG00000046818	Ddit4l	1.83687	0.00251648	UP
ENSMUSG00000108812	NA	1.14687	0.00252431	UP
ENSMUSG00000104693	NA	1.17641	0.00253107	UP
ENSMUSG00000026478	Lamc1	1.04673	0.00253568	UP
ENSMUSG00000010205	Raver1	1.55552	0.00257461	UP
ENSMUSG00000000282	Mnt	1.04412	0.0026043	UP
ENSMUSG00000097994	NA	1.33956	0.00260665	UP
ENSMUSG00000042292	Mrtfa	1.1669	0.00266374	UP
ENSMUSG00000001517	Foxm1	1.035	0.00270933	UP
ENSMUSG00000007880	Arid1a	1.86612	0.00271856	UP
ENSMUSG00000058290	Espl1	1.02458	0.00271856	UP
ENSMUSG00000027878	Notch2	1.08639	0.0027604	UP
ENSMUSG00000069044	Usp9y	2.4083	0.00278569	UP
ENSMUSG00000112309	NA	1.3037	0.00282797	UP
ENSMUSG00000036151	Tm6sf2	1.89593	0.00282859	UP
ENSMUSG00000081885	NA	1.43071	0.00282859	UP
ENSMUSG00000097282	NA	1.76876	0.00286979	UP
ENSMUSG00000058135	Gstm1	1.62471	0.00287562	UP
ENSMUSG00000062040	Zfp27	1.13934	0.00289048	UP
ENSMUSG00000097134	NA	1.00486	0.00290452	UP
ENSMUSG00000044367	Slc16a13	1.25795	0.00292149	UP
ENSMUSG00000105440	Gm31693	3.38322	0.00292155	UP
ENSMUSG00000103857	NA	1.05178	0.00292511	UP
ENSMUSG00000112229	NA	1.18377	0.00296113	UP
ENSMUSG00000037679	Inf2	1.21191	0.00298251	UP
ENSMUSG00000034342	Cbl	1.19243	0.00301445	UP
ENSMUSG00000037664	Cdkn1c	1.5317	0.00306649	UP
ENSMUSG00000023249	Parp3	1.6109	0.00308498	UP
ENSMUSG00000040729	Cep126	1.05292	0.00310387	UP
ENSMUSG00000074136	4930513N10Rik	1.54327	0.00310658	UP
ENSMUSG00000048334	NA	3.09195	0.00312465	UP
ENSMUSG00000021879	Dnah12	2.26498	0.00324179	UP
ENSMUSG00000114501	NA	1.46102	0.00324224	UP
ENSMUSG00000103906	Tigd5	2.14835	0.00325854	UP
ENSMUSG00000027848	Olfml3	2.78478	0.00326365	UP
ENSMUSG00000115018	NA	4.8736	0.00326365	UP
ENSMUSG00000001052	Sec24b	1.24193	0.00331815	UP
ENSMUSG00000118586	NA	2.39936	0.00333607	UP
ENSMUSG00000072974	Gm4787	1.88017	0.00335917	UP
ENSMUSG00000118216	NA	1.1106	0.00338118	UP
ENSMUSG00000062785	Kcnc3	1.01771	0.00338906	UP
ENSMUSG00000108258	NA	1.42969	0.00339503	UP
ENSMUSG00000070808	Bicra	1.54818	0.00344571	UP
ENSMUSG00000105745	NA	2.1245	0.00347865	UP
ENSMUSG00000109864	Eid3	1.19519	0.00349915	UP
ENSMUSG00000046329	Slc25a23	1.01604	0.00350014	UP
ENSMUSG00000093505	NA	1.29878	0.00351947	UP
ENSMUSG00000035203	Epn1	1.08214	0.00352624	UP
ENSMUSG00000024544	Ldlrad4	1.63765	0.00352919	UP
ENSMUSG00000047898	Ccr4	2.08845	0.00355015	UP
ENSMUSG00000025489	Ifitm5	1.42562	0.00355134	UP
ENSMUSG00000089764	Gm16580	1.20305	0.0035543	UP
ENSMUSG00000099908	NA	1.23183	0.00355434	UP
ENSMUSG00000108154	NA	1.48203	0.00357457	UP
ENSMUSG00000001420	Tmem79	1.05767	0.00358163	UP
ENSMUSG00000029149	Krtcap3	1.88573	0.0036012	UP
ENSMUSG00000111341	NA	1.83416	0.00360638	UP
ENSMUSG00000108542	NA	1.66831	0.00363518	UP
ENSMUSG00000095545	Zfp968	5.31979	0.00368714	UP
ENSMUSG00000015647	Lama5	1.28884	0.00373906	UP
ENSMUSG00000028266	Lmo4	1.20185	0.0037405	UP
ENSMUSG00000026890	Lhx6	1.83028	0.00374418	UP
ENSMUSG00000022283	Pabpc1	1.26173	0.00374669	UP
ENSMUSG00000045215	Asxl3	2.6512	0.00379932	UP
ENSMUSG00000107894	NA	1.86598	0.00379969	UP
ENSMUSG00000078689	Mup6	1.66155	0.00380536	UP
ENSMUSG00000101225	1700008J07Rik	1.51363	0.0038821	UP
ENSMUSG00000032265	Tent5a	1.61582	0.00389664	UP
ENSMUSG00000011877	Git1	1.13567	0.0039617	UP
ENSMUSG00000113411	NA	1.56035	0.00396986	UP
ENSMUSG00000104903	NA	1.27674	0.00399279	UP
ENSMUSG00000035067	Xkr6	1.10312	0.00401386	UP
ENSMUSG00000105624	NA	1.8838	0.00401731	UP
ENSMUSG00000030611	Mrps11	1.04978	0.00403594	UP
ENSMUSG00000001583	Tnk1	1.22929	0.0040377	UP
ENSMUSG00000106928	NA	1.35963	0.00407757	UP
ENSMUSG00000114940	NA	6.35287	0.0041151	UP
ENSMUSG00000103360	NA	1.73741	0.0041151	UP
ENSMUSG00000028108	Ecm1	1.99949	0.0041173	UP
ENSMUSG00000075600	Zc3h3	1.29136	0.00412875	UP
ENSMUSG00000103928	NA	1.13174	0.00414266	UP
ENSMUSG00000048154	Kmt2d	2.05878	0.00414928	UP
ENSMUSG00000036114	Rpp25l	1.00921	0.00416275	UP
ENSMUSG00000030222	Rerg	1.00824	0.00427347	UP
ENSMUSG00000024050	Wiz	1.49374	0.0043502	UP
ENSMUSG00000037085	Trmt12	1.24925	0.00436648	UP
ENSMUSG00000103614	NA	1.38662	0.00438242	UP
ENSMUSG00000106320	NA	1.32566	0.00438345	UP
ENSMUSG00000022210	Dhrs4	1.17383	0.00440634	UP
ENSMUSG00000023224	Serping1	1.11663	0.0044464	UP
ENSMUSG00000105263	NA	3.40458	0.00445692	UP
ENSMUSG00000028681	Ptch2	1.23923	0.00451065	UP
ENSMUSG00000106732	NA	1.23782	0.00454376	UP
ENSMUSG00000079884	NA	1.29281	0.00454941	UP
ENSMUSG00000078490	Cfap74	1.22898	0.00462293	UP
ENSMUSG00000004328	Hif3a	1.57171	0.00465324	UP
ENSMUSG00000033214	Slitrk5	2.61032	0.00468533	UP
ENSMUSG00000054520	Sh3bp2	1.44105	0.00486994	UP
ENSMUSG00000074994	Qser1	1.00706	0.00491016	UP
ENSMUSG00000055102	Zfp819	1.24125	0.00499374	UP
ENSMUSG00000020889	Nr1d1	1.27808	0.00502075	UP
ENSMUSG00000097537	NA	1.00092	0.005029	UP
ENSMUSG00000022440	C1qtnf6	2.17061	0.00503536	UP
ENSMUSG00000022947	Cbr3	1.26195	0.00505697	UP
ENSMUSG00000011096	Akt1s1	1.02691	0.0050652	UP
ENSMUSG00000101135	Gm17981	1.88989	0.00507257	UP
ENSMUSG00000006241	Ccdc159	1.78702	0.00510644	UP
ENSMUSG00000023094	Msrb2	1.12798	0.00511175	UP
ENSMUSG00000113955	NA	1.283	0.00516514	UP
ENSMUSG00000084071	Gm13378	1.78673	0.00518813	UP
ENSMUSG00000035202	Lars2	5.26699	0.00525542	UP
ENSMUSG00000108984	NA	1.35421	0.00528478	UP
ENSMUSG00000115388	Eppk1	1.0263	0.00534154	UP
ENSMUSG00000059456	Ptk2b	1.3225	0.00538847	UP
ENSMUSG00000112592	NA	1.33135	0.00539379	UP
ENSMUSG00000090330	9130221H12Rik	1.12531	0.00551906	UP
ENSMUSG00000061607	Mdc1	1.04588	0.00554237	UP
ENSMUSG00000070282	NA	1.006	0.00557218	UP
ENSMUSG00000053877	Srcap	1.55349	0.00559871	UP
ENSMUSG00000037579	Kcnh3	1.03317	0.00561532	UP
ENSMUSG00000108991	NA	1.79013	0.00570719	UP
ENSMUSG00000061578	Ksr2	1.43841	0.00578892	UP
ENSMUSG00000103651	NA	1.12609	0.00578892	UP
ENSMUSG00000091931	Gon7	1.01724	0.00580417	UP
ENSMUSG00000040209	Zfp704	1.02627	0.00582197	UP
ENSMUSG00000030849	Fgfr2	1.41382	0.00586251	UP
ENSMUSG00000032398	Snapc5	1.01089	0.00591538	UP
ENSMUSG00000107841	NA	1.54608	0.00593332	UP
ENSMUSG00000021228	Acot3	1.29456	0.00595061	UP
ENSMUSG00000106384	NA	2.53442	0.00601198	UP
ENSMUSG00000058126	Tpm3-rs7	1.71092	0.00603924	UP
ENSMUSG00000038056	Kmt2c	1.12462	0.00610235	UP
ENSMUSG00000113173	NA	2.37372	0.00622829	UP
ENSMUSG00000108214	NA	1.70411	0.00625092	UP
ENSMUSG00000020609	Apob	1.59269	0.00634808	UP
ENSMUSG00000020659	Cbll1	1.21668	0.00636683	UP
ENSMUSG00000027580	Helz2	1.85108	0.00637379	UP
ENSMUSG00000085762	NA	1.13875	0.00638987	UP
ENSMUSG00000085894	NA	1.18654	0.00641447	UP
ENSMUSG00000032217	Rnf111	1.01266	0.00651361	UP
ENSMUSG00000103103	NA	1.46758	0.00651454	UP
ENSMUSG00000063558	Aox1	1.74041	0.00652434	UP
ENSMUSG00000004263	Atn1	1.45614	0.00655211	UP
ENSMUSG00000074846	NA	2.18773	0.00662269	UP
ENSMUSG00000113262	Dohh	1.34579	0.00667387	UP
ENSMUSG00000035441	Myo1d	1.42149	0.0067183	UP
ENSMUSG00000020135	Apc2	1.76874	0.00679021	UP
ENSMUSG00000075585	NA	1.10765	0.00684832	UP
ENSMUSG00000049504	Proser1	1.28984	0.00686868	UP
ENSMUSG00000042386	Tex13b	1.57136	0.00688167	UP
ENSMUSG00000053293	Pom121	1.76936	0.00688438	UP
ENSMUSG00000036698	Ago2	1.3739	0.00688517	UP
ENSMUSG00000074489	Bglap3	1.81395	0.00692084	UP
ENSMUSG00000038342	Mlxip	1.02195	0.00693717	UP
ENSMUSG00000004187	Kifc2	1.04385	0.00699811	UP
ENSMUSG00000109179	Gm35339	2.70739	0.00704013	UP
ENSMUSG00000109336	Samd4b	1.04288	0.00704637	UP
ENSMUSG00000108353	NA	1.33196	0.00708231	UP
ENSMUSG00000028069	Gpatch4	1.01157	0.00714962	UP
ENSMUSG00000073716	NA	1.20606	0.00718379	UP
ENSMUSG00000082186	NA	1.41684	0.007372	UP
ENSMUSG00000029851	Tcaf2	1.28983	0.00737603	UP
ENSMUSG00000080888	NA	1.59175	0.00738097	UP
ENSMUSG00000020091	Eif4ebp2	1.2122	0.00748973	UP
ENSMUSG00000026116	Tmem131	1.16283	0.00749319	UP
ENSMUSG00000048583	Igf2	1.32736	0.00753471	UP
ENSMUSG00000105179	NA	1.50466	0.00764194	UP
ENSMUSG00000103285	NA	1.08387	0.00777088	UP
ENSMUSG00000102670	NA	1.10358	0.00778918	UP
ENSMUSG00000036246	Gmip	1.35114	0.00779622	UP
ENSMUSG00000111390	NA	1.44761	0.00779829	UP
ENSMUSG00000055320	Tead1	1.1759	0.00791147	UP
ENSMUSG00000038902	Pogz	1.00203	0.00793222	UP
ENSMUSG00000024304	Cdh2	1.10979	0.00804702	UP
ENSMUSG00000103194	NA	1.44666	0.00810263	UP
ENSMUSG00000008348	Ubc	1.17322	0.00810646	UP
ENSMUSG00000091228	NA	3.35822	0.00812994	UP
ENSMUSG00000059842	Zfp341	1.32678	0.00832368	UP
ENSMUSG00000081480	Gm13608	1.32969	0.00836497	UP
ENSMUSG00000106049	NA	1.20467	0.00841093	UP
ENSMUSG00000046318	Ccbe1	1.15717	0.00858187	UP
ENSMUSG00000042605	Atxn2	1.07464	0.00865415	UP
ENSMUSG00000029449	Rhof	1.20363	0.00866875	UP
ENSMUSG00000040734	Ppp1r13l	1.02328	0.0086825	UP
ENSMUSG00000074868	NA	1.15497	0.00904965	UP
ENSMUSG00000036057	Ptpn23	1.28478	0.00910478	UP
ENSMUSG00000023965	Fbxl17	1.08441	0.00925198	UP
ENSMUSG00000104968	NA	1.38299	0.00932123	UP
ENSMUSG00000087677	NA	1.78806	0.00933303	UP
ENSMUSG00000039852	Rere	1.44053	0.00934134	UP
ENSMUSG00000106386	NA	1.54774	0.00951057	UP
ENSMUSG00000079415	Cntf	1.4371	0.00951057	UP
ENSMUSG00000066043	Phactr4	1.20442	0.00951365	UP
ENSMUSG00000104218	NA	1.48069	0.00975731	UP
ENSMUSG00000110972	NA	1.48295	0.00977833	UP
ENSMUSG00000097750	NA	1.03809	0.00981355	UP
ENSMUSG00000112637	NA	1.19647	0.00986461	UP
ENSMUSG00000036957	Lrfn3	1.4495	0.00989115	UP
ENSMUSG00000112714	Gm4798	1.77348	0.00998651	UP
ENSMUSG00000029720	NA	3.48848	0.0100981	UP
ENSMUSG00000018678	Sp2	1.03975	0.0100998	UP
ENSMUSG00000116895	Gm3435	1.84448	0.0101165	UP
ENSMUSG00000073016	Uprt	2.04086	0.0101439	UP
ENSMUSG00000032363	Adamts7	1.08994	0.0101494	UP
ENSMUSG00000111497	NA	1.11977	0.010258	UP
ENSMUSG00000097113	Gm19705	1.49414	0.0102857	UP
ENSMUSG00000073758	Sh3d21	1.81815	0.0103361	UP
ENSMUSG00000050490	Psma5-ps	1.32565	0.0104169	UP
ENSMUSG00000006313	Upk1a	1.26318	0.0104169	UP
ENSMUSG00000022574	Naprt	1.27092	0.0105944	UP
ENSMUSG00000047205	Dusp18	1.13575	0.0108241	UP
ENSMUSG00000066036	Ubr4	1.26356	0.0109286	UP
ENSMUSG00000084792	NA	1.15887	0.0110288	UP
ENSMUSG00000107263	NA	1.538	0.0110678	UP
ENSMUSG00000040712	Camta2	1.1758	0.0110821	UP
ENSMUSG00000101645	NA	1.51485	0.0111354	UP
ENSMUSG00000005198	Polr2a	1.84468	0.011281	UP
ENSMUSG00000107362	NA	1.06306	0.0115602	UP
ENSMUSG00000003233	Dvl3	1.57793	0.0117212	UP
ENSMUSG00000071192	Wfikkn1	2.52135	0.0117814	UP
ENSMUSG00000030559	Rab38	1.05752	0.0118509	UP
ENSMUSG00000026831	1700007K13Rik	1.17639	0.0118875	UP
ENSMUSG00000102619	NA	1.36696	0.0119317	UP
ENSMUSG00000111521	NA	1.13937	0.0119321	UP
ENSMUSG00000038180	Spag4	1.26955	0.0119563	UP
ENSMUSG00000118012	NA	1.59826	0.0119563	UP
ENSMUSG00000117974	Tuba-rs1	1.78406	0.0119954	UP
ENSMUSG00000110738	NA	1.4522	0.0120065	UP
ENSMUSG00000047658	Gal3st3	1.30372	0.0120224	UP
ENSMUSG00000084329	Gm6733	1.03887	0.0121297	UP
ENSMUSG00000106184	NA	1.26697	0.0121549	UP
ENSMUSG00000066113	Adamtsl1	1.46038	0.0123267	UP
ENSMUSG00000067924	Rtl8b	1.53271	0.0123489	UP
ENSMUSG00000025350	Rdh5	1.38041	0.0123962	UP
ENSMUSG00000049734	Trex1	1.04478	0.0124031	UP
ENSMUSG00000026193	Fn1	1.31053	0.0124239	UP
ENSMUSG00000028979	Masp2	1.15678	0.0124347	UP
ENSMUSG00000115249	NA	1.44336	0.0124685	UP
ENSMUSG00000028581	Laptm5	1.16828	0.0126198	UP
ENSMUSG00000066158	AY512931	1.2292	0.0127501	UP
ENSMUSG00000085939	Cd63-ps	1.41103	0.0128164	UP
ENSMUSG00000109441	NA	1.52323	0.0132496	UP
ENSMUSG00000107937	NA	1.83305	0.013293	UP
ENSMUSG00000105137	NA	1.1416	0.0133509	UP
ENSMUSG00000045377	Tmem88	1.48043	0.0133662	UP
ENSMUSG00000106229	NA	1.35693	0.0134423	UP
ENSMUSG00000109378	NA	1.73107	0.0134483	UP
ENSMUSG00000082765	NA	2.35784	0.0134661	UP
ENSMUSG00000113831	NA	1.28177	0.0135039	UP
ENSMUSG00000043251	Exoc3l	1.10747	0.013532	UP
ENSMUSG00000000223	Drp2	2.08207	0.0135657	UP
ENSMUSG00000102565	NA	1.20763	0.0137005	UP
ENSMUSG00000016386	Mpped2	1.03715	0.0139701	UP
ENSMUSG00000026204	Ptprn	1.16436	0.0140855	UP
ENSMUSG00000098066	NA	1.8879	0.0140855	UP
ENSMUSG00000045114	Prrt2	2.23562	0.0141789	UP
ENSMUSG00000074922	Fam122a	1.05702	0.0144667	UP
ENSMUSG00000030882	Dnhd1	1.74844	0.0146648	UP
ENSMUSG00000031574	Star	1.00334	0.0148918	UP
ENSMUSG00000091952	NA	1.41729	0.0151038	UP
ENSMUSG00000083261	Gm7816	1.62857	0.0153755	UP
ENSMUSG00000067215	Usp51	1.48787	0.0153868	UP
ENSMUSG00000091542	NA	1.1351	0.0154589	UP
ENSMUSG00000068964	NA	4.54898	0.0155105	UP
ENSMUSG00000081805	NA	1.00699	0.0156456	UP
ENSMUSG00000107182	NA	1.23805	0.0156581	UP
ENSMUSG00000025586	Cpeb1	1.1723	0.0158336	UP
ENSMUSG00000113200	NA	1.14181	0.0159329	UP
ENSMUSG00000024002	Brd4	1.60243	0.016029	UP
ENSMUSG00000019966	Kitl	1.29605	0.0160509	UP
ENSMUSG00000083246	Gm11839	1.17814	0.0161222	UP
ENSMUSG00000028047	Thbs3	1.16898	0.0162327	UP
ENSMUSG00000107115	NA	1.02105	0.0163029	UP
ENSMUSG00000072647	Adam1a	1.93604	0.0168609	UP
ENSMUSG00000033737	Fndc3c1	1.56808	0.0168912	UP
ENSMUSG00000102570	NA	1.20357	0.0168912	UP
ENSMUSG00000055305	Zfp93	1.06645	0.0175085	UP
ENSMUSG00000074629	NA	1.55687	0.0176378	UP
ENSMUSG00000106239	NA	1.16171	0.0178776	UP
ENSMUSG00000113128	NA	1.00599	0.0180224	UP
ENSMUSG00000020807	4933427D14Rik	1.22015	0.0180671	UP
ENSMUSG00000002578	Ikzf4	1.51209	0.018455	UP
ENSMUSG00000104136	NA	1.20854	0.0186226	UP
ENSMUSG00000059136	Olfr539	1.32302	0.0187966	UP
ENSMUSG00000087132	A930001C03Rik	1.46437	0.019193	UP
ENSMUSG00000110077	NA	1.11205	0.0192436	UP
ENSMUSG00000107411	NA	1.04036	0.0199831	UP
ENSMUSG00000038390	Gpr162	1.57561	0.02021	UP
ENSMUSG00000029478	Ncor2	1.30458	0.0202183	UP
ENSMUSG00000102594	NA	1.39142	0.0202961	UP
ENSMUSG00000036882	Arhgap33	1.40538	0.0204985	UP
ENSMUSG00000112731	NA	1.6565	0.0208195	UP
ENSMUSG00000116627	NA	1.17123	0.0210305	UP
ENSMUSG00000028763	Hspg2	1.5547	0.0211242	UP
ENSMUSG00000026162	Nhej1	1.31894	0.0218498	UP
ENSMUSG00000106294	NA	1.27425	0.0220447	UP
ENSMUSG00000095054	NA	1.7012	0.0227626	UP
ENSMUSG00000063605	Ccdc102a	1.07533	0.0229434	UP
ENSMUSG00000079014	Serpina3i	1.04454	0.0230802	UP
ENSMUSG00000113760	NA	1.59013	0.023404	UP
ENSMUSG00000044595	Dnd1	1.01527	0.0238224	UP
ENSMUSG00000067925	Rtl8a	1.0626	0.024002	UP
ENSMUSG00000113326	NA	1.1421	0.0247148	UP
ENSMUSG00000029026	Trp73	1.08435	0.025964	UP
ENSMUSG00000000317	Bcl6b	1.35294	0.0260439	UP
ENSMUSG00000111017	NA	1.57035	0.0268762	UP
ENSMUSG00000094103	Fam177a2	3.9952	0.0269091	UP
ENSMUSG00000103525	NA	1.23651	0.0272523	UP
ENSMUSG00000018476	Kdm6b	1.32169	0.0277607	UP
ENSMUSG00000100968	Gm2098	3.25887	0.0279398	UP
ENSMUSG00000091985	NA	1.26695	0.0280855	UP
ENSMUSG00000109489	NA	1.22686	0.0281576	UP
ENSMUSG00000093593	NA	1.68535	0.0281846	UP
ENSMUSG00000099998	Gm6501	1.26597	0.0282269	UP
ENSMUSG00000085152	NA	1.21417	0.0290768	UP
ENSMUSG00000039824	Myl6b	1.17419	0.0298036	UP
ENSMUSG00000108650	NA	1.10845	0.030119	UP
ENSMUSG00000113640	Adat3	1.43593	0.0302852	UP
ENSMUSG00000118171	NA	2.4723	0.0305112	UP
ENSMUSG00000078915	NA	1.60773	0.0305276	UP
ENSMUSG00000073779	Lrp8os2	1.02978	0.0307174	UP
ENSMUSG00000071362	NA	1.00601	0.0309763	UP
ENSMUSG00000058492	NA	2.11192	0.0311035	UP
ENSMUSG00000080950	NA	1.1384	0.0315634	UP
ENSMUSG00000103233	NA	1.31181	0.0325111	UP
ENSMUSG00000113506	NA	1.66551	0.032525	UP
ENSMUSG00000079575	Rbpj-ps3	1.32672	0.0326718	UP
ENSMUSG00000030411	Nova2	1.20048	0.0339128	UP
ENSMUSG00000114094	NA	1.13432	0.0339959	UP
ENSMUSG00000066443	Gm10163	3.59044	0.0344665	UP
ENSMUSG00000096764	Slc12a6	2.77442	0.0344694	UP
ENSMUSG00000108766	NA	1.53073	0.0346251	UP
ENSMUSG00000052854	Nrk	1.11605	0.0398914	UP
ENSMUSG00000105358	NA	1.20644	0.0414497	UP
ENSMUSG00000082319	Actr3-ps	1.02317	0.0418395	UP
ENSMUSG00000067370	B3galt4	1.05653	0.042793	UP
ENSMUSG00000086040	Wipf3	1.06278	0.043395	UP
ENSMUSG00000102964	NA	1.06962	0.0438609	UP
ENSMUSG00000087135	NA	1.12011	0.0462433	UP
ENSMUSG00000074527	Gm14296	1.20977	0.0465761	UP
ENSMUSG00000020297	Nsg2	1.09945	0.0483669	UP
ENSMUSG00000061838	Suclg2	-2.45068	5.6e-06	DOWN
ENSMUSG00000063108	Zfp26	-4.62085	5.6e-06	DOWN
ENSMUSG00000023951	Vegfa	-3.57739	5.6e-06	DOWN
ENSMUSG00000010592	Dazl	-4.76885	6.96e-06	DOWN
ENSMUSG00000115318	NA	-8.664	6.96e-06	DOWN
ENSMUSG00000028527	Ak4	-1.73004	7.97e-06	DOWN
ENSMUSG00000032494	Tdgf1	-1.61952	8.22e-06	DOWN
ENSMUSG00000031591	Asah1	-2.20815	8.22e-06	DOWN
ENSMUSG00000027313	Chac1	-3.11347	8.43e-06	DOWN
ENSMUSG00000027379	Bub1	-1.55329	8.43e-06	DOWN
ENSMUSG00000031604	Msmo1	-1.70581	8.43e-06	DOWN
ENSMUSG00000029767	Calu	-1.50538	8.43e-06	DOWN
ENSMUSG00000066705	Fxyd6	-1.85171	8.43e-06	DOWN
ENSMUSG00000020108	Ddit4	-2.77696	8.43e-06	DOWN
ENSMUSG00000040760	Appl1	-1.60305	8.43e-06	DOWN
ENSMUSG00000025791	Pgm1	-2.02755	8.43e-06	DOWN
ENSMUSG00000069793	Slfn9	-4.67125	8.43e-06	DOWN
ENSMUSG00000025809	Itgb1	-1.47518	8.43e-06	DOWN
ENSMUSG00000067768	Xlr4b	-7.32512	8.71e-06	DOWN
ENSMUSG00000040618	Pck2	-2.14333	8.71e-06	DOWN
ENSMUSG00000028773	Fabp3	-2.29046	8.76e-06	DOWN
ENSMUSG00000067702	Tuba3a	-4.1736	8.76e-06	DOWN
ENSMUSG00000041390	Mdfic	-2.40662	9.13e-06	DOWN
ENSMUSG00000005667	Mthfd2	-2.02225	9.13e-06	DOWN
ENSMUSG00000064061	Dzip3	-1.48411	9.13e-06	DOWN
ENSMUSG00000057836	Xlr3a	-6.67544	9.13e-06	DOWN
ENSMUSG00000079184	Mphosph8	-1.71485	9.13e-06	DOWN
ENSMUSG00000067764	Xlr5c	-7.7416	9.13e-06	DOWN
ENSMUSG00000029776	Hibadh	-1.45811	9.13e-06	DOWN
ENSMUSG00000022016	Akap11	-1.60341	9.13e-06	DOWN
ENSMUSG00000029782	Tmem209	-1.31222	9.13e-06	DOWN
ENSMUSG00000052852	Reep1	-2.2001	9.13e-06	DOWN
ENSMUSG00000025607	Copg2	-1.41654	9.45e-06	DOWN
ENSMUSG00000079845	Xlr4a	-6.89506	9.45e-06	DOWN
ENSMUSG00000030208	Emp1	-2.68551	1e-05	DOWN
ENSMUSG00000050812	Ecpas	-1.86718	1e-05	DOWN
ENSMUSG00000026142	Rhbdd1	-1.87218	1e-05	DOWN
ENSMUSG00000026483	Niban1	-3.1047	1e-05	DOWN
ENSMUSG00000022034	Esco2	-1.29568	1e-05	DOWN
ENSMUSG00000020303	Stc2	-3.06501	1e-05	DOWN
ENSMUSG00000022051	Bnip3l	-1.63166	1.01e-05	DOWN
ENSMUSG00000050424	Pnma5	-5.57839	1.02e-05	DOWN
ENSMUSG00000027366	Sppl2a	-1.6206	1.05e-05	DOWN
ENSMUSG00000031799	Tpm4	-1.36961	1.07e-05	DOWN
ENSMUSG00000066441	Rdh11	-1.88647	1.07e-05	DOWN
ENSMUSG00000086454	Platr14	-2.60647	1.15e-05	DOWN
ENSMUSG00000022010	Tsc22d1	-1.42	1.16e-05	DOWN
ENSMUSG00000027794	Sohlh2	-1.54666	1.16e-05	DOWN
ENSMUSG00000037820	Tgm2	-4.31936	1.2e-05	DOWN
ENSMUSG00000036782	Klhl13	-1.54956	1.25e-05	DOWN
ENSMUSG00000058147	Xlr3c	-5.75273	1.27e-05	DOWN
ENSMUSG00000029761	Cald1	-2.16115	1.28e-05	DOWN
ENSMUSG00000035000	Dpp4	-2.87573	1.33e-05	DOWN
ENSMUSG00000024691	Fam111a	-2.45588	1.33e-05	DOWN
ENSMUSG00000025557	Slc15a1	-2.48172	1.36e-05	DOWN
ENSMUSG00000060126	Tpt1	-1.36216	1.39e-05	DOWN
ENSMUSG00000058690	Ccser2	-1.34149	1.39e-05	DOWN
ENSMUSG00000032231	Anxa2	-3.35419	1.41e-05	DOWN
ENSMUSG00000021823	Vcl	-1.52269	1.41e-05	DOWN
ENSMUSG00000028572	Hook1	-1.37825	1.41e-05	DOWN
ENSMUSG00000058328	Xlr5a	-7.81054	1.41e-05	DOWN
ENSMUSG00000040464	Gtpbp10	-1.94548	1.41e-05	DOWN
ENSMUSG00000086219	Srrm4os	-3.9352	1.41e-05	DOWN
ENSMUSG00000058881	Zfp516	-1.81329	1.45e-05	DOWN
ENSMUSG00000022432	Smc1b	-4.47597	1.47e-05	DOWN
ENSMUSG00000021748	Pdhb	-1.38656	1.47e-05	DOWN
ENSMUSG00000021831	Ero1a	-2.21411	1.51e-05	DOWN
ENSMUSG00000094131	Gm22265	-7.01737	1.53e-05	DOWN
ENSMUSG00000009030	Pdcl	-1.70734	1.56e-05	DOWN
ENSMUSG00000025037	Maoa	-2.50332	1.6e-05	DOWN
ENSMUSG00000033102	Cdc14b	-1.75186	1.6e-05	DOWN
ENSMUSG00000022672	Prkdc	-1.29846	1.64e-05	DOWN
ENSMUSG00000010342	Tex14	-1.72995	1.64e-05	DOWN
ENSMUSG00000040204	Pclaf	-2.02959	1.67e-05	DOWN
ENSMUSG00000038578	Susd1	-3.31925	1.68e-05	DOWN
ENSMUSG00000020273	Papolg	-1.30284	1.7e-05	DOWN
ENSMUSG00000042742	Bmt2	-1.61357	1.71e-05	DOWN
ENSMUSG00000025937	Lactb2	-1.30397	1.71e-05	DOWN
ENSMUSG00000021696	Elovl7	-3.34345	1.73e-05	DOWN
ENSMUSG00000031700	Gpt2	-1.83361	1.74e-05	DOWN
ENSMUSG00000021939	Ctsb	-1.15759	1.79e-05	DOWN
ENSMUSG00000022912	Pros1	-2.27964	1.79e-05	DOWN
ENSMUSG00000027341	Tmem230	-1.50093	1.79e-05	DOWN
ENSMUSG00000029752	Asns	-1.20775	1.82e-05	DOWN
ENSMUSG00000031878	Nae1	-1.43866	1.85e-05	DOWN
ENSMUSG00000031711	Zfp330	-1.33209	1.86e-05	DOWN
ENSMUSG00000022686	B3gnt5	-2.01233	1.91e-05	DOWN
ENSMUSG00000035992	Fnip1	-1.12948	1.96e-05	DOWN
ENSMUSG00000006288	Ttc5	-1.51757	1.97e-05	DOWN
ENSMUSG00000032374	Plod2	-1.61215	2.01e-05	DOWN
ENSMUSG00000026153	Fam135a	-1.8452	2.05e-05	DOWN
ENSMUSG00000018411	Mapt	-2.42357	2.05e-05	DOWN
ENSMUSG00000019817	Plagl1	-3.6076	2.14e-05	DOWN
ENSMUSG00000021824	Ap3m1	-1.5135	2.15e-05	DOWN
ENSMUSG00000028435	Aqp3	-2.23724	2.15e-05	DOWN
ENSMUSG00000027803	Wwtr1	-1.48874	2.15e-05	DOWN
ENSMUSG00000041124	Msantd4	-4.05511	2.15e-05	DOWN
ENSMUSG00000037824	Tspan14	-1.84133	2.19e-05	DOWN
ENSMUSG00000022679	Mpv17l	-1.99263	2.19e-05	DOWN
ENSMUSG00000048279	Sacs	-1.2262	2.19e-05	DOWN
ENSMUSG00000038155	Gstp2	-1.60202	2.19e-05	DOWN
ENSMUSG00000029569	Tmem168	-1.37745	2.19e-05	DOWN
ENSMUSG00000021981	Cab39l	-1.86023	2.22e-05	DOWN
ENSMUSG00000079584	Gm364	-6.16681	2.22e-05	DOWN
ENSMUSG00000074365	Crxos	-4.0887	2.22e-05	DOWN
ENSMUSG00000021932	Rnaseh2b	-1.80265	2.24e-05	DOWN
ENSMUSG00000031703	Itfg1	-1.40443	2.24e-05	DOWN
ENSMUSG00000071547	Nt5dc2	-1.52731	2.24e-05	DOWN
ENSMUSG00000054408	Spcs3	-1.19554	2.39e-05	DOWN
ENSMUSG00000020484	Xbp1	-1.23119	2.39e-05	DOWN
ENSMUSG00000035873	Pawr	-1.65961	2.4e-05	DOWN
ENSMUSG00000020086	Macroh2a2	-2.46472	2.4e-05	DOWN
ENSMUSG00000031557	Plekha2	-1.43104	2.41e-05	DOWN
ENSMUSG00000027555	Car13	-2.00269	2.41e-05	DOWN
ENSMUSG00000022113	Trim52	-6.51227	2.42e-05	DOWN
ENSMUSG00000035158	Mitf	-1.05172	2.42e-05	DOWN
ENSMUSG00000020376	Rnf130	-1.82478	2.42e-05	DOWN
ENSMUSG00000057503	Olfr1459	-2.95555	2.44e-05	DOWN
ENSMUSG00000075602	Ly6a	-2.46485	2.45e-05	DOWN
ENSMUSG00000026576	Atp1b1	-1.08076	2.45e-05	DOWN
ENSMUSG00000039633	Lonrf1	-1.63381	2.45e-05	DOWN
ENSMUSG00000022641	Bbx	-1.60199	2.46e-05	DOWN
ENSMUSG00000021796	Bmpr1a	-1.29696	2.47e-05	DOWN
ENSMUSG00000027698	Nceh1	-1.97632	2.47e-05	DOWN
ENSMUSG00000039166	Akap7	-2.17689	2.47e-05	DOWN
ENSMUSG00000061244	Exoc5	-1.2995	2.47e-05	DOWN
ENSMUSG00000037031	Tspan15	-2.69987	2.47e-05	DOWN
ENSMUSG00000034777	Vax2	-5.80841	2.48e-05	DOWN
ENSMUSG00000041231	Ublcp1	-1.44321	2.48e-05	DOWN
ENSMUSG00000059810	Rgs3	-2.88357	2.48e-05	DOWN
ENSMUSG00000086228	Ubap1l	-3.65255	2.48e-05	DOWN
ENSMUSG00000037544	Dlgap5	-1.27952	2.55e-05	DOWN
ENSMUSG00000040613	Apobec1	-1.95769	2.55e-05	DOWN
ENSMUSG00000051343	Rab11fip5	-1.78673	2.6e-05	DOWN
ENSMUSG00000031634	Ufsp2	-1.90515	2.66e-05	DOWN
ENSMUSG00000052180	Serpinb6c	-6.63738	2.72e-05	DOWN
ENSMUSG00000042460	C1galt1	-1.2423	2.72e-05	DOWN
ENSMUSG00000018796	Acsl1	-2.35418	2.74e-05	DOWN
ENSMUSG00000037860	Aim2	-2.61965	2.77e-05	DOWN
ENSMUSG00000032740	Ccdc88a	-1.17264	2.83e-05	DOWN
ENSMUSG00000021936	Mapk8	-1.47074	2.84e-05	DOWN
ENSMUSG00000036242	Armh4	-2.22087	2.9e-05	DOWN
ENSMUSG00000022099	Dmtn	-1.51451	2.95e-05	DOWN
ENSMUSG00000021832	Psmc6	-1.2549	2.97e-05	DOWN
ENSMUSG00000038291	Snx25	-3.21105	3.01e-05	DOWN
ENSMUSG00000056300	Zfp981	-1.00274	3.01e-05	DOWN
ENSMUSG00000028109	Hormad1	-3.9366	3.01e-05	DOWN
ENSMUSG00000001467	Cyp51	-1.40534	3.01e-05	DOWN
ENSMUSG00000033004	Mycbp2	-1.22128	3.06e-05	DOWN
ENSMUSG00000032846	Zswim6	-2.30938	3.07e-05	DOWN
ENSMUSG00000101249	NA	-1.71231	3.08e-05	DOWN
ENSMUSG00000073643	Wdfy1	-1.37661	3.11e-05	DOWN
ENSMUSG00000095082	Gm15091	-5.20686	3.11e-05	DOWN
ENSMUSG00000071745	DXBay18	-5.37373	3.11e-05	DOWN
ENSMUSG00000029171	Pgm2	-1.3243	3.17e-05	DOWN
ENSMUSG00000021987	Mtmr6	-1.80042	3.2e-05	DOWN
ENSMUSG00000021969	Zdhhc20	-1.62027	3.2e-05	DOWN
ENSMUSG00000050737	Ptges	-3.25013	3.21e-05	DOWN
ENSMUSG00000030062	Rpn1	-1.15019	3.24e-05	DOWN
ENSMUSG00000044080	S100a1	-4.68706	3.24e-05	DOWN
ENSMUSG00000024924	Vldlr	-4.1223	3.24e-05	DOWN
ENSMUSG00000008892	Vdac3	-1.15441	3.24e-05	DOWN
ENSMUSG00000058240	Cryzl1	-1.85612	3.24e-05	DOWN
ENSMUSG00000036503	Rnf13	-1.59138	3.25e-05	DOWN
ENSMUSG00000063646	Jakmip1	-2.31691	3.25e-05	DOWN
ENSMUSG00000037852	Cpe	-3.53153	3.26e-05	DOWN
ENSMUSG00000052544	St6galnac3	-2.10568	3.34e-05	DOWN
ENSMUSG00000026547	Tagln2	-1.54317	3.34e-05	DOWN
ENSMUSG00000019988	Nedd1	-1.73451	3.34e-05	DOWN
ENSMUSG00000031770	Herpud1	-1.87556	3.34e-05	DOWN
ENSMUSG00000028179	Cth	-1.356	3.34e-05	DOWN
ENSMUSG00000021917	Spcs1	-1.53799	3.37e-05	DOWN
ENSMUSG00000024014	Pim1	-1.34019	3.37e-05	DOWN
ENSMUSG00000020182	Ddc	-1.87237	3.37e-05	DOWN
ENSMUSG00000078566	Bnip3	-1.47347	3.37e-05	DOWN
ENSMUSG00000001761	Smo	-1.62473	3.4e-05	DOWN
ENSMUSG00000108981	Gm15262	-5.06542	3.41e-05	DOWN
ENSMUSG00000021929	Kpna3	-1.03066	3.42e-05	DOWN
ENSMUSG00000030560	Ctsc	-1.70807	3.42e-05	DOWN
ENSMUSG00000041028	Ghitm	-1.4883	3.49e-05	DOWN
ENSMUSG00000039795	Zfand1	-1.28158	3.49e-05	DOWN
ENSMUSG00000039814	Xkr5	-2.74478	3.55e-05	DOWN
ENSMUSG00000060147	Serpinb6a	-1.66337	3.56e-05	DOWN
ENSMUSG00000058093	Zfp729b	-1.12307	3.61e-05	DOWN
ENSMUSG00000022048	Dpysl2	-2.27525	3.62e-05	DOWN
ENSMUSG00000052656	Rnf103	-2.68298	3.65e-05	DOWN
ENSMUSG00000031521	Aga	-2.82614	3.73e-05	DOWN
ENSMUSG00000027357	Crls1	-1.38632	3.73e-05	DOWN
ENSMUSG00000022322	Shcbp1	-2.05276	3.73e-05	DOWN
ENSMUSG00000014554	Dguok	-1.61453	3.74e-05	DOWN
ENSMUSG00000021792	Prxl2a	-3.19263	3.74e-05	DOWN
ENSMUSG00000052157	NA	-5.14778	3.75e-05	DOWN
ENSMUSG00000013736	Trnt1	-1.39931	3.81e-05	DOWN
ENSMUSG00000064351	COX1	-1.33209	3.9e-05	DOWN
ENSMUSG00000039478	Micu3	-1.47871	4.06e-05	DOWN
ENSMUSG00000060685	Fthl17c	-6.04913	4.06e-05	DOWN
ENSMUSG00000031641	Cbr4	-2.06447	4.13e-05	DOWN
ENSMUSG00000022464	Slc38a4	-1.04007	4.13e-05	DOWN
ENSMUSG00000039431	Mtmr7	-1.60555	4.18e-05	DOWN
ENSMUSG00000001158	Snrnp27	-1.24671	4.18e-05	DOWN
ENSMUSG00000020419	Hormad2	-4.62608	4.24e-05	DOWN
ENSMUSG00000041650	Pcca	-1.69551	4.37e-05	DOWN
ENSMUSG00000095180	Rhox5	-6.80352	4.37e-05	DOWN
ENSMUSG00000020330	Hmmr	-1.02576	4.37e-05	DOWN
ENSMUSG00000096280	Gm23287	-7.97423	4.37e-05	DOWN
ENSMUSG00000062014	Gmfb	-1.24276	4.37e-05	DOWN
ENSMUSG00000038508	Gdf15	-2.55117	4.45e-05	DOWN
ENSMUSG00000046942	Mageb16	-6.89671	4.45e-05	DOWN
ENSMUSG00000074269	Rec114	-4.36081	4.45e-05	DOWN
ENSMUSG00000022003	Slc25a30	-1.87529	4.45e-05	DOWN
ENSMUSG00000025545	Clybl	-2.33506	4.45e-05	DOWN
ENSMUSG00000020650	Bcap29	-1.86285	4.47e-05	DOWN
ENSMUSG00000060002	Chpt1	-2.0005	4.47e-05	DOWN
ENSMUSG00000029436	Mmp17	-2.09143	4.47e-05	DOWN
ENSMUSG00000079432	Gm15023	-5.81999	4.48e-05	DOWN
ENSMUSG00000107427	NA	-4.84066	4.48e-05	DOWN
ENSMUSG00000033186	Mzt1	-1.73876	4.54e-05	DOWN
ENSMUSG00000032715	Trib3	-1.42594	4.54e-05	DOWN
ENSMUSG00000049493	Pls1	-1.91072	4.54e-05	DOWN
ENSMUSG00000010025	Aldh3a2	-1.12415	4.54e-05	DOWN
ENSMUSG00000029571	Tmem106b	-1.50131	4.54e-05	DOWN
ENSMUSG00000022186	Oxct1	-1.29371	4.54e-05	DOWN
ENSMUSG00000027233	Patl2	-2.32746	4.54e-05	DOWN
ENSMUSG00000047501	Cldn4	-1.37353	4.54e-05	DOWN
ENSMUSG00000024587	Nars	-1.0354	4.54e-05	DOWN
ENSMUSG00000063296	Tmem117	-5.07527	4.57e-05	DOWN
ENSMUSG00000040659	Efhd2	-2.43615	4.57e-05	DOWN
ENSMUSG00000020925	Ccdc43	-1.19256	4.57e-05	DOWN
ENSMUSG00000042599	Kdm7a	-1.72651	4.57e-05	DOWN
ENSMUSG00000034303	Ccdc15	-3.35152	4.63e-05	DOWN
ENSMUSG00000031410	Nxf7	-5.24623	4.63e-05	DOWN
ENSMUSG00000037578	Pkd2l1	-5.80941	4.7e-05	DOWN
ENSMUSG00000030041	M1ap	-1.67112	4.73e-05	DOWN
ENSMUSG00000031995	St14	-1.32832	4.78e-05	DOWN
ENSMUSG00000031527	Eri1	-1.08372	4.78e-05	DOWN
ENSMUSG00000030022	Adamts9	-1.30441	4.78e-05	DOWN
ENSMUSG00000071076	Jund	-1.39512	4.8e-05	DOWN
ENSMUSG00000003153	Slc2a3	-1.03297	4.81e-05	DOWN
ENSMUSG00000035021	Baz1a	-2.2698	4.83e-05	DOWN
ENSMUSG00000042363	Lgalsl	-1.31542	4.83e-05	DOWN
ENSMUSG00000031453	Rasa3	-1.81482	4.83e-05	DOWN
ENSMUSG00000021033	Gstz1	-1.66646	4.83e-05	DOWN
ENSMUSG00000025838	Pramel6	-5.76938	4.83e-05	DOWN
ENSMUSG00000004558	Ndrg2	-2.25499	4.88e-05	DOWN
ENSMUSG00000007989	Fzd3	-3.01011	4.89e-05	DOWN
ENSMUSG00000015733	Capza2	-1.21885	4.91e-05	DOWN
ENSMUSG00000028583	Pdpn	-1.95166	4.91e-05	DOWN
ENSMUSG00000024083	Pja2	-1.00875	4.92e-05	DOWN
ENSMUSG00000033059	Pygb	-1.83833	4.93e-05	DOWN
ENSMUSG00000029120	Ppp2r2c	-3.15037	5e-05	DOWN
ENSMUSG00000021830	Txndc16	-1.92871	5.01e-05	DOWN
ENSMUSG00000080365	Gm25776	-5.63145	5.01e-05	DOWN
ENSMUSG00000046753	Ccdc66	-1.64557	5.01e-05	DOWN
ENSMUSG00000041193	Pla2g5	-3.2274	5.02e-05	DOWN
ENSMUSG00000024993	Dennd10	-1.29129	5.04e-05	DOWN
ENSMUSG00000021203	Otub2	-1.79304	5.14e-05	DOWN
ENSMUSG00000042622	Maff	-3.17148	5.14e-05	DOWN
ENSMUSG00000035151	Elmod2	-1.73527	5.18e-05	DOWN
ENSMUSG00000025290	Rps24	-1.24763	5.19e-05	DOWN
ENSMUSG00000008999	Bmp7	-2.37843	5.19e-05	DOWN
ENSMUSG00000042331	Specc1	-2.72507	5.22e-05	DOWN
ENSMUSG00000095892	Rnu5g	-8.18791	5.23e-05	DOWN
ENSMUSG00000073125	Xlr3b	-7.02528	5.29e-05	DOWN
ENSMUSG00000041765	Ubac2	-1.10531	5.31e-05	DOWN
ENSMUSG00000080916	Gm12463	-2.85999	5.31e-05	DOWN
ENSMUSG00000055850	Rnf181	-1.26725	5.31e-05	DOWN
ENSMUSG00000021843	Ktn1	-1.09337	5.31e-05	DOWN
ENSMUSG00000027122	Arl14ep	-1.10861	5.45e-05	DOWN
ENSMUSG00000000365	Rnf17	-1.3544	5.51e-05	DOWN
ENSMUSG00000027291	Vps39	-1.07636	5.51e-05	DOWN
ENSMUSG00000041594	Tmtc4	-1.95239	5.55e-05	DOWN
ENSMUSG00000097589	Dleu2	-1.15506	5.56e-05	DOWN
ENSMUSG00000022136	Dnajc3	-2.0099	5.56e-05	DOWN
ENSMUSG00000037826	Ppm1k	-2.6635	5.57e-05	DOWN
ENSMUSG00000097545	Mir124a-1hg	-1.92285	5.57e-05	DOWN
ENSMUSG00000072479	Xlr5b	-6.65822	5.57e-05	DOWN
ENSMUSG00000031827	Cotl1	-1.19549	5.61e-05	DOWN
ENSMUSG00000095738	Gm25313	-8.22547	5.61e-05	DOWN
ENSMUSG00000021771	Vdac2	-1.11352	5.68e-05	DOWN
ENSMUSG00000025408	Ddit3	-2.41651	5.69e-05	DOWN
ENSMUSG00000053012	Krcc1	-2.75933	5.69e-05	DOWN
ENSMUSG00000061186	Sfmbt2	-1.22955	5.69e-05	DOWN
ENSMUSG00000056204	Pgpep1	-1.02269	5.85e-05	DOWN
ENSMUSG00000031654	Cbln1	-3.62604	5.87e-05	DOWN
ENSMUSG00000035235	Trim13	-1.56939	5.91e-05	DOWN
ENSMUSG00000039221	Rpl22l1	-1.4583	5.92e-05	DOWN
ENSMUSG00000046337	Fam178b	-1.45706	5.92e-05	DOWN
ENSMUSG00000078851	H2aw	-2.12853	5.93e-05	DOWN
ENSMUSG00000021930	Spryd7	-2.31904	5.93e-05	DOWN
ENSMUSG00000066652	Lefty2	-1.14729	5.94e-05	DOWN
ENSMUSG00000048379	Socs4	-1.01889	5.96e-05	DOWN
ENSMUSG00000004626	Stxbp2	-1.18594	6e-05	DOWN
ENSMUSG00000078234	Klhdc7a	-3.14396	6.02e-05	DOWN
ENSMUSG00000048371	Pdp2	-1.11969	6.02e-05	DOWN
ENSMUSG00000029082	Bst1	-5.16827	6.02e-05	DOWN
ENSMUSG00000022008	Gpalpp1	-1.14034	6.05e-05	DOWN
ENSMUSG00000028496	Mllt3	-1.98175	6.08e-05	DOWN
ENSMUSG00000031633	Slc25a4	-1.99628	6.08e-05	DOWN
ENSMUSG00000037966	Ninj1	-2.03787	6.08e-05	DOWN
ENSMUSG00000095676	Gm25099	-7.24782	6.09e-05	DOWN
ENSMUSG00000038151	Prdm1	-2.34034	6.09e-05	DOWN
ENSMUSG00000030605	Mfge8	-1.08504	6.09e-05	DOWN
ENSMUSG00000021763	Cspg4b	-2.74587	6.1e-05	DOWN
ENSMUSG00000038225	Primpol	-1.59191	6.1e-05	DOWN
ENSMUSG00000020311	Erlec1	-1.12801	6.11e-05	DOWN
ENSMUSG00000097248	Gm2694	-2.33057	6.11e-05	DOWN
ENSMUSG00000020142	Slc1a4	-1.47338	6.12e-05	DOWN
ENSMUSG00000031362	Xlr4c	-6.4455	6.12e-05	DOWN
ENSMUSG00000068522	Aard	-2.03776	6.13e-05	DOWN
ENSMUSG00000031467	Agpat5	-1.32593	6.17e-05	DOWN
ENSMUSG00000025314	Ptprj	-1.17122	6.2e-05	DOWN
ENSMUSG00000047881	Rell1	-1.17725	6.23e-05	DOWN
ENSMUSG00000094443	Sgo2b	-4.17381	6.23e-05	DOWN
ENSMUSG00000029095	Ablim2	-3.03131	6.27e-05	DOWN
ENSMUSG00000021807	Rtraf	-1.46166	6.3e-05	DOWN
ENSMUSG00000057614	Gnai1	-1.63522	6.41e-05	DOWN
ENSMUSG00000033998	Kcnk1	-2.48748	6.48e-05	DOWN
ENSMUSG00000022125	Cln5	-1.65227	6.6e-05	DOWN
ENSMUSG00000103897	Pcdhga8	-2.43325	6.66e-05	DOWN
ENSMUSG00000041654	Slc39a11	-1.8686	6.66e-05	DOWN
ENSMUSG00000058244	Olfr506	-5.33177	6.67e-05	DOWN
ENSMUSG00000030111	A2m	-2.40748	6.69e-05	DOWN
ENSMUSG00000000958	Slc7a7	-1.61313	6.77e-05	DOWN
ENSMUSG00000031751	Amfr	-3.39993	6.77e-05	DOWN
ENSMUSG00000010830	Kdelr3	-4.00984	6.82e-05	DOWN
ENSMUSG00000021190	Lgmn	-1.47559	6.83e-05	DOWN
ENSMUSG00000022548	Apod	-3.45902	6.87e-05	DOWN
ENSMUSG00000072944	Nup62cl	-1.71011	6.96e-05	DOWN
ENSMUSG00000026959	Grin1	-2.50433	6.97e-05	DOWN
ENSMUSG00000017144	Rnd3	-1.68662	6.97e-05	DOWN
ENSMUSG00000025161	Slc16a3	-1.46463	6.97e-05	DOWN
ENSMUSG00000038515	Grtp1	-1.2094	6.99e-05	DOWN
ENSMUSG00000041583	Obox6	-4.23798	6.99e-05	DOWN
ENSMUSG00000000037	Scml2	-4.23693	7.01e-05	DOWN
ENSMUSG00000020841	Cpd	-1.21403	7.2e-05	DOWN
ENSMUSG00000038807	Rap1gap2	-3.50608	7.23e-05	DOWN
ENSMUSG00000058056	Palld	-1.4579	7.24e-05	DOWN
ENSMUSG00000057897	Camk2b	-2.70333	7.24e-05	DOWN
ENSMUSG00000000594	Gm2a	-1.62039	7.26e-05	DOWN
ENSMUSG00000063787	Chchd1	-1.60603	7.35e-05	DOWN
ENSMUSG00000030760	Acer3	-1.22822	7.35e-05	DOWN
ENSMUSG00000069041	Slc25a31	-4.57861	7.35e-05	DOWN
ENSMUSG00000022218	Tgm1	-2.4465	7.37e-05	DOWN
ENSMUSG00000036257	Pnpla8	-1.04108	7.39e-05	DOWN
ENSMUSG00000020333	Acsl6	-3.42141	7.4e-05	DOWN
ENSMUSG00000022021	Diaph3	-1.01577	7.42e-05	DOWN
ENSMUSG00000003824	Syce2	-1.12902	7.43e-05	DOWN
ENSMUSG00000028020	Glrb	-4.4598	7.49e-05	DOWN
ENSMUSG00000035125	Gcfc2	-1.1227	7.54e-05	DOWN
ENSMUSG00000054727	1700013H16Rik	-5.13219	7.54e-05	DOWN
ENSMUSG00000040969	Arhgef38	-1.87905	7.54e-05	DOWN
ENSMUSG00000022139	Mbnl2	-1.74789	7.65e-05	DOWN
ENSMUSG00000036256	Igfbp7	-5.39689	7.65e-05	DOWN
ENSMUSG00000021945	Zmym2	-1.21506	7.76e-05	DOWN
ENSMUSG00000027353	Mcm8	-1.41664	7.95e-05	DOWN
ENSMUSG00000032827	Ppp1r9a	-1.76532	7.96e-05	DOWN
ENSMUSG00000072889	Nfxl1	-1.34092	8.09e-05	DOWN
ENSMUSG00000025089	Gfra1	-4.15592	8.11e-05	DOWN
ENSMUSG00000022337	Emc2	-1.01698	8.13e-05	DOWN
ENSMUSG00000037685	Atp8a1	-1.39833	8.13e-05	DOWN
ENSMUSG00000021747	Cfap20dc	-2.14066	8.21e-05	DOWN
ENSMUSG00000022110	Sucla2	-1.40912	8.21e-05	DOWN
ENSMUSG00000049232	Tigd2	-1.50703	8.22e-05	DOWN
ENSMUSG00000034893	Cog3	-1.03962	8.22e-05	DOWN
ENSMUSG00000075031	H2bc3	-1.34082	8.28e-05	DOWN
ENSMUSG00000027452	Acss1	-1.4591	8.28e-05	DOWN
ENSMUSG00000046794	Ppp1r3b	-3.06839	8.44e-05	DOWN
ENSMUSG00000029848	Stra8	-5.19655	8.45e-05	DOWN
ENSMUSG00000050271	Prag1	-1.64436	8.49e-05	DOWN
ENSMUSG00000103749	Pcdhgb5	-2.59936	8.62e-05	DOWN
ENSMUSG00000021638	Ocln	-3.50348	8.62e-05	DOWN
ENSMUSG00000026421	Csrp1	-1.00067	8.7e-05	DOWN
ENSMUSG00000031631	Cfap97	-1.27217	8.81e-05	DOWN
ENSMUSG00000028613	Lrp8	-1.92843	8.9e-05	DOWN
ENSMUSG00000019806	Aig1	-1.97354	8.92e-05	DOWN
ENSMUSG00000048310	Pskh1	-1.46694	8.92e-05	DOWN
ENSMUSG00000064682	Gm25813	-1.19841	8.98e-05	DOWN
ENSMUSG00000040693	Slco4c1	-1.50439	9.03e-05	DOWN
ENSMUSG00000044734	Serpinb1a	-3.24554	9.03e-05	DOWN
ENSMUSG00000063354	Slc39a4	-1.37412	9.13e-05	DOWN
ENSMUSG00000029221	Slc30a9	-1.0282	9.13e-05	DOWN
ENSMUSG00000023927	Satb1	-2.98977	9.17e-05	DOWN
ENSMUSG00000042118	Bhmt2	-2.27414	9.17e-05	DOWN
ENSMUSG00000095834	NA	-1.7218	9.18e-05	DOWN
ENSMUSG00000017639	Rab11fip4	-1.055	9.2e-05	DOWN
ENSMUSG00000027346	Gpcpd1	-1.17931	9.2e-05	DOWN
ENSMUSG00000028563	Tm2d1	-2.04914	9.2e-05	DOWN
ENSMUSG00000055538	Zcchc24	-2.02485	9.2e-05	DOWN
ENSMUSG00000020477	Mrps24	-1.39189	9.2e-05	DOWN
ENSMUSG00000070436	Serpinh1	-1.27205	9.2e-05	DOWN
ENSMUSG00000108713	NA	-1.44881	9.21e-05	DOWN
ENSMUSG00000036943	Rab8b	-1.41457	9.22e-05	DOWN
ENSMUSG00000022033	Pbk	-1.26487	9.24e-05	DOWN
ENSMUSG00000027339	Rassf2	-2.2139	9.37e-05	DOWN
ENSMUSG00000074918	Inafm2	-3.53937	9.39e-05	DOWN
ENSMUSG00000055675	Kbtbd11	-1.17747	9.45e-05	DOWN
ENSMUSG00000042529	Kcnj12	-2.04329	9.47e-05	DOWN
ENSMUSG00000044017	Adgrd1	-2.99573	9.57e-05	DOWN
ENSMUSG00000020386	Sar1b	-1.53423	9.58e-05	DOWN
ENSMUSG00000028599	Tnfrsf1b	-1.82768	9.58e-05	DOWN
ENSMUSG00000020774	Aspa	-4.53922	9.58e-05	DOWN
ENSMUSG00000002885	Adgre5	-1.38894	9.58e-05	DOWN
ENSMUSG00000005397	Nid1	-1.26209	9.58e-05	DOWN
ENSMUSG00000093413	Snora15	-4.74277	9.71e-05	DOWN
ENSMUSG00000070732	Rbm44	-3.63705	9.73e-05	DOWN
ENSMUSG00000024935	Slc1a1	-4.00253	9.75e-05	DOWN
ENSMUSG00000059303	Olfr836	-5.49917	9.82e-05	DOWN
ENSMUSG00000021589	Rhobtb3	-1.59822	9.84e-05	DOWN
ENSMUSG00000042684	Npl	-1.79874	9.89e-05	DOWN
ENSMUSG00000039316	Rftn1	-3.15151	9.9e-05	DOWN
ENSMUSG00000015759	Cnih1	-1.27525	9.9e-05	DOWN
ENSMUSG00000055707	Klhl26	-1.64397	9.9e-05	DOWN
ENSMUSG00000039323	Igfbp2	-1.28657	9.94e-05	DOWN
ENSMUSG00000094668	LOC115487699	-7.72143	0.000100172	DOWN
ENSMUSG00000031337	Mtm1	-1.19679	0.000100824	DOWN
ENSMUSG00000040818	Dennd6a	-1.03743	0.000100824	DOWN
ENSMUSG00000039911	Spsb1	-2.02304	0.000101317	DOWN
ENSMUSG00000000308	Ckmt1	-1.34016	0.000101317	DOWN
ENSMUSG00000029385	Ccng2	-1.76397	0.000101317	DOWN
ENSMUSG00000058672	Tubb2a	-2.32017	0.000101317	DOWN
ENSMUSG00000034271	Jdp2	-3.56465	0.000101344	DOWN
ENSMUSG00000041992	Rapgef5	-1.36587	0.00010144	DOWN
ENSMUSG00000058748	Zfp958	-1.8474	0.000102066	DOWN
ENSMUSG00000020059	Sycp3	-3.30607	0.000102066	DOWN
ENSMUSG00000032261	Sh3bgrl2	-1.05712	0.000102706	DOWN
ENSMUSG00000008206	Cers4	-1.76706	0.000102799	DOWN
ENSMUSG00000047878	A4galt	-1.41071	0.000103502	DOWN
ENSMUSG00000061633	1700029P11Rik	-1.80491	0.000104042	DOWN
ENSMUSG00000064289	Tank	-1.49649	0.000104042	DOWN
ENSMUSG00000032757	Bet1	-1.2664	0.000104223	DOWN
ENSMUSG00000026880	Stom	-2.54008	0.000104731	DOWN
ENSMUSG00000061232	H2-K1	-3.89772	0.000104731	DOWN
ENSMUSG00000092837	Rpph1	-2.71263	0.000104925	DOWN
ENSMUSG00000030513	Pcsk6	-1.03988	0.000105842	DOWN
ENSMUSG00000031667	Aktip	-1.13264	0.000105842	DOWN
ENSMUSG00000030647	Ndufc2	-1.05725	0.000105984	DOWN
ENSMUSG00000081051	Gm15427	-1.94485	0.000106552	DOWN
ENSMUSG00000023186	Vwa5a	-1.91048	0.000106831	DOWN
ENSMUSG00000041426	Hibch	-1.35709	0.000106831	DOWN
ENSMUSG00000022108	Itm2b	-1.25496	0.000107404	DOWN
ENSMUSG00000037572	Wdhd1	-1.04078	0.000107404	DOWN
ENSMUSG00000040123	Zmym5	-1.16093	0.000107404	DOWN
ENSMUSG00000031532	Saraf	-1.0797	0.000107404	DOWN
ENSMUSG00000030342	Cd9	-1.00063	0.000107494	DOWN
ENSMUSG00000032883	Acsl3	-1.10633	0.000108139	DOWN
ENSMUSG00000025038	Efhc2	-4.83852	0.000108547	DOWN
ENSMUSG00000047531	Rtp2	-3.91405	0.000108906	DOWN
ENSMUSG00000046727	Cystm1	-1.53345	0.000109403	DOWN
ENSMUSG00000026739	Bmi1	-1.01676	0.000109918	DOWN
ENSMUSG00000020460	Rps27a	-1.21659	0.000110559	DOWN
ENSMUSG00000021816	Ppp3cb	-1.16654	0.000110744	DOWN
ENSMUSG00000046338	Gpat2	-1.84581	0.000110957	DOWN
ENSMUSG00000029304	Spp1	-1.16156	0.000111845	DOWN
ENSMUSG00000020788	Atp2a3	-1.55302	0.000113155	DOWN
ENSMUSG00000021054	Sgpp1	-2.625	0.000113685	DOWN
ENSMUSG00000019916	P4ha1	-1.10237	0.000113995	DOWN
ENSMUSG00000022329	Stk3	-1.01624	0.000114103	DOWN
ENSMUSG00000036478	Btg1	-1.03183	0.000114584	DOWN
ENSMUSG00000055780	Usp26	-4.56364	0.000114828	DOWN
ENSMUSG00000056870	Gulp1	-4.04895	0.00011542	DOWN
ENSMUSG00000025608	Podxl	-2.56399	0.000116651	DOWN
ENSMUSG00000045410	Akr1e1	-3.3187	0.000117129	DOWN
ENSMUSG00000106147	Snord3a	-1.15137	0.000117207	DOWN
ENSMUSG00000021482	Prxl2c	-1.52001	0.000117207	DOWN
ENSMUSG00000088025	NA	-2.57756	0.000117743	DOWN
ENSMUSG00000073411	H2-D1	-3.08954	0.00011852	DOWN
ENSMUSG00000031628	Casp3	-1.09328	0.000118632	DOWN
ENSMUSG00000057691	Zfp746	-1.30362	0.000119293	DOWN
ENSMUSG00000021916	Glt8d1	-1.7935	0.000119513	DOWN
ENSMUSG00000053253	Ndfip2	-1.07441	0.000119513	DOWN
ENSMUSG00000029735	Tpk1	-1.27641	0.00012033	DOWN
ENSMUSG00000031174	Rpgr	-1.40193	0.000120513	DOWN
ENSMUSG00000022270	Retreg1	-2.36518	0.000120929	DOWN
ENSMUSG00000004798	Ulk2	-2.78988	0.00012112	DOWN
ENSMUSG00000039720	Got1l1	-1.89046	0.000121762	DOWN
ENSMUSG00000021786	Oxsm	-2.41121	0.000123216	DOWN
ENSMUSG00000064138	Fam172a	-2.54642	0.000123216	DOWN
ENSMUSG00000110841	Gpx4-ps2	-1.01194	0.000123286	DOWN
ENSMUSG00000042182	Bend6	-3.60697	0.00012337	DOWN
ENSMUSG00000050912	Tmem123	-1.00447	0.000123455	DOWN
ENSMUSG00000021996	Esd	-1.74656	0.000123455	DOWN
ENSMUSG00000047996	Prrg1	-4.49894	0.00012376	DOWN
ENSMUSG00000031216	Stard8	-2.7325	0.000123955	DOWN
ENSMUSG00000051147	Nat2	-3.36854	0.00012407	DOWN
ENSMUSG00000036291	Ap5m1	-1.15975	0.000125813	DOWN
ENSMUSG00000038122	Tbc1d32	-1.34405	0.000125867	DOWN
ENSMUSG00000030059	Tmf1	-1.07862	0.000126205	DOWN
ENSMUSG00000002980	Bcam	-1.1567	0.000126288	DOWN
ENSMUSG00000064128	Cenpj	-1.77902	0.000126902	DOWN
ENSMUSG00000068015	Lrch1	-1.66505	0.000126902	DOWN
ENSMUSG00000042208	0610010F05Rik	-1.61277	0.000126902	DOWN
ENSMUSG00000029771	Irf5	-4.05865	0.000126902	DOWN
ENSMUSG00000071424	Grid2	-4.90061	0.000126902	DOWN
ENSMUSG00000074768	Bhmt	-7.3169	0.000128554	DOWN
ENSMUSG00000030188	Magohb	-5.21439	0.000128554	DOWN
ENSMUSG00000034190	Chmp7	-1.11162	0.000128554	DOWN
ENSMUSG00000027777	Schip1	-1.03315	0.000130711	DOWN
ENSMUSG00000028602	Tnfrsf8	-2.84134	0.000130776	DOWN
ENSMUSG00000004044	Cavin1	-2.01131	0.000131334	DOWN
ENSMUSG00000042595	Fam199x	-1.86897	0.000131334	DOWN
ENSMUSG00000057113	Npm1	-1.03235	0.000131577	DOWN
ENSMUSG00000029470	P2rx4	-1.92472	0.000131744	DOWN
ENSMUSG00000019055	Plod1	-1.68982	0.000134363	DOWN
ENSMUSG00000030350	Prmt8	-2.74299	0.000134363	DOWN
ENSMUSG00000026509	Capn2	-4.72127	0.000136786	DOWN
ENSMUSG00000000957	Mmp14	-2.23201	0.000138222	DOWN
ENSMUSG00000026628	Atf3	-4.88205	0.00013896	DOWN
ENSMUSG00000043004	Gng2	-1.39984	0.000139142	DOWN
ENSMUSG00000054662	Ano9	-1.19706	0.000139771	DOWN
ENSMUSG00000094655	Gm25360	-2.12694	0.000141051	DOWN
ENSMUSG00000034205	Loxl2	-2.63218	0.000141095	DOWN
ENSMUSG00000020646	Mboat2	-1.22288	0.000141235	DOWN
ENSMUSG00000025519	Tktl2	-5.08442	0.00014197	DOWN
ENSMUSG00000022754	Tmem45a	-2.39639	0.000142196	DOWN
ENSMUSG00000051412	Vamp7	-1.89087	0.000142322	DOWN
ENSMUSG00000079056	Kcnip3	-3.24029	0.000142322	DOWN
ENSMUSG00000021993	Mipep	-1.51903	0.000142668	DOWN
ENSMUSG00000039599	Fam149b	-1.18693	0.000143848	DOWN
ENSMUSG00000051582	Otud6a	-4.22956	0.000144184	DOWN
ENSMUSG00000040359	Ufl1	-1.24259	0.000144311	DOWN
ENSMUSG00000025278	Flnb	-1.18233	0.00014437	DOWN
ENSMUSG00000028251	Tstd3	-1.35565	0.000145285	DOWN
ENSMUSG00000024084	Qpct	-2.99698	0.000145285	DOWN
ENSMUSG00000004018	Fancl	-1.49051	0.000145621	DOWN
ENSMUSG00000003161	Sri	-1.27118	0.000145813	DOWN
ENSMUSG00000020681	Ace	-3.99702	0.000146547	DOWN
ENSMUSG00000041020	Map7d2	-2.54841	0.00014671	DOWN
ENSMUSG00000057143	Trim12c	-1.82182	0.00014671	DOWN
ENSMUSG00000017390	Aldoc	-1.47384	0.000150352	DOWN
ENSMUSG00000005802	Slc30a4	-2.24244	0.000150352	DOWN
ENSMUSG00000076431	Sox4	-1.30064	0.000152789	DOWN
ENSMUSG00000002332	Dhrs1	-1.31123	0.000152813	DOWN
ENSMUSG00000108175	NA	-5.88895	0.00015301	DOWN
ENSMUSG00000060675	Plaat3	-2.31149	0.000153056	DOWN
ENSMUSG00000051367	Six1	-3.25019	0.000153056	DOWN
ENSMUSG00000030088	Aldh1l1	-1.18487	0.000153056	DOWN
ENSMUSG00000054051	Ercc6	-1.00378	0.000153355	DOWN
ENSMUSG00000040649	Rimklb	-1.06181	0.000153911	DOWN
ENSMUSG00000026893	Gca	-1.98812	0.000154536	DOWN
ENSMUSG00000021130	Galnt16	-3.26924	0.000155351	DOWN
ENSMUSG00000039530	Tusc3	-1.49838	0.00015691	DOWN
ENSMUSG00000001870	Ltbp1	-3.38339	0.000157497	DOWN
ENSMUSG00000030788	Rnf141	-1.02114	0.000157873	DOWN
ENSMUSG00000007216	Zfp775	-2.42406	0.000158837	DOWN
ENSMUSG00000037139	Myom3	-3.23807	0.000159686	DOWN
ENSMUSG00000031987	Egln1	-1.45901	0.000160959	DOWN
ENSMUSG00000074217	Misp3	-4.07461	0.000161213	DOWN
ENSMUSG00000029534	St7	-2.8858	0.000161501	DOWN
ENSMUSG00000039480	Nt5dc1	-2.09061	0.000162619	DOWN
ENSMUSG00000029672	Fam3c	-1.15405	0.000162854	DOWN
ENSMUSG00000031629	Cenpu	-1.06281	0.000163615	DOWN
ENSMUSG00000000296	Tpd52l1	-2.19342	0.000163615	DOWN
ENSMUSG00000052133	Sema5b	-2.78438	0.000163615	DOWN
ENSMUSG00000043702	Pde12	-1.09143	0.000163897	DOWN
ENSMUSG00000024782	Ak3	-1.10003	0.000165285	DOWN
ENSMUSG00000069678	Pcgf1	-1.36762	0.000166092	DOWN
ENSMUSG00000021238	Aldh6a1	-1.08852	0.000166092	DOWN
ENSMUSG00000039396	Neil3	-1.63153	0.000166321	DOWN
ENSMUSG00000067995	Gtf2f2	-1.85488	0.000167159	DOWN
ENSMUSG00000070526	Peg12	-3.73634	0.00016727	DOWN
ENSMUSG00000021552	Gkap1	-1.46404	0.000169528	DOWN
ENSMUSG00000073427	Gm4924	-1.09552	0.000169528	DOWN
ENSMUSG00000050751	Pgbd5	-1.97698	0.000169628	DOWN
ENSMUSG00000020032	Nuak1	-2.03664	0.000169705	DOWN
ENSMUSG00000030272	Camk1	-1.64465	0.000169705	DOWN
ENSMUSG00000020328	Nudcd2	-1.1032	0.000169705	DOWN
ENSMUSG00000053856	Dnajc5g	-4.81739	0.000170191	DOWN
ENSMUSG00000022023	Wbp4	-1.12917	0.000170357	DOWN
ENSMUSG00000021072	Tmx1	-1.04857	0.000170999	DOWN
ENSMUSG00000040006	Ginm1	-1.57849	0.000170999	DOWN
ENSMUSG00000025812	Pard3	-1.17175	0.000172928	DOWN
ENSMUSG00000042345	Ubash3a	-1.6857	0.000172928	DOWN
ENSMUSG00000086841	2410006H16Rik	-2.05468	0.000173299	DOWN
ENSMUSG00000036934	4921524J17Rik	-1.57889	0.000174342	DOWN
ENSMUSG00000056832	Ttc26	-1.38528	0.00017503	DOWN
ENSMUSG00000067561	Dmrtc1c2	-3.86368	0.000178005	DOWN
ENSMUSG00000081049	NA	-1.91429	0.000178463	DOWN
ENSMUSG00000045128	Rpl18a	-1.23851	0.000179482	DOWN
ENSMUSG00000021893	Capn7	-1.19711	0.000179482	DOWN
ENSMUSG00000052395	Rft1	-1.38992	0.000179482	DOWN
ENSMUSG00000040713	Creg1	-1.32534	0.000179598	DOWN
ENSMUSG00000022131	Gpr180	-1.38803	0.000180393	DOWN
ENSMUSG00000002233	Rhoc	-1.63781	0.000180395	DOWN
ENSMUSG00000064453	Snord21	-5.57051	0.000180395	DOWN
ENSMUSG00000040013	Fkbp6	-1.91982	0.000180958	DOWN
ENSMUSG00000022487	Gtsf1	-3.32197	0.000180958	DOWN
ENSMUSG00000031898	Dpep3	-3.52463	0.000181278	DOWN
ENSMUSG00000096966	NA	-2.63585	0.000181932	DOWN
ENSMUSG00000001918	Slc1a5	-1.0038	0.000182659	DOWN
ENSMUSG00000022111	Uchl3	-1.2841	0.000183592	DOWN
ENSMUSG00000046500	Tafa4	-2.92365	0.000184139	DOWN
ENSMUSG00000020541	Tom1l1	-1.0955	0.000184139	DOWN
ENSMUSG00000025940	Tmem70	-1.6658	0.000186762	DOWN
ENSMUSG00000086712	Mexis	-3.38569	0.000188923	DOWN
ENSMUSG00000028530	Jak1	-1.26036	0.000189407	DOWN
ENSMUSG00000004631	Sgce	-3.51696	0.000191045	DOWN
ENSMUSG00000028161	Ppp3ca	-1.14896	0.000193042	DOWN
ENSMUSG00000067338	Tuba3b	-4.35214	0.000193323	DOWN
ENSMUSG00000071078	Nr2c2ap	-1.2781	0.000193869	DOWN
ENSMUSG00000049550	Clip1	-2.00652	0.000194146	DOWN
ENSMUSG00000021098	4930447C04Rik	-2.32443	0.000194259	DOWN
ENSMUSG00000115092	NA	-2.21562	0.000194363	DOWN
ENSMUSG00000003418	St8sia6	-1.66746	0.000194501	DOWN
ENSMUSG00000095440	Fignl2	-1.3026	0.000194504	DOWN
ENSMUSG00000057000	Nxf3	-5.22193	0.000194504	DOWN
ENSMUSG00000022092	Ppp3cc	-3.84049	0.000195105	DOWN
ENSMUSG00000031838	Ifi30	-1.02576	0.000195105	DOWN
ENSMUSG00000079033	Mef2b	-3.41659	0.000195105	DOWN
ENSMUSG00000004359	Spic	-2.05107	0.000195849	DOWN
ENSMUSG00000013418	B4galnt2	-4.9818	0.000196424	DOWN
ENSMUSG00000064367	ND5	-1.03225	0.000198635	DOWN
ENSMUSG00000064090	Vrk2	-1.33004	0.000198635	DOWN
ENSMUSG00000036023	Parp2	-1.12988	0.000200152	DOWN
ENSMUSG00000075394	Hoxc4	-4.57887	0.000200172	DOWN
ENSMUSG00000078653	Cntd1	-4.39113	0.000200284	DOWN
ENSMUSG00000022263	Trio	-1.64521	0.000200867	DOWN
ENSMUSG00000033220	Rac2	-4.0617	0.000201847	DOWN
ENSMUSG00000031490	Eif4ebp1	-1.05248	0.000202669	DOWN
ENSMUSG00000013701	Timm23	-1.19373	0.000202839	DOWN
ENSMUSG00000023791	Pigx	-1.08627	0.000203004	DOWN
ENSMUSG00000036867	Smad6	-2.04068	0.000203009	DOWN
ENSMUSG00000064356	ATP8	-1.60001	0.000203009	DOWN
ENSMUSG00000022265	Ank	-2.81376	0.000203009	DOWN
ENSMUSG00000039989	Cbx4	-4.17314	0.000203009	DOWN
ENSMUSG00000009670	Tex11	-2.89691	0.000203059	DOWN
ENSMUSG00000067235	H2-Q10	-3.93544	0.000204675	DOWN
ENSMUSG00000024998	Plce1	-3.37607	0.000204675	DOWN
ENSMUSG00000054994	AV320801	-5.50267	0.000205456	DOWN
ENSMUSG00000095463	Entpd4	-1.37712	0.000206651	DOWN
ENSMUSG00000070407	Hs3st3b1	-3.23826	0.000207407	DOWN
ENSMUSG00000028023	Pitx2	-3.06064	0.000209181	DOWN
ENSMUSG00000057337	Chst3	-2.6061	0.000209832	DOWN
ENSMUSG00000105993	Tex13d	-3.50522	0.0002109	DOWN
ENSMUSG00000034612	Chst11	-3.56509	0.0002109	DOWN
ENSMUSG00000042851	Zc3h6	-4.31335	0.000212608	DOWN
ENSMUSG00000029832	Nfe2l3	-2.48985	0.000213265	DOWN
ENSMUSG00000026479	Lamc2	-1.05122	0.0002143	DOWN
ENSMUSG00000035547	Capn5	-1.31048	0.000214522	DOWN
ENSMUSG00000036840	Siah1a	-1.01044	0.000216519	DOWN
ENSMUSG00000039841	Zfp800	-2.01848	0.000217732	DOWN
ENSMUSG00000039197	Adk	-1.24091	0.000217905	DOWN
ENSMUSG00000032047	Acat1	-1.78652	0.000218052	DOWN
ENSMUSG00000087259	2610035D17Rik	-3.32761	0.00021877	DOWN
ENSMUSG00000040640	Erc2	-1.98189	0.00022367	DOWN
ENSMUSG00000086810	NA	-1.31713	0.000223776	DOWN
ENSMUSG00000037306	Man1c1	-1.74042	0.000223776	DOWN
ENSMUSG00000091568	NA	-4.84181	0.000223776	DOWN
ENSMUSG00000025969	Nrp2	-1.20976	0.000225024	DOWN
ENSMUSG00000025762	Larp1b	-2.4558	0.000225418	DOWN
ENSMUSG00000040520	Manea	-1.03232	0.00022755	DOWN
ENSMUSG00000034910	Pygo1	-2.87065	0.00022755	DOWN
ENSMUSG00000027439	Gzf1	-1.09632	0.000227974	DOWN
ENSMUSG00000018427	Ypel2	-1.72587	0.000230569	DOWN
ENSMUSG00000052949	Rnf157	-2.2408	0.00023093	DOWN
ENSMUSG00000031613	Hpgd	-4.07567	0.000231731	DOWN
ENSMUSG00000030525	Chrna7	-2.20436	0.000231792	DOWN
ENSMUSG00000034310	Tmem132d	-1.47951	0.000233654	DOWN
ENSMUSG00000103585	Pcdhgb4	-2.27312	0.000233683	DOWN
ENSMUSG00000036743	Psma8	-1.24614	0.000235622	DOWN
ENSMUSG00000006526	Stimate	-1.31066	0.000235622	DOWN
ENSMUSG00000013622	Atraid	-1.39163	0.000235982	DOWN
ENSMUSG00000038718	Pbx3	-1.7965	0.00023853	DOWN
ENSMUSG00000018906	P4ha2	-2.0673	0.000239594	DOWN
ENSMUSG00000022089	Bin3	-2.01712	0.000240304	DOWN
ENSMUSG00000037627	Rgs22	-2.47319	0.000241576	DOWN
ENSMUSG00000033577	Myo6	-1.65995	0.000241576	DOWN
ENSMUSG00000047674	Pdha2	-4.05313	0.000241576	DOWN
ENSMUSG00000026480	Ncf2	-3.43868	0.000244009	DOWN
ENSMUSG00000019699	Akt3	-1.03859	0.000244009	DOWN
ENSMUSG00000034723	Tmx4	-1.06472	0.000244128	DOWN
ENSMUSG00000022303	Dcstamp	-3.02344	0.000244128	DOWN
ENSMUSG00000022837	Iqcb1	-1.24021	0.000244128	DOWN
ENSMUSG00000019810	Fuca2	-1.74335	0.000244964	DOWN
ENSMUSG00000032369	Plscr1	-1.30112	0.000245022	DOWN
ENSMUSG00000023995	Tspo2	-4.04043	0.000245736	DOWN
ENSMUSG00000020654	Adcy3	-1.65044	0.000246	DOWN
ENSMUSG00000061751	Kalrn	-2.00228	0.00024627	DOWN
ENSMUSG00000055717	Slain1	-1.95594	0.00024627	DOWN
ENSMUSG00000000295	Hddc2	-1.69396	0.000246288	DOWN
ENSMUSG00000072875	Gpr27	-4.0294	0.000246828	DOWN
ENSMUSG00000030772	Dkk3	-3.4169	0.000248283	DOWN
ENSMUSG00000020978	Klhdc2	-1.03809	0.000248283	DOWN
ENSMUSG00000028494	Plin2	-1.09545	0.000248828	DOWN
ENSMUSG00000033644	Piwil2	-2.09893	0.000249372	DOWN
ENSMUSG00000041895	Wipi1	-1.79281	0.00025199	DOWN
ENSMUSG00000029759	Pon3	-4.42	0.00025199	DOWN
ENSMUSG00000026737	Pip4k2a	-1.07863	0.000252323	DOWN
ENSMUSG00000025103	Btbd1	-1.06229	0.000252323	DOWN
ENSMUSG00000042102	Dmgdh	-1.21615	0.000253456	DOWN
ENSMUSG00000028199	Cryz	-1.18347	0.00025452	DOWN
ENSMUSG00000034248	Slc25a37	-1.3974	0.000255808	DOWN
ENSMUSG00000026730	Pter	-1.98668	0.000256976	DOWN
ENSMUSG00000110605	Gm32856	-1.42911	0.000258199	DOWN
ENSMUSG00000046157	Tmem229b	-2.0585	0.000258816	DOWN
ENSMUSG00000035245	Eogt	-1.49019	0.000259405	DOWN
ENSMUSG00000030562	Nox4	-1.90092	0.000259405	DOWN
ENSMUSG00000015053	Gata2	-3.90921	0.000259405	DOWN
ENSMUSG00000031776	Arl2bp	-1.05729	0.000260832	DOWN
ENSMUSG00000028949	Smarcd3	-1.87155	0.000260852	DOWN
ENSMUSG00000028256	Odf2l	-1.51193	0.000264455	DOWN
ENSMUSG00000066026	Dhrs3	-1.75089	0.000269906	DOWN
ENSMUSG00000021752	Kctd6	-1.07879	0.000270906	DOWN
ENSMUSG00000021998	Lcp1	-4.28253	0.000271261	DOWN
ENSMUSG00000022505	Emp2	-2.87402	0.000273565	DOWN
ENSMUSG00000046623	Gjb4	-2.7416	0.000273565	DOWN
ENSMUSG00000096014	Sox1	-2.03649	0.00027369	DOWN
ENSMUSG00000015653	Steap2	-2.45478	0.00027369	DOWN
ENSMUSG00000040410	Fbxl4	-1.15863	0.000273699	DOWN
ENSMUSG00000025839	Pramel7	-4.3199	0.000274223	DOWN
ENSMUSG00000008035	Mid1ip1	-2.1494	0.000274321	DOWN
ENSMUSG00000034730	Adgrb1	-2.27256	0.000276322	DOWN
ENSMUSG00000028189	Ctbs	-1.6186	0.000276792	DOWN
ENSMUSG00000039349	C130074G19Rik	-2.29649	0.000282975	DOWN
ENSMUSG00000019590	Cyb561	-1.0866	0.000283532	DOWN
ENSMUSG00000021918	Nek4	-1.05886	0.000283911	DOWN
ENSMUSG00000002342	Tmem161a	-1.09623	0.000285317	DOWN
ENSMUSG00000028007	Snx7	-2.92898	0.000285558	DOWN
ENSMUSG00000024357	Sil1	-1.57297	0.000286268	DOWN
ENSMUSG00000031807	Pgls	-1.65063	0.000286282	DOWN
ENSMUSG00000083844	Ube2d-ps	-1.21558	0.000287106	DOWN
ENSMUSG00000038387	Rras	-1.17943	0.000287106	DOWN
ENSMUSG00000060802	B2m	-1.74685	0.000287496	DOWN
ENSMUSG00000037949	Ano10	-2.50067	0.000288557	DOWN
ENSMUSG00000053046	Brsk2	-4.60993	0.000288696	DOWN
ENSMUSG00000033419	Snap91	-2.45335	0.000288872	DOWN
ENSMUSG00000028152	Tspan5	-1.16673	0.000289816	DOWN
ENSMUSG00000006527	Sfmbt1	-1.41298	0.000290644	DOWN
ENSMUSG00000001930	Vwf	-3.95844	0.00029072	DOWN
ENSMUSG00000037628	Cdkn3	-1.43244	0.00029399	DOWN
ENSMUSG00000032344	Cgas	-2.60595	0.00029399	DOWN
ENSMUSG00000030708	Dnajb13	-2.50129	0.000294185	DOWN
ENSMUSG00000035557	Krt17	-3.558	0.000294185	DOWN
ENSMUSG00000006345	Ggt1	-3.05786	0.000298809	DOWN
ENSMUSG00000053297	AI854703	-3.99513	0.00030265	DOWN
ENSMUSG00000012483	Rpa3	-1.1195	0.000303134	DOWN
ENSMUSG00000005804	Bloc1s6	-1.67016	0.000303134	DOWN
ENSMUSG00000025277	Abhd6	-1.45493	0.00030349	DOWN
ENSMUSG00000030717	Nupr1	-1.75704	0.000303773	DOWN
ENSMUSG00000028978	Nos3	-2.56086	0.00030577	DOWN
ENSMUSG00000052353	Cemip	-2.0537	0.000306678	DOWN
ENSMUSG00000028399	Ptprd	-2.39013	0.000307208	DOWN
ENSMUSG00000064325	Hhip	-3.21796	0.000308148	DOWN
ENSMUSG00000052331	Ankrd44	-1.98142	0.000313316	DOWN
ENSMUSG00000068134	Zfp120	-1.16587	0.000314146	DOWN
ENSMUSG00000056895	H2bu2	-1.71526	0.000315948	DOWN
ENSMUSG00000097929	Tunar	-2.24084	0.00031677	DOWN
ENSMUSG00000035105	Egln3	-2.16477	0.00031677	DOWN
ENSMUSG00000021591	Glrx	-1.08262	0.000319901	DOWN
ENSMUSG00000027378	Nphp1	-1.80684	0.000319945	DOWN
ENSMUSG00000079410	Gm2897	-4.61446	0.000320693	DOWN
ENSMUSG00000050312	Nsun3	-1.33905	0.000320817	DOWN
ENSMUSG00000031709	Tbc1d9	-1.99148	0.000321321	DOWN
ENSMUSG00000029022	Miip	-2.98409	0.000321629	DOWN
ENSMUSG00000077563	NA	-2.17114	0.000321629	DOWN
ENSMUSG00000031732	Phlpp2	-1.24797	0.00032187	DOWN
ENSMUSG00000071350	Setdb2	-1.0822	0.000321915	DOWN
[truncated: 1,079 more rows]

## Sheet: DEGs ATRXKO mESCs
Differentially expressed genes, ATRXKO mESCs vs WT mESCs.
ENSEMBL ID	Gene Symbol	Log2 FC (ATRXKO vs. WT)	Adjusted P-Value	Up/Downregulated
ENSMUSG00000009628	Tex15	1.9328	6.15e-06	UP
ENSMUSG00000041846	Ppp4r3a	1.57624	6.15e-06	UP
ENSMUSG00000030729	Pgm2l1	2.3763	8.32e-06	UP
ENSMUSG00000033799	Tasor2	1.50362	8.32e-06	UP
ENSMUSG00000101939	NA	2.2063	8.32e-06	UP
ENSMUSG00000031246	Sh3bgrl	2.76133	1.01e-05	UP
ENSMUSG00000036036	Zfp57	1.32603	1.19e-05	UP
ENSMUSG00000032232	Cgnl1	2.28411	1.26e-05	UP
ENSMUSG00000048376	F2r	1.86287	1.26e-05	UP
ENSMUSG00000021111	Papola	1.1194	1.42e-05	UP
ENSMUSG00000027955	Gask1b	2.84468	1.45e-05	UP
ENSMUSG00000038932	Tcfl5	1.90028	1.5e-05	UP
ENSMUSG00000020589	Cyria	1.96522	1.51e-05	UP
ENSMUSG00000026604	Ptpn14	2.35406	1.54e-05	UP
ENSMUSG00000041773	Enc1	1.63408	1.54e-05	UP
ENSMUSG00000053414	Hunk	1.77667	1.81e-05	UP
ENSMUSG00000028456	Unc13b	1.54429	1.81e-05	UP
ENSMUSG00000005566	Trim28	1.07603	2.02e-05	UP
ENSMUSG00000064341	ND1	1.84871	2.02e-05	UP
ENSMUSG00000051455	Meioc	2.21561	2.02e-05	UP
ENSMUSG00000034220	Gpc1	1.78057	2.02e-05	UP
ENSMUSG00000051166	Eml5	1.38055	2.02e-05	UP
ENSMUSG00000037833	Sh2d4b	1.93599	2.2e-05	UP
ENSMUSG00000041688	Amot	3.68657	2.23e-05	UP
ENSMUSG00000037855	Zfp365	3.13653	2.23e-05	UP
ENSMUSG00000113691	NA	1.55138	2.24e-05	UP
ENSMUSG00000058230	Arhgap35	1.28636	2.27e-05	UP
ENSMUSG00000004151	Etv1	2.16956	2.27e-05	UP
ENSMUSG00000022864	D16Ertd472e	1.79641	2.3e-05	UP
ENSMUSG00000005103	Wdr1	1.01886	2.36e-05	UP
ENSMUSG00000034120	Srsf2	1.06527	2.36e-05	UP
ENSMUSG00000064345	ND2	2.01963	2.36e-05	UP
ENSMUSG00000018604	Tbx3	1.03946	2.38e-05	UP
ENSMUSG00000051853	Arf3	1.10112	2.38e-05	UP
ENSMUSG00000020063	Sirt1	1.12494	2.5e-05	UP
ENSMUSG00000045658	Pid1	1.85549	2.62e-05	UP
ENSMUSG00000069170	Adgrv1	1.71661	2.62e-05	UP
ENSMUSG00000003119	Cdk12	1.44695	2.62e-05	UP
ENSMUSG00000036902	Neto2	2.45556	2.62e-05	UP
ENSMUSG00000007656	Arpp19	1.10844	2.62e-05	UP
ENSMUSG00000047141	Zfp654	1.03111	2.62e-05	UP
ENSMUSG00000067860	Zic3	1.85204	2.63e-05	UP
ENSMUSG00000054051	Ercc6	1.184	2.63e-05	UP
ENSMUSG00000000730	Dnmt3l	1.55645	2.92e-05	UP
ENSMUSG00000006262	Mob1b	1.67409	2.92e-05	UP
ENSMUSG00000041702	Btbd7	1.27859	2.92e-05	UP
ENSMUSG00000022353	Mtss1	1.35013	2.92e-05	UP
ENSMUSG00000008206	Cers4	1.66653	2.92e-05	UP
ENSMUSG00000026384	Ptpn4	1.00017	2.92e-05	UP
ENSMUSG00000049493	Pls1	1.41645	2.92e-05	UP
ENSMUSG00000018481	Appbp2	1.02048	2.92e-05	UP
ENSMUSG00000029405	G3bp2	1.20914	2.92e-05	UP
ENSMUSG00000061517	Sox21	3.10857	2.92e-05	UP
ENSMUSG00000051674	Dcun1d4	1.19922	2.92e-05	UP
ENSMUSG00000022351	Sqle	1.17287	3.07e-05	UP
ENSMUSG00000038914	Dido1	1.04967	3.1e-05	UP
ENSMUSG00000018909	Arrb1	1.98752	3.12e-05	UP
ENSMUSG00000074925	Ptar1	1.07282	3.25e-05	UP
ENSMUSG00000022865	Cxadr	1.1437	3.35e-05	UP
ENSMUSG00000074825	Itpripl1	1.73932	3.41e-05	UP
ENSMUSG00000024597	Slc12a2	1.18422	3.44e-05	UP
ENSMUSG00000037674	Rfx7	1.01563	3.44e-05	UP
ENSMUSG00000110282	NA	1.75504	3.5e-05	UP
ENSMUSG00000021557	Agtpbp1	1.42748	3.61e-05	UP
ENSMUSG00000025626	Phf6	1.20201	3.61e-05	UP
ENSMUSG00000033066	Gas7	1.77422	3.61e-05	UP
ENSMUSG00000041483	Zfp281	1.04779	3.69e-05	UP
ENSMUSG00000028124	Gclm	1.18023	3.69e-05	UP
ENSMUSG00000021990	Spata13	1.69815	3.69e-05	UP
ENSMUSG00000024277	Mapre2	1.31457	3.74e-05	UP
ENSMUSG00000008763	Man1a2	1.07641	3.74e-05	UP
ENSMUSG00000029094	Afap1	1.26573	3.84e-05	UP
ENSMUSG00000024726	Carnmt1	1.11191	3.84e-05	UP
ENSMUSG00000040711	Sh3pxd2b	1.99554	3.93e-05	UP
ENSMUSG00000059890	Ube4a	1.02339	3.95e-05	UP
ENSMUSG00000113959	NA	1.30936	3.95e-05	UP
ENSMUSG00000021127	Zfp36l1	2.10249	3.97e-05	UP
ENSMUSG00000020841	Cpd	1.15666	4.18e-05	UP
ENSMUSG00000059456	Ptk2b	3.54961	4.18e-05	UP
ENSMUSG00000027478	Dnmt3b	1.47432	4.18e-05	UP
ENSMUSG00000079043	Fastkd5	1.19575	4.35e-05	UP
ENSMUSG00000044149	Nkrf	1.52413	4.38e-05	UP
ENSMUSG00000022094	Slc39a14	2.63363	4.46e-05	UP
ENSMUSG00000025068	Gsto1	2.30178	4.48e-05	UP
ENSMUSG00000032336	Nptn	1.00207	4.48e-05	UP
ENSMUSG00000015846	Rxra	1.28288	4.48e-05	UP
ENSMUSG00000066842	Hmcn1	2.53148	4.51e-05	UP
ENSMUSG00000003038	Hmgn2	1.27548	4.51e-05	UP
ENSMUSG00000071847	Apcdd1	1.26548	4.58e-05	UP
ENSMUSG00000029822	Osbpl3	2.25242	4.63e-05	UP
ENSMUSG00000078578	Ube2d3	1.18304	4.63e-05	UP
ENSMUSG00000024376	Epb41l4a	1.33028	4.63e-05	UP
ENSMUSG00000116883	NA	1.45938	4.63e-05	UP
ENSMUSG00000027070	Lrp2	1.41887	4.78e-05	UP
ENSMUSG00000039329	Tex19.1	1.1324	4.78e-05	UP
ENSMUSG00000039220	Ppp1r10	1.09436	5.04e-05	UP
ENSMUSG00000001175	Calm1	1.15809	5.06e-05	UP
ENSMUSG00000026005	Rpe	1.17415	5.06e-05	UP
ENSMUSG00000056214	Pard6g	1.6082	5.09e-05	UP
ENSMUSG00000050197	Rhox13	2.5579	5.09e-05	UP
ENSMUSG00000078868	Gm14412	1.24504	5.26e-05	UP
ENSMUSG00000068876	Cgn	2.32953	5.26e-05	UP
ENSMUSG00000040918	Slc19a2	1.08177	5.36e-05	UP
ENSMUSG00000037926	Ssh2	1.75269	5.36e-05	UP
ENSMUSG00000064294	Aox3	2.33579	5.36e-05	UP
ENSMUSG00000053580	Tanc2	2.53472	5.48e-05	UP
ENSMUSG00000039831	Arhgap29	1.2735	5.52e-05	UP
ENSMUSG00000063450	Syne2	2.02323	5.54e-05	UP
ENSMUSG00000016477	E2f3	1.09857	5.57e-05	UP
ENSMUSG00000036167	Pphln1	1.10754	5.59e-05	UP
ENSMUSG00000114816	Gm10323	1.11098	5.63e-05	UP
ENSMUSG00000040151	Hs2st1	1.02119	5.63e-05	UP
ENSMUSG00000031169	Porcn	1.57675	5.92e-05	UP
ENSMUSG00000062397	Zfp706	1.13147	5.92e-05	UP
ENSMUSG00000037876	Jmjd1c	1.12139	6.01e-05	UP
ENSMUSG00000000568	Hnrnpd	1.4936	6.13e-05	UP
ENSMUSG00000070780	Rbm47	2.57217	6.14e-05	UP
ENSMUSG00000034612	Chst11	1.65933	6.41e-05	UP
ENSMUSG00000020671	Rab10	1.084	6.41e-05	UP
ENSMUSG00000018800	Abca5	1.69689	6.41e-05	UP
ENSMUSG00000032135	Mcam	1.25287	6.65e-05	UP
ENSMUSG00000095909	Gm10324	1.03855	6.81e-05	UP
ENSMUSG00000033365	Ipo13	1.28307	6.93e-05	UP
ENSMUSG00000038507	Parp12	1.80299	6.93e-05	UP
ENSMUSG00000021313	Ryr2	1.14288	7e-05	UP
ENSMUSG00000049969	Plekhf2	1.04814	7e-05	UP
ENSMUSG00000096904	Lamtor3-ps	1.85309	7.03e-05	UP
ENSMUSG00000075511	NA	1.22293	7.03e-05	UP
ENSMUSG00000035275	Raver2	1.61986	7.07e-05	UP
ENSMUSG00000029287	Tgfbr3	2.91015	7.11e-05	UP
ENSMUSG00000103146	NA	1.56942	7.11e-05	UP
ENSMUSG00000019256	Ahr	1.70321	7.11e-05	UP
ENSMUSG00000030980	Knop1	1.06064	7.11e-05	UP
ENSMUSG00000025964	Adam23	1.37491	7.16e-05	UP
ENSMUSG00000066406	Akap13	1.53339	7.23e-05	UP
ENSMUSG00000089756	Zfp966	1.19043	7.23e-05	UP
ENSMUSG00000020642	Rnf144a	2.13512	7.34e-05	UP
ENSMUSG00000032531	Amotl2	1.24959	7.34e-05	UP
ENSMUSG00000043154	Ppp2r3a	1.14741	7.38e-05	UP
ENSMUSG00000006641	Slc5a6	1.35567	7.75e-05	UP
ENSMUSG00000031441	Atp11a	1.51682	7.86e-05	UP
ENSMUSG00000030747	Dgat2	1.96892	7.86e-05	UP
ENSMUSG00000033060	Lmo7	1.08561	7.86e-05	UP
ENSMUSG00000031155	Pim2	1.58832	7.86e-05	UP
ENSMUSG00000027792	Bche	2.00705	7.86e-05	UP
ENSMUSG00000079259	Trim71	1.1614	7.94e-05	UP
ENSMUSG00000007989	Fzd3	1.26283	7.94e-05	UP
ENSMUSG00000037148	Arhgap10	1.7022	7.98e-05	UP
ENSMUSG00000025666	Tmem47	1.06423	8.14e-05	UP
ENSMUSG00000064302	Clasp1	1.00629	8.19e-05	UP
ENSMUSG00000029851	Tcaf2	2.94772	8.21e-05	UP
ENSMUSG00000027074	Slc43a3	1.41168	8.35e-05	UP
ENSMUSG00000021704	Mtx3	1.38602	8.43e-05	UP
ENSMUSG00000059674	Cdh24	1.75873	8.43e-05	UP
ENSMUSG00000038521	C1s1	2.0244	8.52e-05	UP
ENSMUSG00000029403	Cdkl2	2.23999	8.54e-05	UP
ENSMUSG00000106320	NA	2.42014	8.6e-05	UP
ENSMUSG00000027508	Pag1	1.84007	8.66e-05	UP
ENSMUSG00000026335	Pam	1.77696	8.94e-05	UP
ENSMUSG00000114625	NA	1.02223	8.95e-05	UP
ENSMUSG00000078872	NA	1.4354	9.12e-05	UP
ENSMUSG00000028430	Nol6	1.14102	9.14e-05	UP
ENSMUSG00000034551	Hdx	1.31393	9.24e-05	UP
ENSMUSG00000004085	Map3k20	1.44841	9.24e-05	UP
ENSMUSG00000064194	Zfp936	1.40547	9.24e-05	UP
ENSMUSG00000048388	Fam171b	2.22036	9.24e-05	UP
ENSMUSG00000020564	Atxn7l1	1.87159	9.26e-05	UP
ENSMUSG00000058761	Rnf169	1.15465	9.28e-05	UP
ENSMUSG00000026748	Plxdc2	2.42561	9.31e-05	UP
ENSMUSG00000072762	4930522L14Rik	1.3212	9.36e-05	UP
ENSMUSG00000023008	Fmnl3	1.63982	9.39e-05	UP
ENSMUSG00000033705	Stard9	1.51477	9.42e-05	UP
ENSMUSG00000073131	Vma21	1.07376	9.47e-05	UP
ENSMUSG00000024140	Epas1	1.93786	9.48e-05	UP
ENSMUSG00000034593	Myo5a	1.31356	9.72e-05	UP
ENSMUSG00000026721	Rabgap1l	1.18486	9.83e-05	UP
ENSMUSG00000073910	Mob3b	1.32979	9.9e-05	UP
ENSMUSG00000023032	Slc4a8	1.48102	9.92e-05	UP
ENSMUSG00000022514	Il1rap	2.34509	0.000100459	UP
ENSMUSG00000002900	Lamb1	1.924	0.000100459	UP
ENSMUSG00000032854	Ugt8a	1.76432	0.000100459	UP
ENSMUSG00000064127	Med14	1.00564	0.000100459	UP
ENSMUSG00000037408	Cnnm4	1.60263	0.000100459	UP
ENSMUSG00000041346	Wrap53	1.28369	0.000104642	UP
ENSMUSG00000000305	Cdh4	3.61921	0.000104642	UP
ENSMUSG00000042251	Pm20d1	1.5709	0.000104853	UP
ENSMUSG00000038827	Abitram	1.38504	0.000107677	UP
ENSMUSG00000021140	Pcnx	1.41931	0.000109179	UP
ENSMUSG00000103159	NA	1.28036	0.000110136	UP
ENSMUSG00000030557	Mef2a	1.06749	0.000110136	UP
ENSMUSG00000033960	Jcad	1.25724	0.000110136	UP
ENSMUSG00000071708	Sms	1.07118	0.000110136	UP
ENSMUSG00000105985	NA	2.32777	0.000110196	UP
ENSMUSG00000069114	Zbtb10	1.1203	0.0001102	UP
ENSMUSG00000021870	Slmap	1.01485	0.000111159	UP
ENSMUSG00000026080	Chst10	2.66724	0.000111159	UP
ENSMUSG00000102950	NA	1.64832	0.000113797	UP
ENSMUSG00000115275	NA	1.7905	0.0001144	UP
ENSMUSG00000026249	Serpine2	2.58611	0.000114835	UP
ENSMUSG00000027799	Nbea	1.51919	0.000114835	UP
ENSMUSG00000045519	Zfp560	2.16757	0.000117843	UP
ENSMUSG00000060181	Slc35e3	1.43664	0.000117843	UP
ENSMUSG00000030774	Pak1	1.00585	0.000117843	UP
ENSMUSG00000099759	1700030C10Rik	1.53979	0.000119486	UP
ENSMUSG00000117775	NA	1.94836	0.000120034	UP
ENSMUSG00000022812	Gsk3b	1.12731	0.000120883	UP
ENSMUSG00000059552	Trp53	1.19235	0.000120883	UP
ENSMUSG00000102225	NA	1.63201	0.000120883	UP
ENSMUSG00000005804	Bloc1s6	1.18442	0.000121568	UP
ENSMUSG00000027966	Col11a1	1.59972	0.000122074	UP
ENSMUSG00000116185	NA	2.17149	0.000122925	UP
ENSMUSG00000028842	Ago3	1.22196	0.000124693	UP
ENSMUSG00000116606	NA	1.37453	0.000126828	UP
ENSMUSG00000004768	Rab23	1.00418	0.000131528	UP
ENSMUSG00000027520	Zdbf2	1.67998	0.000131528	UP
ENSMUSG00000081752	NA	1.25228	0.000133894	UP
ENSMUSG00000032413	Rasa2	1.17232	0.000133949	UP
ENSMUSG00000097415	NA	1.02564	0.000134699	UP
ENSMUSG00000062393	Dgkk	4.32507	0.000135499	UP
ENSMUSG00000031303	Map3k15	1.49386	0.000136493	UP
ENSMUSG00000107304	NA	4.78001	0.000137701	UP
ENSMUSG00000040187	Arntl2	2.76545	0.000138462	UP
ENSMUSG00000107300	NA	2.8454	0.00014314	UP
ENSMUSG00000038576	Susd4	1.87257	0.00014388	UP
ENSMUSG00000032702	Kank1	1.17984	0.000146245	UP
ENSMUSG00000050315	Synpo2	3.00465	0.000147094	UP
ENSMUSG00000093979	Gm2237	1.51542	0.000147906	UP
ENSMUSG00000008734	Gprc5b	1.26174	0.000149326	UP
ENSMUSG00000002881	Nab1	1.17137	0.000151254	UP
ENSMUSG00000041415	Dicer1	1.30022	0.000151254	UP
ENSMUSG00000047751	Utf1	1.03682	0.000155323	UP
ENSMUSG00000055403	4933427D06Rik	1.90734	0.000155323	UP
ENSMUSG00000049804	Armcx4	1.13464	0.00015587	UP
ENSMUSG00000040990	Sh3kbp1	1.67376	0.000157659	UP
ENSMUSG00000069806	Cacng7	1.25	0.000160094	UP
ENSMUSG00000031740	Mmp2	2.04412	0.000162915	UP
ENSMUSG00000104315	NA	1.34591	0.000162915	UP
ENSMUSG00000025757	Hspa4l	1.8058	0.000162951	UP
ENSMUSG00000021054	Sgpp1	1.2414	0.00016413	UP
ENSMUSG00000020902	Ntn1	1.30636	0.000167682	UP
ENSMUSG00000028165	Cisd2	1.16063	0.000167682	UP
ENSMUSG00000029265	Dr1	1.06494	0.000168589	UP
ENSMUSG00000027351	Spred1	1.33994	0.000168589	UP
ENSMUSG00000020658	Efr3b	2.03135	0.00016953	UP
ENSMUSG00000115801	NA	1.54962	0.000170413	UP
ENSMUSG00000037999	Arap2	1.32801	0.000170596	UP
ENSMUSG00000039716	Dock3	1.28722	0.000170596	UP
ENSMUSG00000029186	Pi4k2b	1.19055	0.0001712	UP
ENSMUSG00000036334	Igsf10	2.44417	0.0001712	UP
ENSMUSG00000025571	Tnrc6c	1.07016	0.0001712	UP
ENSMUSG00000015342	Xk	1.17784	0.000172506	UP
ENSMUSG00000028164	Manba	1.14776	0.000172506	UP
ENSMUSG00000114426	NA	1.23294	0.000175097	UP
ENSMUSG00000033644	Piwil2	1.48057	0.000175697	UP
ENSMUSG00000022074	Tnfrsf10b	1.07236	0.000175697	UP
ENSMUSG00000032010	Usp2	2.29559	0.000176514	UP
ENSMUSG00000117786	NA	1.40145	0.000176514	UP
ENSMUSG00000046591	Ticrr	1.27718	0.000176514	UP
ENSMUSG00000054715	Zscan22	1.07417	0.00017786	UP
ENSMUSG00000091071	NA	1.10643	0.000178361	UP
ENSMUSG00000078867	Gm14418	1.06606	0.000178494	UP
ENSMUSG00000062190	Lancl2	1.02361	0.000180606	UP
ENSMUSG00000041977	Arhgef11	1.21219	0.000180606	UP
ENSMUSG00000035033	Tbr1	3.94581	0.000183374	UP
ENSMUSG00000022836	Mylk	2.86428	0.000183568	UP
ENSMUSG00000109390	NA	1.5787	0.000183568	UP
ENSMUSG00000024043	Arhgap28	1.29632	0.000187191	UP
ENSMUSG00000021701	Plk2	1.61371	0.000188377	UP
ENSMUSG00000109157	NA	2.24224	0.000188741	UP
ENSMUSG00000004113	Cacna1b	2.95077	0.000192247	UP
ENSMUSG00000036885	Arhgef26	2.24142	0.000192769	UP
ENSMUSG00000102496	NA	1.04402	0.000194286	UP
ENSMUSG00000112741	NA	2.47451	0.000194286	UP
ENSMUSG00000046761	Fam83h	1.71509	0.000194286	UP
ENSMUSG00000028962	Slc4a2	1.10123	0.000194571	UP
ENSMUSG00000070777	Ceacam20	2.68854	0.000194571	UP
ENSMUSG00000022105	Rb1	1.59288	0.000194754	UP
ENSMUSG00000106166	NA	1.39035	0.00019531	UP
ENSMUSG00000024985	Tcf7l2	1.6065	0.00019855	UP
ENSMUSG00000021180	Rps6ka5	1.12311	0.000198948	UP
ENSMUSG00000021364	Elovl2	1.20559	0.000200375	UP
ENSMUSG00000054702	Ap1s3	2.77549	0.000201427	UP
ENSMUSG00000030766	Arhgap17	1.25286	0.000203624	UP
ENSMUSG00000040296	Ddx58	1.81443	0.000204403	UP
ENSMUSG00000070732	Rbm44	1.43956	0.000205717	UP
ENSMUSG00000044317	Gpr4	1.68692	0.000205717	UP
ENSMUSG00000039697	Ncoa7	1.4012	0.00020605	UP
ENSMUSG00000072294	Klf12	1.21851	0.000207309	UP
ENSMUSG00000104239	NA	1.9569	0.000207647	UP
ENSMUSG00000105044	Gm10416	1.30824	0.000208577	UP
ENSMUSG00000107171	NA	1.43332	0.000208577	UP
ENSMUSG00000019947	Arid5b	1.4788	0.000208577	UP
ENSMUSG00000026837	Col5a1	1.73945	0.00020889	UP
ENSMUSG00000015568	Lpl	1.00277	0.000209199	UP
ENSMUSG00000017697	Ada	2.13169	0.00021051	UP
ENSMUSG00000072763	NA	1.27204	0.0002137	UP
ENSMUSG00000051344	Plekhm3	1.10831	0.000214694	UP
ENSMUSG00000105824	NA	2.12584	0.000215956	UP
ENSMUSG00000029279	Brdt	2.96494	0.000218145	UP
ENSMUSG00000099083	Atf7	1.281	0.000218145	UP
ENSMUSG00000057530	Ece1	1.08471	0.000220747	UP
ENSMUSG00000026463	Atp2b4	1.45517	0.000220747	UP
ENSMUSG00000021690	Jmy	1.0692	0.000223339	UP
ENSMUSG00000093908	NA	1.0654	0.000225847	UP
ENSMUSG00000020044	Timp3	2.12145	0.00022826	UP
ENSMUSG00000112106	NA	3.40191	0.000229069	UP
ENSMUSG00000002107	Celf2	1.84991	0.000229654	UP
ENSMUSG00000041482	Piezo2	4.01216	0.000231954	UP
ENSMUSG00000021959	Lats2	2.423	0.000235207	UP
ENSMUSG00000103505	NA	1.81406	0.000235207	UP
ENSMUSG00000035200	Chrnb4	3.06728	0.000235207	UP
ENSMUSG00000033126	Ybey	1.61358	0.00023805	UP
ENSMUSG00000111080	Gm20300	1.494	0.000239536	UP
ENSMUSG00000025085	Ablim1	1.02782	0.000243798	UP
ENSMUSG00000016494	Cd34	2.96748	0.000246146	UP
ENSMUSG00000029156	Sgcb	1.41564	0.000246384	UP
ENSMUSG00000044350	Lacc1	1.41266	0.000254657	UP
ENSMUSG00000026600	Soat1	1.1544	0.000254657	UP
ENSMUSG00000021179	Nrde2	1.00242	0.00025473	UP
ENSMUSG00000033847	Pla2g4c	2.12824	0.000255984	UP
ENSMUSG00000038732	Mboat1	2.95492	0.000256566	UP
ENSMUSG00000024732	Ccdc86	1.08416	0.000257776	UP
ENSMUSG00000104503	NA	1.53997	0.000258855	UP
ENSMUSG00000110928	NA	1.89597	0.000259474	UP
ENSMUSG00000089824	Rbm12	1.06772	0.000259814	UP
ENSMUSG00000078932	CN725425	2.00192	0.000259898	UP
ENSMUSG00000025104	Hdgfl3	1.92355	0.000260219	UP
ENSMUSG00000114968	A630019I02Rik	3.48981	0.000261484	UP
ENSMUSG00000105655	NA	1.42233	0.000262472	UP
ENSMUSG00000026442	Nfasc	2.01407	0.000262472	UP
ENSMUSG00000009569	Mrtfb	1.41221	0.000266636	UP
ENSMUSG00000045763	Basp1	1.37369	0.000266824	UP
ENSMUSG00000118138	NA	1.5581	0.00027018	UP
ENSMUSG00000039138	4930591A17Rik	1.84944	0.000271617	UP
ENSMUSG00000102179	NA	1.7483	0.000274416	UP
ENSMUSG00000024065	Ehd3	1.58059	0.000274773	UP
ENSMUSG00000024610	Cd74	2.6091	0.00027563	UP
ENSMUSG00000035067	Xkr6	1.96131	0.000277022	UP
ENSMUSG00000021187	Tc2n	2.30606	0.000279083	UP
ENSMUSG00000026565	Pou2f1	1.11433	0.000283063	UP
ENSMUSG00000040189	Ccdc114	1.6432	0.000283063	UP
ENSMUSG00000031351	Zfp185	1.40847	0.000283457	UP
ENSMUSG00000037679	Inf2	1.8405	0.000290505	UP
ENSMUSG00000048899	Rimkla	1.91707	0.000293214	UP
ENSMUSG00000044456	Rin3	3.06064	0.000294346	UP
ENSMUSG00000104583	NA	2.10445	0.000294908	UP
ENSMUSG00000022774	Ncbp2	1.00899	0.000296695	UP
ENSMUSG00000021133	Susd6	1.11627	0.000296869	UP
ENSMUSG00000027309	4930402H24Rik	1.0155	0.00029688	UP
ENSMUSG00000041263	Rusc1	1.15457	0.000297274	UP
ENSMUSG00000019927	Ube2d1	1.33242	0.000298057	UP
ENSMUSG00000020021	Fgd6	1.4828	0.000299583	UP
ENSMUSG00000005802	Slc30a4	1.09796	0.000300332	UP
ENSMUSG00000033306	Lpp	1.39923	0.000300332	UP
ENSMUSG00000105472	NA	1.49809	0.000306007	UP
ENSMUSG00000039191	Rbpj	1.01999	0.000307812	UP
ENSMUSG00000009216	Fam163b	4.20702	0.000309422	UP
ENSMUSG00000039238	Zfp750	2.4738	0.000310127	UP
ENSMUSG00000033405	Nudt15	1.44586	0.000312548	UP
ENSMUSG00000027858	Tspan2	1.53269	0.000313448	UP
ENSMUSG00000086563	NA	1.4273	0.000314908	UP
ENSMUSG00000051652	Lrrc3	1.93905	0.00031925	UP
ENSMUSG00000032540	Abhd5	1.57888	0.000327747	UP
ENSMUSG00000020599	Rgs9	1.64828	0.000328579	UP
ENSMUSG00000032517	Mobp	1.35746	0.0003295	UP
ENSMUSG00000038042	Ptpdc1	1.35239	0.00033411	UP
ENSMUSG00000050953	Gja1	1.78445	0.00033744	UP
ENSMUSG00000097039	Pvt1	1.37616	0.000339365	UP
ENSMUSG00000026638	Irf6	1.2936	0.000339365	UP
ENSMUSG00000116705	NA	1.55361	0.00034131	UP
ENSMUSG00000067336	Bmpr2	1.39145	0.000341862	UP
ENSMUSG00000022454	Nell2	2.64873	0.000341862	UP
ENSMUSG00000067219	Nipal1	3.91793	0.000342138	UP
ENSMUSG00000105709	NA	3.96011	0.000342138	UP
ENSMUSG00000105624	NA	3.14015	0.000342138	UP
ENSMUSG00000038014	Fam120a	1.1113	0.000343314	UP
ENSMUSG00000117113	NA	1.24916	0.000344716	UP
ENSMUSG00000113020	NA	1.77386	0.000344716	UP
ENSMUSG00000009376	Met	1.15097	0.000349061	UP
ENSMUSG00000037606	Osbpl5	2.71567	0.000349061	UP
ENSMUSG00000006205	Htra1	1.4654	0.000349061	UP
ENSMUSG00000002608	Ccdc97	1.03687	0.000349061	UP
ENSMUSG00000105818	NA	1.54909	0.000349061	UP
ENSMUSG00000074968	Ano3	2.0225	0.000349629	UP
ENSMUSG00000005533	Igf1r	1.5595	0.000350027	UP
ENSMUSG00000020185	E2f7	1.52371	0.000353042	UP
ENSMUSG00000024743	Syt7	1.28488	0.000354836	UP
ENSMUSG00000044816	D630023F18Rik	1.48145	0.000356155	UP
ENSMUSG00000038848	Ythdf1	1.08818	0.00035651	UP
ENSMUSG00000044708	Kcnj10	1.98999	0.000356583	UP
ENSMUSG00000053730	Tmem39b	1.3873	0.000359132	UP
ENSMUSG00000028402	Mpdz	1.86887	0.00035938	UP
ENSMUSG00000002384	Bmp8b	2.74403	0.00035938	UP
ENSMUSG00000106636	NA	2.04936	0.000359779	UP
ENSMUSG00000032666	1700025G04Rik	1.14105	0.000365904	UP
ENSMUSG00000114555	NA	1.61205	0.000366034	UP
ENSMUSG00000032875	Arhgef17	1.0138	0.000367114	UP
ENSMUSG00000034361	Cpne2	2.41476	0.000370145	UP
ENSMUSG00000019873	Reep3	1.00774	0.000370899	UP
ENSMUSG00000010825	Grid2ip	2.76849	0.000370899	UP
ENSMUSG00000038540	Tmc3	2.12248	0.000371453	UP
ENSMUSG00000032363	Adamts7	2.09058	0.000374778	UP
ENSMUSG00000081044	AU015836	2.25635	0.000377843	UP
ENSMUSG00000106386	NA	2.63441	0.00037796	UP
ENSMUSG00000017667	Zfp334	1.25695	0.00037806	UP
ENSMUSG00000024074	Crim1	1.22208	0.000382027	UP
ENSMUSG00000114310	NA	1.90473	0.000383233	UP
ENSMUSG00000024773	Atg2a	1.01105	0.000390801	UP
ENSMUSG00000108076	NA	2.60727	0.00039316	UP
ENSMUSG00000083111	NA	1.07181	0.000394885	UP
ENSMUSG00000034275	Igsf9b	1.33344	0.00039658	UP
ENSMUSG00000113065	NA	1.45612	0.000397603	UP
ENSMUSG00000010064	Slc38a3	1.60216	0.000404529	UP
ENSMUSG00000033882	Rbm46	3.89168	0.000405265	UP
ENSMUSG00000061578	Ksr2	2.38494	0.000407336	UP
ENSMUSG00000051506	Wdfy4	1.67306	0.000408837	UP
ENSMUSG00000115624	NA	1.27309	0.000409398	UP
ENSMUSG00000105933	NA	1.73139	0.000412885	UP
ENSMUSG00000029461	Fam168a	1.39032	0.000414592	UP
ENSMUSG00000026113	Inpp4a	1.0183	0.000416293	UP
ENSMUSG00000038059	Smim3	1.49064	0.000418211	UP
ENSMUSG00000073295	Nudt11	1.4104	0.000418667	UP
ENSMUSG00000087174	5530601H04Rik	1.12817	0.000425241	UP
ENSMUSG00000115276	NA	1.27128	0.000425241	UP
ENSMUSG00000026833	Olfm1	1.07784	0.000425527	UP
ENSMUSG00000029449	Rhof	1.99886	0.000425612	UP
ENSMUSG00000025977	Boll	2.17053	0.000427263	UP
ENSMUSG00000066595	Flvcr1	1.0525	0.000427505	UP
ENSMUSG00000036103	Colec12	1.62747	0.000428312	UP
ENSMUSG00000105561	NA	1.81287	0.000429705	UP
ENSMUSG00000044676	Zfp612	1.17668	0.00043673	UP
ENSMUSG00000111390	NA	2.25195	0.00043673	UP
ENSMUSG00000021846	Peli2	1.14321	0.000440481	UP
ENSMUSG00000107008	Gm2762	2.82277	0.000440706	UP
ENSMUSG00000029270	Dipk1a	1.36732	0.000441784	UP
ENSMUSG00000015222	Map2	1.4643	0.000441868	UP
ENSMUSG00000074813	Morrbid	3.96969	0.000443798	UP
ENSMUSG00000020435	Osbp2	2.82234	0.000444175	UP
ENSMUSG00000046876	Atxn1	1.72049	0.000445673	UP
ENSMUSG00000062846	NA	1.52941	0.000447965	UP
ENSMUSG00000107116	NA	1.45475	0.000454221	UP
ENSMUSG00000033149	Phldb2	1.72855	0.00045946	UP
ENSMUSG00000104094	NA	2.22786	0.00045946	UP
ENSMUSG00000021087	Rtn1	2.20495	0.00046024	UP
ENSMUSG00000072066	6720489N17Rik	1.1022	0.000460521	UP
ENSMUSG00000027547	Sall4	1.47129	0.00046073	UP
ENSMUSG00000043885	Slc36a4	1.63326	0.000461696	UP
ENSMUSG00000014592	Camta1	1.03549	0.000461742	UP
ENSMUSG00000026135	Zfp142	1.55036	0.00046662	UP
ENSMUSG00000001847	Rac1	1.14735	0.000468435	UP
ENSMUSG00000036368	Rmdn2	1.86349	0.000468435	UP
ENSMUSG00000048537	Phldb1	1.25634	0.000473775	UP
ENSMUSG00000021840	Mapk1ip1l	1.09924	0.000476329	UP
ENSMUSG00000104724	NA	1.98533	0.000478361	UP
ENSMUSG00000018986	Slfn3	2.88007	0.000479144	UP
ENSMUSG00000116626	NA	1.2377	0.000481192	UP
ENSMUSG00000043110	Lrrn4	1.58787	0.000481192	UP
ENSMUSG00000080888	NA	2.38473	0.000482171	UP
ENSMUSG00000037664	Cdkn1c	2.1886	0.00048297	UP
ENSMUSG00000019082	Slc25a22	1.20416	0.000484083	UP
ENSMUSG00000048078	Tenm4	1.23524	0.000485387	UP
ENSMUSG00000057000	Nxf3	1.07207	0.000487381	UP
ENSMUSG00000112944	NA	2.08808	0.000491841	UP
ENSMUSG00000061436	Hipk2	1.20105	0.00049365	UP
ENSMUSG00000031502	Col4a1	1.15887	0.000493694	UP
ENSMUSG00000042757	Tmem108	1.88391	0.000496826	UP
ENSMUSG00000013367	Iglon5	2.28923	0.000501031	UP
ENSMUSG00000094910	D430019H16Rik	1.53473	0.000501962	UP
ENSMUSG00000074364	Ehd2	4.09594	0.000501962	UP
ENSMUSG00000041609	Bicdl1	1.58814	0.000504897	UP
ENSMUSG00000022231	Sema5a	2.16914	0.000505179	UP
ENSMUSG00000113341	NA	2.35105	0.000507944	UP
ENSMUSG00000051236	Msrb3	2.3983	0.000507944	UP
ENSMUSG00000019966	Kitl	2.29375	0.000511035	UP
ENSMUSG00000053164	Gpr21	1.11514	0.000511606	UP
ENSMUSG00000020230	Prmt2	1.47974	0.000519083	UP
ENSMUSG00000041040	Fam117b	1.54737	0.0005191	UP
ENSMUSG00000020122	Egfr	1.59498	0.0005191	UP
ENSMUSG00000030768	Disp1	1.01961	0.000520828	UP
ENSMUSG00000014602	Kif1a	1.50481	0.000521219	UP
ENSMUSG00000103696	NA	1.66344	0.000527195	UP
ENSMUSG00000060206	Zfp462	1.27916	0.000527747	UP
ENSMUSG00000000131	Xpo6	1.05458	0.000533167	UP
ENSMUSG00000023764	Sfi1	1.04203	0.000533978	UP
ENSMUSG00000103818	NA	1.58477	0.000534221	UP
ENSMUSG00000034486	Gbx2	1.81495	0.000539415	UP
ENSMUSG00000104369	NA	1.37791	0.000540953	UP
ENSMUSG00000022623	Shank3	1.57206	0.000544199	UP
ENSMUSG00000020262	Adarb1	1.01822	0.000547868	UP
ENSMUSG00000040852	Plekhh2	1.10547	0.000547911	UP
ENSMUSG00000071748	Gm14698	1.12496	0.000547911	UP
ENSMUSG00000026380	Tfcp2l1	1.06293	0.000548959	UP
ENSMUSG00000110621	Olfr837	1.49542	0.000549809	UP
ENSMUSG00000091509	NA	1.27186	0.000555201	UP
ENSMUSG00000107023	NA	1.81899	0.000555201	UP
ENSMUSG00000005355	Casp14	3.52976	0.000555201	UP
ENSMUSG00000041341	Atg2b	1.00506	0.000556046	UP
ENSMUSG00000063430	Wscd2	1.79876	0.000557551	UP
ENSMUSG00000030376	Slc8a2	1.16803	0.000561432	UP
ENSMUSG00000103657	NA	1.54841	0.000567392	UP
ENSMUSG00000049409	Prokr1	2.40981	0.000569095	UP
ENSMUSG00000020427	Igfbp3	1.29629	0.000569664	UP
ENSMUSG00000039206	Daglb	1.15622	0.000574519	UP
ENSMUSG00000027663	Zmat3	1.47526	0.000578723	UP
ENSMUSG00000065979	Cpped1	1.08064	0.000581239	UP
ENSMUSG00000029168	Dpysl5	1.31467	0.000586993	UP
ENSMUSG00000022098	Bmp1	2.1636	0.000589169	UP
ENSMUSG00000103624	NA	1.2016	0.000590081	UP
ENSMUSG00000069755	NA	1.13995	0.000595663	UP
ENSMUSG00000040270	Bach2	1.89237	0.000598873	UP
ENSMUSG00000102918	Pcdhgc3	1.18223	0.000600038	UP
ENSMUSG00000097073	9430037G07Rik	1.04178	0.000607374	UP
ENSMUSG00000021209	Ppp4r4	1.70621	0.000608856	UP
ENSMUSG00000007783	Cpt1c	1.06409	0.000616655	UP
ENSMUSG00000024174	Pot1b	1.02898	0.000616798	UP
ENSMUSG00000032420	Nt5e	2.94867	0.000617019	UP
ENSMUSG00000106092	NA	1.0411	0.000617019	UP
ENSMUSG00000067889	Sptbn2	1.2939	0.000617019	UP
ENSMUSG00000054409	Tmem74	2.5172	0.000617019	UP
ENSMUSG00000045106	Ccdc73	2.00569	0.000622388	UP
ENSMUSG00000048779	P2ry6	3.79202	0.000625371	UP
ENSMUSG00000070570	Slc17a7	1.75306	0.00062561	UP
ENSMUSG00000027544	Nfatc2	1.71465	0.000628385	UP
ENSMUSG00000106732	NA	1.98358	0.00063729	UP
ENSMUSG00000034586	Hid1	1.85238	0.00063729	UP
ENSMUSG00000102780	NA	1.30016	0.000638534	UP
ENSMUSG00000079442	St6galnac4	1.0279	0.000648993	UP
ENSMUSG00000105304	NA	1.02151	0.000651868	UP
ENSMUSG00000034377	Tulp4	1.19046	0.000654774	UP
ENSMUSG00000115210	NA	1.58434	0.000657936	UP
ENSMUSG00000061455	Stx17	1.09335	0.000662401	UP
ENSMUSG00000103569	NA	1.07206	0.000665341	UP
ENSMUSG00000049600	Zbtb45	1.16899	0.000669316	UP
ENSMUSG00000021983	Atp8a2	2.45542	0.000677034	UP
ENSMUSG00000105962	NA	1.48576	0.000677034	UP
ENSMUSG00000110903	NA	1.86527	0.000680044	UP
ENSMUSG00000070803	Cited4	3.67775	0.000682168	UP
ENSMUSG00000022442	Ttll1	1.04243	0.000688082	UP
ENSMUSG00000086968	4933431E20Rik	2.08617	0.00068877	UP
ENSMUSG00000091931	Gon7	1.37547	0.000689406	UP
ENSMUSG00000028519	Dab1	1.57422	0.000689647	UP
ENSMUSG00000024867	Pip5k1b	1.11136	0.000689666	UP
ENSMUSG00000020644	Id2	2.11139	0.000689666	UP
ENSMUSG00000041670	Rims1	1.52531	0.000692207	UP
ENSMUSG00000106149	NA	2.27131	0.000697464	UP
ENSMUSG00000106049	NA	2.39619	0.000701046	UP
ENSMUSG00000064080	Fbln2	2.04709	0.000701371	UP
ENSMUSG00000005251	Ripk4	1.26382	0.000701667	UP
ENSMUSG00000043388	Tmem130	2.82842	0.00070766	UP
ENSMUSG00000032769	Trpa1	1.33236	0.000709389	UP
ENSMUSG00000113569	LOC115488024	1.64749	0.000709389	UP
ENSMUSG00000024304	Cdh2	1.64371	0.000711409	UP
ENSMUSG00000040339	Fam102b	2.28824	0.000711486	UP
ENSMUSG00000070047	Fat1	1.63856	0.000711935	UP
ENSMUSG00000003228	Grk5	1.12	0.00071567	UP
ENSMUSG00000109314	NA	1.81769	0.000725073	UP
ENSMUSG00000033174	Mgll	2.25747	0.000725327	UP
ENSMUSG00000107227	NA	1.57904	0.000727945	UP
ENSMUSG00000108557	NA	2.94132	0.000738238	UP
ENSMUSG00000102672	NA	1.58106	0.00074175	UP
ENSMUSG00000063626	Unc5d	2.68159	0.000742079	UP
ENSMUSG00000028863	Meaf6	1.05791	0.000749974	UP
ENSMUSG00000052854	Nrk	2.5092	0.000749974	UP
ENSMUSG00000032035	Ets1	2.66577	0.00075075	UP
ENSMUSG00000035441	Myo1d	2.10335	0.000756024	UP
ENSMUSG00000068114	Ccdc134	1.10053	0.000760921	UP
ENSMUSG00000042793	Lgr6	3.87106	0.000762937	UP
ENSMUSG00000036067	Slc2a6	2.77419	0.000765155	UP
ENSMUSG00000113416	NA	1.65621	0.000766997	UP
ENSMUSG00000020961	Ston2	1.53428	0.000768053	UP
ENSMUSG00000049521	Cdc42ep1	2.65864	0.000771463	UP
ENSMUSG00000005360	Slc1a3	1.66506	0.000776871	UP
ENSMUSG00000017679	Ttpal	1.04149	0.000779121	UP
ENSMUSG00000102644	Thap6	1.23291	0.000779813	UP
ENSMUSG00000103591	NA	1.79571	0.000789336	UP
ENSMUSG00000097993	Ptprv	1.4533	0.000801329	UP
ENSMUSG00000105137	NA	2.11838	0.000802521	UP
ENSMUSG00000037762	Slc16a9	1.34079	0.000803907	UP
ENSMUSG00000048337	Npy4r	2.97812	0.000812076	UP
ENSMUSG00000024027	Glp1r	1.50667	0.000812092	UP
ENSMUSG00000020805	Slc13a5	1.51075	0.000812092	UP
ENSMUSG00000021057	Akap5	1.24291	0.000818246	UP
ENSMUSG00000032020	Ubash3b	2.35811	0.000820626	UP
ENSMUSG00000100394	NA	1.79984	0.00082443	UP
ENSMUSG00000020886	Dlg4	2.22501	0.00082704	UP
ENSMUSG00000058620	Adra2b	2.36952	0.000829988	UP
ENSMUSG00000105230	NA	1.76001	0.000830217	UP
ENSMUSG00000041180	Hectd2	1.408	0.000832958	UP
ENSMUSG00000103135	NA	1.87206	0.000840272	UP
ENSMUSG00000048911	Rnf24	1.02324	0.000845112	UP
ENSMUSG00000097709	2810429I04Rik	1.81487	0.000848979	UP
ENSMUSG00000104983	NA	1.1329	0.000852572	UP
ENSMUSG00000003847	Nfat5	1.21635	0.000852943	UP
ENSMUSG00000101335	NA	1.04195	0.000854296	UP
ENSMUSG00000104293	NA	1.36936	0.000855706	UP
ENSMUSG00000049922	Slc35c1	1.03462	0.000855706	UP
ENSMUSG00000104501	NA	1.3619	0.000855706	UP
ENSMUSG00000113411	NA	1.66041	0.000856462	UP
ENSMUSG00000081642	NA	2.59267	0.00085704	UP
ENSMUSG00000034258	Flvcr2	1.22293	0.000859529	UP
ENSMUSG00000034858	Fam214a	1.09267	0.000864825	UP
ENSMUSG00000029484	Anxa3	4.20298	0.000876193	UP
ENSMUSG00000037613	Tnfrsf23	2.84036	0.00087653	UP
ENSMUSG00000022037	Clu	1.327	0.000877567	UP
ENSMUSG00000020638	Cmpk2	2.57648	0.000877567	UP
ENSMUSG00000104903	NA	1.78164	0.000879229	UP
ENSMUSG00000040596	Pogk	1.84374	0.000880695	UP
ENSMUSG00000001700	Gramd3	3.24407	0.000883593	UP
ENSMUSG00000030465	Psd3	1.7203	0.000898652	UP
ENSMUSG00000009731	Kcnd1	1.1626	0.000899113	UP
ENSMUSG00000031119	Gpc4	1.03029	0.000903804	UP
ENSMUSG00000103291	NA	1.29395	0.000904081	UP
ENSMUSG00000037791	Phf12	1.26576	0.000904383	UP
ENSMUSG00000095936	Zscan4e	1.99091	0.000906829	UP
ENSMUSG00000047412	Zbtb44	1.02982	0.00091699	UP
ENSMUSG00000021003	Galc	1.17443	0.000918546	UP
ENSMUSG00000075122	Cd80	1.02912	0.000923314	UP
ENSMUSG00000006179	Prss16	1.15913	0.000923442	UP
ENSMUSG00000037736	Limch1	2.24184	0.000927967	UP
ENSMUSG00000097797	NA	1.58684	0.000931388	UP
ENSMUSG00000036594	H2-Aa	2.17971	0.00093421	UP
ENSMUSG00000101778	NA	1.54028	0.000934447	UP
ENSMUSG00000107178	NA	1.11778	0.000938068	UP
ENSMUSG00000032221	Mns1	1.07856	0.000941315	UP
ENSMUSG00000112309	NA	1.29191	0.000943916	UP
ENSMUSG00000112637	NA	1.84714	0.000947679	UP
ENSMUSG00000005267	Zfp287	1.86439	0.000949411	UP
ENSMUSG00000042390	Gatad2b	1.1825	0.000949411	UP
ENSMUSG00000030519	Apba2	2.55467	0.000956123	UP
ENSMUSG00000040612	Ildr2	3.20408	0.000957066	UP
ENSMUSG00000042249	Grk3	1.20657	0.000958625	UP
ENSMUSG00000067818	Myl9	2.3522	0.000968157	UP
ENSMUSG00000057193	Slc44a2	1.02411	0.000974023	UP
ENSMUSG00000078546	Zfp995	1.41017	0.000978624	UP
ENSMUSG00000031626	Sorbs2	3.1309	0.00098623	UP
ENSMUSG00000028909	Ptpru	1.43342	0.000990327	UP
ENSMUSG00000030592	Ryr1	1.25099	0.000990871	UP
ENSMUSG00000033676	Gabrb3	1.20933	0.000992431	UP
ENSMUSG00000102813	NA	1.3406	0.000993648	UP
ENSMUSG00000102930	NA	1.101	0.000993648	UP
ENSMUSG00000111264	NA	1.12209	0.00100011	UP
ENSMUSG00000103651	NA	1.54742	0.00101308	UP
ENSMUSG00000108067	NA	2.03248	0.00102112	UP
ENSMUSG00000032936	Camkv	1.10883	0.00103015	UP
ENSMUSG00000042515	Pwwp3b	1.31352	0.00103901	UP
ENSMUSG00000105643	NA	1.28824	0.00103934	UP
ENSMUSG00000111491	NA	2.04551	0.00103975	UP
ENSMUSG00000073779	Lrp8os2	1.99932	0.00104838	UP
ENSMUSG00000034764	NA	2.55393	0.00105212	UP
ENSMUSG00000105720	NA	2.80719	0.00106303	UP
ENSMUSG00000034813	Grip1	1.91027	0.00106303	UP
ENSMUSG00000102326	NA	2.05788	0.00106327	UP
ENSMUSG00000111497	NA	1.19825	0.00107844	UP
ENSMUSG00000112287	NA	2.18408	0.00107953	UP
ENSMUSG00000113196	NA	1.57876	0.00108461	UP
ENSMUSG00000101013	A630072M18Rik	1.00476	0.00108911	UP
ENSMUSG00000072647	Adam1a	2.05081	0.00109071	UP
ENSMUSG00000023906	Cldn6	1.46074	0.00109452	UP
ENSMUSG00000034675	Dbn1	1.44066	0.00109452	UP
ENSMUSG00000073805	Insyn2a	2.68971	0.00109455	UP
ENSMUSG00000037492	Zmat4	1.35386	0.00109455	UP
ENSMUSG00000000732	Icosl	1.33383	0.00109542	UP
ENSMUSG00000041801	Phlda3	1.13017	0.0011008	UP
ENSMUSG00000086040	Wipf3	2.42934	0.00110392	UP
ENSMUSG00000033453	Adamts15	1.4016	0.00110858	UP
ENSMUSG00000041762	Gpr155	2.18943	0.00111541	UP
ENSMUSG00000038375	Trp53inp2	1.16852	0.00112065	UP
ENSMUSG00000106820	D5Ertd605e	1.39765	0.00112705	UP
ENSMUSG00000055320	Tead1	1.72014	0.00113226	UP
ENSMUSG00000070576	Mn1	2.10167	0.00113518	UP
ENSMUSG00000090877	Hspa1b	1.68938	0.0011354	UP
ENSMUSG00000103621	NA	1.04496	0.00114167	UP
ENSMUSG00000118125	NA	1.18074	0.0011431	UP
ENSMUSG00000060586	H2-Eb1	1.40527	0.00114315	UP
ENSMUSG00000030849	Fgfr2	1.98052	0.00114854	UP
ENSMUSG00000021536	Adcy2	1.70078	0.00115052	UP
ENSMUSG00000050428	Fbxo46	1.00733	0.00116608	UP
ENSMUSG00000104432	NA	2.44378	0.00116633	UP
ENSMUSG00000113601	NA	1.42875	0.00116976	UP
ENSMUSG00000046818	Ddit4l	2.25158	0.00117761	UP
ENSMUSG00000057615	Ldoc1	3.37612	0.00117761	UP
ENSMUSG00000107624	NA	3.42147	0.0011786	UP
ENSMUSG00000114147	NA	1.36727	0.00118776	UP
ENSMUSG00000109429	NA	1.03913	0.00118826	UP
ENSMUSG00000059303	Olfr836	1.16448	0.00119016	UP
ENSMUSG00000034825	Nrip3	1.64421	0.00119279	UP
ENSMUSG00000035184	Fam124a	3.7868	0.00119789	UP
ENSMUSG00000109873	NA	1.87386	0.00120078	UP
ENSMUSG00000026979	Psd4	2.56535	0.00120089	UP
ENSMUSG00000040855	Reps2	1.2462	0.00124013	UP
ENSMUSG00000089764	Gm16580	1.1982	0.0012418	UP
ENSMUSG00000029313	Aff1	1.12384	0.00125058	UP
ENSMUSG00000020758	Itgb4	1.58386	0.00125216	UP
ENSMUSG00000036565	Ttyh3	1.19263	0.00126056	UP
ENSMUSG00000111131	NA	1.35565	0.00126142	UP
ENSMUSG00000104378	NA	1.2603	0.00127144	UP
ENSMUSG00000016128	Stard13	1.648	0.00127246	UP
ENSMUSG00000107083	NA	1.07071	0.00127666	UP
ENSMUSG00000036995	Asap3	1.1596	0.00127979	UP
ENSMUSG00000105293	NA	2.08297	0.00128691	UP
ENSMUSG00000113140	NA	1.20686	0.00128691	UP
ENSMUSG00000036019	Tmtc2	1.50811	0.00128734	UP
ENSMUSG00000028944	Prkag2	1.32129	0.00129104	UP
ENSMUSG00000040865	Ino80d	1.07766	0.00129627	UP
ENSMUSG00000112411	NA	1.10313	0.0012994	UP
ENSMUSG00000103317	NA	2.00919	0.00129982	UP
ENSMUSG00000113262	Dohh	1.74048	0.00130266	UP
ENSMUSG00000032841	Prr5l	2.23435	0.00130545	UP
ENSMUSG00000033253	Szt2	1.15324	0.00130608	UP
ENSMUSG00000037750	Fam222b	1.30496	0.00130827	UP
ENSMUSG00000020723	Cacng4	2.41061	0.00130866	UP
ENSMUSG00000112254	NA	1.18519	0.00131008	UP
ENSMUSG00000094370	Gm3373	3.72216	0.00131412	UP
ENSMUSG00000113067	NA	1.85039	0.0013177	UP
ENSMUSG00000114431	NA	1.70796	0.00131773	UP
ENSMUSG00000000317	Bcl6b	2.21644	0.0013448	UP
ENSMUSG00000107955	NA	1.04874	0.00134956	UP
ENSMUSG00000041624	Gucy1a2	1.143	0.00135291	UP
ENSMUSG00000114081	NA	1.83996	0.00135369	UP
ENSMUSG00000107050	NA	1.46755	0.00136747	UP
ENSMUSG00000038372	Gmds	1.45303	0.00136747	UP
ENSMUSG00000115388	Eppk1	1.17416	0.00136904	UP
ENSMUSG00000078776	9530053A07Rik	2.34427	0.00137055	UP
ENSMUSG00000038119	Cdon	1.10984	0.00137122	UP
ENSMUSG00000015599	Ttbk1	2.57711	0.00137822	UP
ENSMUSG00000042349	Ikbke	1.33952	0.00138659	UP
ENSMUSG00000113917	NA	1.25063	0.00138773	UP
ENSMUSG00000020846	Rflnb	1.6099	0.00139098	UP
ENSMUSG00000106045	NA	2.9343	0.00139662	UP
ENSMUSG00000104044	NA	1.24621	0.0013967	UP
ENSMUSG00000054169	Ceacam10	2.10593	0.00140242	UP
ENSMUSG00000038831	Ralgps1	1.21619	0.0014088	UP
ENSMUSG00000028760	Eif4g3	1.72136	0.0014091	UP
ENSMUSG00000107009	NA	1.80762	0.00141018	UP
ENSMUSG00000027996	Sfrp2	1.16884	0.00141094	UP
ENSMUSG00000079445	B3gnt7	1.02402	0.00141364	UP
ENSMUSG00000108689	NA	1.40496	0.00141702	UP
ENSMUSG00000073982	Rhog	1.08423	0.00141709	UP
ENSMUSG00000046093	Hpcal4	2.31239	0.00142083	UP
ENSMUSG00000103094	NA	1.10363	0.00142881	UP
ENSMUSG00000105449	NA	1.8124	0.00142881	UP
ENSMUSG00000007872	Id3	3.9501	0.00143297	UP
ENSMUSG00000032217	Rnf111	1.34731	0.00143366	UP
ENSMUSG00000006386	Tek	1.3916	0.00143652	UP
ENSMUSG00000026644	Acbd7	2.49089	0.0014381	UP
ENSMUSG00000102919	NA	1.13396	0.00145681	UP
ENSMUSG00000025938	Slco5a1	1.11679	0.00146789	UP
ENSMUSG00000104936	NA	2.16485	0.00147412	UP
ENSMUSG00000034853	Acot11	1.29578	0.00147558	UP
ENSMUSG00000025780	Itih5	1.40819	0.00147702	UP
ENSMUSG00000118061	Rbfaos	4.72676	0.00147904	UP
ENSMUSG00000047793	Sned1	1.35551	0.00148807	UP
ENSMUSG00000022440	C1qtnf6	2.79161	0.00148812	UP
ENSMUSG00000086173	NA	1.27999	0.00149993	UP
ENSMUSG00000021940	Ptpn20	2.22986	0.00150033	UP
ENSMUSG00000106443	NA	1.29903	0.00150151	UP
ENSMUSG00000042498	Radx	3.30311	0.00150405	UP
ENSMUSG00000030757	Zkscan2	1.12369	0.00151075	UP
ENSMUSG00000028621	Cyb5rl	1.08173	0.00151218	UP
ENSMUSG00000107690	NA	1.17661	0.00151476	UP
ENSMUSG00000048895	Cdk5r1	1.71126	0.00151788	UP
ENSMUSG00000056427	Slit3	1.11152	0.00151788	UP
ENSMUSG00000019027	Dnah1	1.74086	0.00152409	UP
ENSMUSG00000067341	H2-Eb2	3.59142	0.00152798	UP
ENSMUSG00000028337	Coro2a	1.71664	0.00152878	UP
ENSMUSG00000107145	NA	1.20758	0.00153356	UP
ENSMUSG00000033427	Upb1	2.29549	0.00153444	UP
ENSMUSG00000054272	Zscan4c	2.06592	0.00153444	UP
ENSMUSG00000071362	NA	1.74685	0.00153497	UP
ENSMUSG00000106032	NA	1.83916	0.0015461	UP
ENSMUSG00000031965	Tbx20	1.35597	0.00155481	UP
ENSMUSG00000078942	Naip6	4.14116	0.00155606	UP
ENSMUSG00000031748	Gnao1	2.70773	0.00155678	UP
ENSMUSG00000113328	NA	1.25475	0.00156804	UP
ENSMUSG00000106497	NA	2.19645	0.00158374	UP
ENSMUSG00000106384	NA	3.56143	0.00158684	UP
ENSMUSG00000017740	Slc12a5	1.65107	0.00158839	UP
ENSMUSG00000028125	Abca4	2.60503	0.00160173	UP
ENSMUSG00000097604	NA	2.70628	0.00160407	UP
ENSMUSG00000002997	Prkar2b	1.48228	0.00160717	UP
ENSMUSG00000070304	Scn2b	1.37602	0.00161045	UP
ENSMUSG00000031778	Cx3cl1	1.93465	0.00161586	UP
ENSMUSG00000014164	Klhl3	2.61549	0.00161987	UP
ENSMUSG00000033967	Rnf225	2.52397	0.00162026	UP
ENSMUSG00000030074	Gxylt2	2.17125	0.00162121	UP
ENSMUSG00000106432	NA	1.57934	0.00162282	UP
ENSMUSG00000029322	Plac8	2.88452	0.0016254	UP
ENSMUSG00000024781	Lipa	1.0086	0.00163986	UP
ENSMUSG00000106648	NA	1.08713	0.00165804	UP
ENSMUSG00000105846	NA	1.82704	0.00166278	UP
ENSMUSG00000028581	Laptm5	1.70982	0.00166437	UP
ENSMUSG00000022885	St6gal1	1.30322	0.00167116	UP
ENSMUSG00000093769	H3c14	2.29252	0.00167165	UP
ENSMUSG00000024645	Timm21	1.18794	0.00167936	UP
ENSMUSG00000105453	NA	2.2407	0.00168219	UP
ENSMUSG00000020241	Col6a2	2.3813	0.00169161	UP
ENSMUSG00000032999	Nlrp4f	1.08737	0.00170848	UP
ENSMUSG00000026797	Stxbp1	1.27948	0.00171156	UP
ENSMUSG00000106450	NA	2.43775	0.00173352	UP
ENSMUSG00000029516	Cit	1.13387	0.00174398	UP
ENSMUSG00000058254	Tspan7	1.90279	0.00175524	UP
ENSMUSG00000037138	Aff3	1.29948	0.00175698	UP
ENSMUSG00000103783	NA	1.32589	0.00175698	UP
ENSMUSG00000115793	NA	1.75796	0.00176806	UP
ENSMUSG00000030315	Vgll4	1.17999	0.00179054	UP
ENSMUSG00000024969	Mark2	1.09052	0.00179054	UP
ENSMUSG00000033737	Fndc3c1	2.66697	0.00179094	UP
ENSMUSG00000041779	Tram2	1.41782	0.00179393	UP
ENSMUSG00000045730	Adrb2	1.81135	0.00179787	UP
ENSMUSG00000060508	Nlrp9b	1.46308	0.0018123	UP
ENSMUSG00000045589	Frrs1l	2.20179	0.0018183	UP
ENSMUSG00000031438	Rnf128	1.4484	0.0018183	UP
ENSMUSG00000096727	Psmb9	2.16739	0.00181887	UP
ENSMUSG00000058252	Tcp11x2	2.24662	0.00182129	UP
ENSMUSG00000024268	Celf4	1.33135	0.00182235	UP
ENSMUSG00000055228	NA	2.0867	0.00182767	UP
ENSMUSG00000060985	Tdrd5	1.65864	0.00184697	UP
ENSMUSG00000031766	Slc12a3	2.51261	0.00185507	UP
ENSMUSG00000022521	Crebbp	1.63736	0.00186994	UP
ENSMUSG00000048458	Inka2	2.10143	0.00187216	UP
ENSMUSG00000074575	Kcng1	1.15877	0.00187276	UP
ENSMUSG00000002250	Ppard	1.17166	0.00188593	UP
ENSMUSG00000104398	NA	3.10002	0.0018921	UP
ENSMUSG00000052085	Dock8	2.37044	0.00189274	UP
ENSMUSG00000105594	NA	2.99592	0.00189499	UP
ENSMUSG00000041444	Arhgap32	1.0885	0.00189499	UP
ENSMUSG00000039239	Tgfb2	2.034	0.00190158	UP
ENSMUSG00000029843	Slc13a4	1.8208	0.00190945	UP
ENSMUSG00000051149	Adnp	1.3576	0.00191117	UP
ENSMUSG00000029348	Asphd2	1.93091	0.0019149	UP
ENSMUSG00000114707	NA	1.91273	0.00191646	UP
ENSMUSG00000005087	Cd44	2.57641	0.00191646	UP
ENSMUSG00000114193	NA	1.0743	0.00191831	UP
ENSMUSG00000102441	NA	2.67165	0.00193149	UP
ENSMUSG00000115041	NA	1.90821	0.00193332	UP
ENSMUSG00000034687	Fras1	2.34516	0.00194485	UP
ENSMUSG00000102750	NA	2.11861	0.00196765	UP
ENSMUSG00000106490	NA	2.17359	0.00197551	UP
ENSMUSG00000003411	Rab3b	1.28371	0.00197639	UP
ENSMUSG00000118586	NA	2.80829	0.0019923	UP
ENSMUSG00000107841	NA	1.89141	0.00199932	UP
ENSMUSG00000034928	Rnf44	1.19357	0.00201619	UP
ENSMUSG00000102864	NA	2.27767	0.0020282	UP
ENSMUSG00000025194	Abcc2	2.45212	0.00203768	UP
ENSMUSG00000027878	Notch2	1.14059	0.00203991	UP
ENSMUSG00000109498	NA	1.10587	0.00204052	UP
ENSMUSG00000037235	Mxd4	1.10021	0.00204092	UP
ENSMUSG00000070476	Fam217b	2.00277	0.00205261	UP
ENSMUSG00000105597	NA	1.82799	0.00206092	UP
ENSMUSG00000033361	Prrg3	1.01139	0.00206161	UP
ENSMUSG00000035226	Rims4	1.9318	0.00206488	UP
ENSMUSG00000027199	Gatm	1.81146	0.00206488	UP
ENSMUSG00000020566	Atp6v1c2	2.05395	0.00207268	UP
ENSMUSG00000003469	Phyhip	1.21849	0.00207997	UP
ENSMUSG00000071369	Map3k5	1.05467	0.00208906	UP
ENSMUSG00000033788	Dysf	1.89923	0.00208906	UP
ENSMUSG00000113948	Rpl17-ps3	1.09493	0.00208906	UP
ENSMUSG00000026497	Mixl1	3.10413	0.00209902	UP
ENSMUSG00000104925	NA	1.37936	0.00210504	UP
ENSMUSG00000111692	NA	1.84026	0.00211284	UP
ENSMUSG00000038011	Dnah10	2.03343	0.00212168	UP
ENSMUSG00000038056	Kmt2c	1.36452	0.0021242	UP
ENSMUSG00000058317	Ube2e2	1.09594	0.002134	UP
ENSMUSG00000038178	Slc43a2	1.10399	0.00216422	UP
ENSMUSG00000089798	1700028K03Rik	1.96534	0.00221651	UP
ENSMUSG00000021318	Gli3	1.14062	0.00221695	UP
ENSMUSG00000035829	Ppp1r26	1.30079	0.00222564	UP
ENSMUSG00000042766	Trim46	2.34228	0.00222564	UP
ENSMUSG00000020905	Usp43	1.62115	0.00222607	UP
ENSMUSG00000106415	NA	2.55392	0.00223293	UP
ENSMUSG00000073243	Gm9	1.71342	0.00223347	UP
ENSMUSG00000039313	Minar1	3.38892	0.00223615	UP
ENSMUSG00000025555	Farp1	1.04714	0.00225029	UP
ENSMUSG00000098188	Sowahc	1.02203	0.0022552	UP
ENSMUSG00000023011	Faim2	1.91744	0.00225655	UP
ENSMUSG00000104107	NA	1.92315	0.0022584	UP
ENSMUSG00000105259	NA	2.11335	0.00226115	UP
ENSMUSG00000105265	Sox2ot	1.39349	0.00226324	UP
ENSMUSG00000028698	Pik3r3	1.02014	0.00227728	UP
ENSMUSG00000113195	NA	2.34053	0.00228187	UP
ENSMUSG00000025082	Vwa2	2.27432	0.00229147	UP
ENSMUSG00000036745	Ttll7	1.59595	0.00229607	UP
ENSMUSG00000042807	Hecw2	1.97175	0.00229924	UP
ENSMUSG00000112819	NA	1.33213	0.0023042	UP
ENSMUSG00000086965	NA	1.22682	0.00231239	UP
ENSMUSG00000047419	Cmya5	3.50661	0.00231491	UP
ENSMUSG00000051351	Zfp46	1.01963	0.0023165	UP
ENSMUSG00000031775	Pllp	2.34286	0.00235369	UP
ENSMUSG00000107529	NA	1.83883	0.00237142	UP
ENSMUSG00000087480	Gm15910	3.4257	0.00237142	UP
ENSMUSG00000043773	1700048O20Rik	1.17408	0.00238886	UP
ENSMUSG00000047115	Fam221a	1.17545	0.0023976	UP
ENSMUSG00000047643	NA	1.47932	0.00241658	UP
ENSMUSG00000108394	NA	1.3938	0.00241763	UP
ENSMUSG00000028226	Mmp16	2.38037	0.00242036	UP
ENSMUSG00000093629	NA	1.98099	0.00242259	UP
ENSMUSG00000038486	Sv2a	1.51114	0.00245592	UP
ENSMUSG00000104235	NA	1.33144	0.00245592	UP
ENSMUSG00000000794	Kcnn3	1.92682	0.00245702	UP
ENSMUSG00000035725	Prkx	1.2207	0.00245866	UP
ENSMUSG00000025478	Dpysl4	3.09281	0.00246062	UP
ENSMUSG00000059602	Syn3	1.76943	0.00246062	UP
ENSMUSG00000028148	Them5	4.06638	0.00246321	UP
ENSMUSG00000103445	NA	1.9205	0.00246439	UP
ENSMUSG00000108365	NA	1.17197	0.00249323	UP
ENSMUSG00000054520	Sh3bp2	1.42455	0.0025013	UP
ENSMUSG00000063446	Plppr1	3.04415	0.00250702	UP
ENSMUSG00000031661	Nkd1	1.31384	0.00251451	UP
ENSMUSG00000105960	6330410L21Rik	1.65759	0.00251451	UP
ENSMUSG00000058248	Kcnh1	2.25416	0.00251746	UP
ENSMUSG00000026116	Tmem131	1.41732	0.00251935	UP
ENSMUSG00000067261	Foxd3	1.57364	0.00252231	UP
ENSMUSG00000114584	NA	1.23036	0.00252802	UP
ENSMUSG00000020659	Cbll1	1.42327	0.00253601	UP
ENSMUSG00000085158	NA	1.82479	0.0025417	UP
ENSMUSG00000060961	Slc4a4	1.28455	0.00255718	UP
ENSMUSG00000091985	NA	1.79264	0.00256822	UP
ENSMUSG00000107094	NA	1.33408	0.00256837	UP
ENSMUSG00000103983	NA	1.13229	0.00257202	UP
ENSMUSG00000036617	Etl4	1.04639	0.00257237	UP
ENSMUSG00000026950	Neb	1.29224	0.00261402	UP
ENSMUSG00000102776	NA	1.57962	0.00261402	UP
ENSMUSG00000019850	Tnfaip3	1.52304	0.00261402	UP
ENSMUSG00000102302	NA	1.00535	0.00262259	UP
ENSMUSG00000055254	Ntrk2	2.37614	0.00263705	UP
ENSMUSG00000102953	NA	1.01564	0.00265458	UP
ENSMUSG00000091754	Gm3636	3.45043	0.00265815	UP
ENSMUSG00000109721	NA	1.38198	0.00269758	UP
ENSMUSG00000026831	1700007K13Rik	1.35539	0.00270503	UP
ENSMUSG00000034342	Cbl	1.18969	0.00271788	UP
ENSMUSG00000046844	Vat1l	1.93882	0.00273604	UP
ENSMUSG00000035877	Zhx3	1.95286	0.00274544	UP
ENSMUSG00000031647	Mfap3l	1.23511	0.00275216	UP
ENSMUSG00000104026	NA	2.43142	0.00279095	UP
ENSMUSG00000103734	NA	1.61751	0.00281953	UP
ENSMUSG00000020866	Cacna1g	3.23404	0.00283588	UP
ENSMUSG00000021963	Sap18	1.10674	0.00286138	UP
ENSMUSG00000031480	Thsd1	1.94745	0.00286188	UP
ENSMUSG00000103133	NA	1.00448	0.00286558	UP
ENSMUSG00000024592	C330018D20Rik	1.08223	0.0028695	UP
ENSMUSG00000052560	Cpne8	2.08036	0.00292413	UP
ENSMUSG00000108991	NA	2.02056	0.00292492	UP
ENSMUSG00000013921	Clip3	2.34827	0.00293345	UP
ENSMUSG00000030583	Sipa1l3	1.00253	0.0029902	UP
ENSMUSG00000108560	NA	3.17992	0.00300388	UP
ENSMUSG00000028017	Egf	1.43791	0.00300562	UP
ENSMUSG00000105950	NA	1.39736	0.00301935	UP
ENSMUSG00000023026	Dip2b	1.05848	0.00302781	UP
ENSMUSG00000045629	Sh3tc2	3.56332	0.00303123	UP
ENSMUSG00000096929	A330023F24Rik	1.40748	0.00306107	UP
ENSMUSG00000031410	Nxf7	1.08191	0.00306767	UP
ENSMUSG00000095681	Gm8281	2.32399	0.00309969	UP
ENSMUSG00000075028	Prdm11	1.64463	0.00310156	UP
ENSMUSG00000106928	NA	1.30056	0.00311705	UP
ENSMUSG00000072972	Adam4	1.04763	0.00311913	UP
ENSMUSG00000036452	Arhgap26	1.1281	0.00311913	UP
ENSMUSG00000030844	Rgs10	1.34766	0.00315949	UP
ENSMUSG00000108738	NA	1.04511	0.00316577	UP
ENSMUSG00000103611	NA	1.46549	0.00316577	UP
ENSMUSG00000021244	Ylpm1	1.12806	0.00317609	UP
ENSMUSG00000040629	Mael	1.05305	0.00319322	UP
ENSMUSG00000091144	Phf11c	1.28172	0.00320993	UP
ENSMUSG00000102875	NA	1.339	0.00321464	UP
ENSMUSG00000103432	NA	2.22307	0.00322118	UP
ENSMUSG00000118401	Gpr52	2.25484	0.00325355	UP
ENSMUSG00000106024	NA	1.01589	0.00325595	UP
ENSMUSG00000103937	NA	1.15214	0.0032965	UP
ENSMUSG00000045482	Trrap	1.17089	0.00331165	UP
ENSMUSG00000107048	NA	1.34844	0.00331165	UP
ENSMUSG00000103313	NA	1.05357	0.00331416	UP
ENSMUSG00000113984	NA	2.16428	0.00333113	UP
ENSMUSG00000058145	Adamts17	2.43832	0.00334403	UP
ENSMUSG00000106798	NA	1.2033	0.00336039	UP
ENSMUSG00000020121	Srgap1	1.32201	0.00344598	UP
ENSMUSG00000085180	NA	1.18516	0.00345029	UP
ENSMUSG00000024112	Cacna1h	1.33255	0.00347414	UP
ENSMUSG00000002341	Ncan	1.90631	0.00347554	UP
ENSMUSG00000031659	Adcy7	1.38731	0.00347637	UP
ENSMUSG00000075590	Nrbp2	1.94724	0.00350401	UP
ENSMUSG00000028344	Invs	1.16778	0.00350695	UP
ENSMUSG00000000223	Drp2	2.87382	0.00351466	UP
ENSMUSG00000103614	NA	1.60819	0.0035176	UP
ENSMUSG00000025743	Sdc3	1.42215	0.00352285	UP
ENSMUSG00000040152	Thbs1	3.01257	0.00354309	UP
ENSMUSG00000036249	Rbm43	1.47574	0.00354649	UP
ENSMUSG00000078886	Gm2026	1.71761	0.00357257	UP
ENSMUSG00000022012	Enox1	1.47374	0.00358132	UP
ENSMUSG00000040715	Rsc1a1	1.36398	0.00360029	UP
ENSMUSG00000025092	Hspa12a	1.17887	0.00361112	UP
ENSMUSG00000057719	Sh3rf2	1.63189	0.00361777	UP
ENSMUSG00000060594	Layn	2.13227	0.00362175	UP
ENSMUSG00000039218	Srrm2	1.04932	0.00363087	UP
ENSMUSG00000036599	Chst12	1.1661	0.00363195	UP
ENSMUSG00000036523	Greb1	1.79441	0.00366371	UP
ENSMUSG00000087449	NA	1.20586	0.00371149	UP
ENSMUSG00000031079	Zfp300	2.36076	0.00373158	UP
ENSMUSG00000106211	NA	2.02599	0.00373809	UP
ENSMUSG00000049872	Calhm5	1.02367	0.0037542	UP
ENSMUSG00000037989	Wnk2	1.45984	0.00376613	UP
ENSMUSG00000040225	Prrc2c	1.1563	0.00376849	UP
ENSMUSG00000102714	NA	2.00695	0.00377583	UP
ENSMUSG00000115686	NA	2.56935	0.00377583	UP
ENSMUSG00000021365	Nedd9	2.52846	0.00381663	UP
ENSMUSG00000038342	Mlxip	1.12755	0.00382218	UP
ENSMUSG00000113184	NA	1.55193	0.003853	UP
ENSMUSG00000032289	Thsd4	1.77623	0.00385599	UP
ENSMUSG00000035504	Reep6	1.47565	0.00389196	UP
ENSMUSG00000102565	NA	1.47745	0.00390475	UP
ENSMUSG00000026888	Grb14	1.75324	0.00391516	UP
ENSMUSG00000035045	Zc3h12b	1.55558	0.00395678	UP
ENSMUSG00000043410	Hfm1	1.62394	0.00396182	UP
ENSMUSG00000040653	Ppp1r14c	2.03064	0.00397277	UP
ENSMUSG00000042453	Reln	2.04324	0.00398229	UP
ENSMUSG00000041046	Ramp3	1.7642	0.00398366	UP
ENSMUSG00000102662	NA	1.14482	0.00398467	UP
ENSMUSG00000027612	Mmp24	2.3225	0.00400288	UP
ENSMUSG00000102257	NA	1.57258	0.00400437	UP
ENSMUSG00000105382	NA	1.31698	0.0040092	UP
ENSMUSG00000085334	NA	1.00864	0.0040147	UP
ENSMUSG00000104383	NA	1.73004	0.00402778	UP
ENSMUSG00000112008	NA	1.03494	0.00403997	UP
ENSMUSG00000106607	NA	1.13278	0.00405171	UP
ENSMUSG00000033446	Lpar6	1.38816	0.00405459	UP
ENSMUSG00000045330	Magec2	2.14898	0.00406353	UP
ENSMUSG00000098023	Gm19200	2.35834	0.0040727	UP
ENSMUSG00000020183	Cpm	1.44607	0.00409885	UP
ENSMUSG00000039096	Rsad1	1.44069	0.00410334	UP
ENSMUSG00000104262	NA	1.81683	0.00415968	UP
ENSMUSG00000031160	Eras	1.53671	0.00417515	UP
ENSMUSG00000044795	Cyb5d1	1.01872	0.00418539	UP
ENSMUSG00000108542	NA	1.83458	0.00420813	UP
ENSMUSG00000091449	Gm10269	1.76152	0.0042144	UP
ENSMUSG00000031375	Bgn	3.27706	0.00422307	UP
ENSMUSG00000026768	Itga8	2.41403	0.00423707	UP
ENSMUSG00000020135	Apc2	1.87199	0.00424323	UP
ENSMUSG00000101365	NA	1.29769	0.00427003	UP
ENSMUSG00000117653	NA	1.05908	0.00429665	UP
ENSMUSG00000029505	Ep400	1.18565	0.00431699	UP
ENSMUSG00000056220	Pla2g4a	1.47751	0.00433516	UP
ENSMUSG00000022676	Snai2	2.02376	0.00434473	UP
ENSMUSG00000016763	Scube1	2.18423	0.00434973	UP
ENSMUSG00000031111	Igsf1	2.18939	0.0043556	UP
ENSMUSG00000037455	Slc18b1	1.06531	0.0043556	UP
ENSMUSG00000031451	Gas6	1.19409	0.00435606	UP
ENSMUSG00000078887	Gm6710	1.06761	0.00435606	UP
ENSMUSG00000037541	Shank2	2.06621	0.00443843	UP
ENSMUSG00000074829	2010315B03Rik	1.52657	0.0044407	UP
ENSMUSG00000091844	NA	3.05286	0.00444461	UP
ENSMUSG00000021097	Clmn	1.17394	0.00446543	UP
ENSMUSG00000095199	Zfp968	1.04263	0.00448642	UP
ENSMUSG00000035594	Chrna5	1.28595	0.00448642	UP
ENSMUSG00000103360	NA	1.78767	0.00449669	UP
ENSMUSG00000028392	Bspry	1.0614	0.00450078	UP
ENSMUSG00000051413	Plagl2	1.0076	0.00453835	UP
ENSMUSG00000110877	NA	1.28082	0.00454381	UP
ENSMUSG00000000739	Sult5a1	1.77037	0.00457427	UP
ENSMUSG00000030748	Il4ra	1.31519	0.0045789	UP
ENSMUSG00000000154	Slc22a18	1.72143	0.00458049	UP
ENSMUSG00000118423	NA	1.04084	0.00460817	UP
ENSMUSG00000025586	Cpeb1	1.45086	0.0046135	UP
ENSMUSG00000107200	NA	1.15048	0.00462425	UP
ENSMUSG00000032118	Fez1	1.35309	0.00463873	UP
ENSMUSG00000104525	NA	1.80002	0.00464602	UP
ENSMUSG00000107158	NA	1.32679	0.00466309	UP
ENSMUSG00000002266	Zim1	1.97414	0.0046727	UP
ENSMUSG00000102670	NA	1.39281	0.00467944	UP
ENSMUSG00000038463	Olfml2b	2.62292	0.00469579	UP
ENSMUSG00000020411	Nipal4	3.31705	0.00469643	UP
ENSMUSG00000022455	Wbp2nl	1.90632	0.0047282	UP
ENSMUSG00000102929	NA	1.07793	0.00475456	UP
ENSMUSG00000025083	Afap1l2	1.69192	0.00477994	UP
ENSMUSG00000019734	Tmc4	1.10718	0.00479063	UP
ENSMUSG00000102691	NA	1.47687	0.00481047	UP
ENSMUSG00000104277	NA	1.93626	0.00483475	UP
ENSMUSG00000041261	Car8	1.05461	0.00485806	UP
ENSMUSG00000084790	NA	1.41109	0.00486358	UP
ENSMUSG00000028167	Bdh2	1.1113	0.00486623	UP
ENSMUSG00000045215	Asxl3	2.49926	0.00487403	UP
ENSMUSG00000037321	Tap1	1.87542	0.00489811	UP
ENSMUSG00000013846	St3gal1	1.2882	0.00490452	UP
ENSMUSG00000050050	Ccdc158	1.64302	0.00496766	UP
ENSMUSG00000022661	Cd200	1.50349	0.00497665	UP
ENSMUSG00000043760	Pkhd1	1.27206	0.00499111	UP
ENSMUSG00000000320	Alox12	2.33419	0.0049972	UP
ENSMUSG00000002028	Kmt2a	1.25023	0.00500839	UP
ENSMUSG00000038738	Shank1	1.67812	0.00503422	UP
ENSMUSG00000022150	Dab2	1.84213	0.00504523	UP
ENSMUSG00000001025	S100a6	2.00382	0.00504523	UP
ENSMUSG00000113126	NA	1.01518	0.005047	UP
ENSMUSG00000118383	NA	2.05524	0.00508006	UP
ENSMUSG00000074629	NA	1.4392	0.0050914	UP
ENSMUSG00000031596	Slc7a2	1.0077	0.00511733	UP
ENSMUSG00000103693	NA	1.38783	0.0051243	UP
ENSMUSG00000115306	NA	1.03323	0.00526372	UP
ENSMUSG00000030770	Parva	1.1006	0.00528733	UP
ENSMUSG00000062991	Nrg1	1.34388	0.00533432	UP
ENSMUSG00000078670	Fam174b	2.87289	0.00539821	UP
ENSMUSG00000007817	Zmiz1	1.57273	0.0054036	UP
ENSMUSG00000045672	Col27a1	1.01195	0.00542512	UP
ENSMUSG00000037813	D630003M21Rik	1.44734	0.00546088	UP
ENSMUSG00000078905	Gm14393	1.17364	0.00548467	UP
ENSMUSG00000104469	NA	1.28582	0.00552138	UP
ENSMUSG00000117448	NA	1.07712	0.00557624	UP
ENSMUSG00000057060	Slc35f3	1.68178	0.00557624	UP
ENSMUSG00000031284	Pak3	1.45811	0.00563703	UP
ENSMUSG00000023224	Serping1	1.12983	0.00568339	UP
ENSMUSG00000106940	NA	1.03704	0.00570794	UP
ENSMUSG00000041544	Disp3	1.8449	0.00578701	UP
ENSMUSG00000022346	Myc	1.65363	0.0058081	UP
ENSMUSG00000102951	NA	1.62548	0.00581432	UP
ENSMUSG00000030882	Dnhd1	1.97311	0.00583281	UP
ENSMUSG00000102415	NA	1.01662	0.00584798	UP
ENSMUSG00000110894	NA	1.24658	0.0058508	UP
ENSMUSG00000103976	NA	1.43716	0.0058538	UP
ENSMUSG00000057697	Vmn1r53	1.22138	0.00585728	UP
ENSMUSG00000001855	Nup214	1.17354	0.00588827	UP
ENSMUSG00000106557	NA	3.32997	0.00590028	UP
ENSMUSG00000079402	Gm3667	1.74923	0.00590028	UP
ENSMUSG00000096488	Gm10409	1.74923	0.00590028	UP
ENSMUSG00000032724	Abtb2	1.07771	0.00590521	UP
ENSMUSG00000094985	Topaz1	1.88348	0.00594094	UP
ENSMUSG00000035606	Ky	1.8328	0.00599109	UP
ENSMUSG00000097287	NA	1.68104	0.00599269	UP
ENSMUSG00000084792	NA	1.419	0.0059947	UP
ENSMUSG00000103233	NA	1.87793	0.00600755	UP
ENSMUSG00000111017	NA	2.09078	0.00604859	UP
ENSMUSG00000025790	Slco3a1	1.84628	0.00605551	UP
ENSMUSG00000041605	Inava	1.00653	0.00605624	UP
ENSMUSG00000106962	NA	1.74593	0.00605624	UP
ENSMUSG00000039376	Synpo2l	2.85542	0.00605923	UP
ENSMUSG00000024274	NA	1.77965	0.00607343	UP
ENSMUSG00000074607	Tox2	2.49017	0.00615664	UP
ENSMUSG00000106184	NA	1.3269	0.00618099	UP
ENSMUSG00000031825	Crispld2	1.80138	0.00618815	UP
ENSMUSG00000022180	Slc7a8	1.96475	0.00638105	UP
ENSMUSG00000103391	NA	2.19477	0.0063836	UP
ENSMUSG00000082315	Gm16523	1.19115	0.00640026	UP
ENSMUSG00000112947	NA	2.01759	0.00643473	UP
ENSMUSG00000107201	NA	1.47956	0.00647074	UP
ENSMUSG00000080950	NA	1.45912	0.00647541	UP
ENSMUSG00000101708	Gm28453	1.84986	0.00651233	UP
ENSMUSG00000023800	Tiam2	2.02812	0.00653005	UP
ENSMUSG00000030554	Synm	1.36369	0.00655426	UP
ENSMUSG00000113427	NA	1.36531	0.00659057	UP
ENSMUSG00000113922	NA	2.1512	0.00663841	UP
ENSMUSG00000113540	NA	1.72718	0.00668401	UP
ENSMUSG00000107155	NA	1.26984	0.00678047	UP
ENSMUSG00000109539	NA	1.47633	0.00688642	UP
ENSMUSG00000103808	NA	1.76592	0.00688642	UP
ENSMUSG00000032852	Rspo4	1.90744	0.00689557	UP
ENSMUSG00000100131	NA	1.33921	0.0068978	UP
ENSMUSG00000047898	Ccr4	1.96727	0.00693963	UP
ENSMUSG00000022768	Ccdc116	1.30866	0.0069814	UP
ENSMUSG00000112280	A830082N09Rik	1.05621	0.00701266	UP
ENSMUSG00000106739	NA	2.26915	0.00705078	UP
ENSMUSG00000089706	B230216N24Rik	1.78139	0.00718722	UP
ENSMUSG00000027230	Creb3l1	1.15654	0.00718722	UP
ENSMUSG00000032657	Fam189b	1.05831	0.00724011	UP
ENSMUSG00000102143	NA	1.04082	0.00725663	UP
ENSMUSG00000036698	Ago2	1.32449	0.00731335	UP
ENSMUSG00000103672	NA	1.39082	0.00735274	UP
ENSMUSG00000031028	Tub	1.21715	0.00745397	UP
ENSMUSG00000026114	Cnga3	1.06898	0.00748009	UP
ENSMUSG00000058883	Zfp708	3.64422	0.00748217	UP
ENSMUSG00000105745	NA	1.78132	0.00749386	UP
ENSMUSG00000090714	Zscan4d	2.84029	0.00756426	UP
ENSMUSG00000113835	NA	1.24906	0.00758218	UP
ENSMUSG00000055024	Ep300	1.03124	0.00762417	UP
ENSMUSG00000107115	NA	1.14818	0.00772822	UP
ENSMUSG00000112820	NA	1.69614	0.00775399	UP
ENSMUSG00000070733	Fryl	1.07644	0.00776394	UP
ENSMUSG00000034780	B3galt1	1.87042	0.00780612	UP
ENSMUSG00000051323	Pcdh19	1.19311	0.00789031	UP
ENSMUSG00000113250	NA	1.6603	0.00789491	UP
ENSMUSG00000027229	Terb2	1.20679	0.00795205	UP
ENSMUSG00000021090	Lrrc9	1.07393	0.00796447	UP
ENSMUSG00000108460	NA	1.28642	0.00798597	UP
ENSMUSG00000020091	Eif4ebp2	1.16519	0.00799233	UP
ENSMUSG00000093847	NA	1.37061	0.00800514	UP
ENSMUSG00000110959	NA	1.54164	0.00802145	UP
ENSMUSG00000041361	Myzap	1.27103	0.00802599	UP
ENSMUSG00000108701	NA	1.90019	0.00807368	UP
ENSMUSG00000094103	Fam177a2	5.07072	0.00818166	UP
ENSMUSG00000066043	Phactr4	1.1872	0.0081876	UP
ENSMUSG00000097736	9530059O14Rik	1.11032	0.00819669	UP
ENSMUSG00000106110	NA	1.08368	0.00848945	UP
ENSMUSG00000110125	Gm33148	1.241	0.00848993	UP
ENSMUSG00000078689	Mup6	1.45092	0.008496	UP
ENSMUSG00000041945	Mfsd9	1.08487	0.00858145	UP
ENSMUSG00000104994	NA	2.95259	0.0085838	UP
ENSMUSG00000102619	NA	1.54581	0.00861506	UP
ENSMUSG00000112948	NA	1.43963	0.0086237	UP
ENSMUSG00000024887	Asah2	1.49717	0.00862774	UP
ENSMUSG00000035868	Zfp983	1.3029	0.0086883	UP
ENSMUSG00000078490	Cfap74	1.0744	0.0086883	UP
ENSMUSG00000021950	Anxa8	1.27599	0.00872137	UP
ENSMUSG00000037239	Spred3	1.10816	0.0087601	UP
ENSMUSG00000085894	NA	1.13301	0.0087601	UP
ENSMUSG00000117974	Tuba-rs1	1.92302	0.0088232	UP
ENSMUSG00000043456	Zfp536	1.46869	0.00884042	UP
ENSMUSG00000045573	Penk	1.58216	0.00889769	UP
ENSMUSG00000058589	Anks1b	1.93937	0.00891715	UP
ENSMUSG00000084071	Gm13378	1.61124	0.00908185	UP
ENSMUSG00000020695	Mrc2	1.36215	0.00910744	UP
ENSMUSG00000102526	NA	1.76051	0.00913014	UP
ENSMUSG00000030110	Ret	1.14874	0.00913374	UP
ENSMUSG00000031162	Gata1	1.60552	0.00918175	UP
ENSMUSG00000007908	Hmgcll1	1.99816	0.00920986	UP
ENSMUSG00000034006	Slc66a2	1.32876	0.00926639	UP
ENSMUSG00000007880	Arid1a	1.41585	0.00928491	UP
ENSMUSG00000104342	NA	1.2212	0.00929589	UP
ENSMUSG00000033420	Antxr1	1.261	0.00930008	UP
ENSMUSG00000102401	NA	1.07056	0.00930042	UP
ENSMUSG00000056306	Sertm1	1.54294	0.0093128	UP
ENSMUSG00000091472	Gm3739	1.02022	0.00936767	UP
ENSMUSG00000031075	Ano1	1.72628	0.00962709	UP
ENSMUSG00000106317	NA	1.23799	0.00963787	UP
ENSMUSG00000103162	NA	1.25415	0.00972553	UP
ENSMUSG00000114605	NA	1.56983	0.00973793	UP
ENSMUSG00000016982	Pom121l2	1.79101	0.00982361	UP
ENSMUSG00000107390	NA	1.90144	0.00983758	UP
ENSMUSG00000079834	Tmlhe	1.15053	0.0100003	UP
ENSMUSG00000051246	Msantd1	1.39295	0.0100145	UP
ENSMUSG00000037788	Vopp1	1.13064	0.0100203	UP
ENSMUSG00000037990	Sh3rf3	2.64745	0.010103	UP
ENSMUSG00000111539	NA	1.87726	0.0101294	UP
ENSMUSG00000102760	NA	1.0971	0.0101527	UP
ENSMUSG00000113106	NA	1.40676	0.0101803	UP
ENSMUSG00000039452	Snx22	1.49374	0.0101955	UP
ENSMUSG00000020721	Helz	1.0011	0.0102973	UP
ENSMUSG00000107358	NA	1.59062	0.0103336	UP
ENSMUSG00000024664	Fads3	1.79764	0.0103384	UP
ENSMUSG00000027217	Tspan18	1.26005	0.0103778	UP
ENSMUSG00000030905	Crym	1.62779	0.0104456	UP
ENSMUSG00000114524	NA	1.88226	0.0105489	UP
ENSMUSG00000026824	Kcnj3	1.29873	0.0105653	UP
ENSMUSG00000050538	B230217C12Rik	1.34292	0.0105825	UP
ENSMUSG00000109576	NA	1.24209	0.0105967	UP
ENSMUSG00000024451	Arap3	1.19167	0.0106232	UP
ENSMUSG00000046826	Fam187b	1.16172	0.0107387	UP
ENSMUSG00000060445	Sycp2	2.1103	0.0107994	UP
ENSMUSG00000104379	NA	1.11514	0.0108573	UP
ENSMUSG00000113905	NA	1.20125	0.011011	UP
ENSMUSG00000104400	NA	1.41141	0.0110494	UP
ENSMUSG00000020609	Apob	1.49118	0.0110525	UP
ENSMUSG00000022475	Hdac7	1.07556	0.0110924	UP
ENSMUSG00000003534	Ddr1	1.25136	0.0111697	UP
ENSMUSG00000052125	F730043M19Rik	1.38473	0.0112961	UP
ENSMUSG00000023882	Zfp54	1.31291	0.0113129	UP
ENSMUSG00000093858	NA	1.75646	0.0113435	UP
ENSMUSG00000105217	NA	1.28668	0.0113553	UP
ENSMUSG00000009248	Ascl2	1.29068	0.0114898	UP
ENSMUSG00000113760	NA	1.62026	0.0116483	UP
ENSMUSG00000031027	Stk33	1.71326	0.0116483	UP
ENSMUSG00000063632	Sox11	1.00694	0.0116807	UP
ENSMUSG00000105412	NA	1.07687	0.0118962	UP
ENSMUSG00000033192	Lpcat2	2.31128	0.0120096	UP
ENSMUSG00000068964	NA	4.73087	0.0120402	UP
ENSMUSG00000104735	NA	1.47459	0.012184	UP
ENSMUSG00000109982	NA	1.30183	0.0122168	UP
ENSMUSG00000103867	NA	1.35842	0.0122185	UP
ENSMUSG00000110167	NA	1.02645	0.0122364	UP
ENSMUSG00000108984	NA	1.26596	0.0122989	UP
ENSMUSG00000028358	Zfp618	1.54392	0.0123436	UP
ENSMUSG00000113326	NA	1.32404	0.012397	UP
ENSMUSG00000031312	Itgb1bp2	1.10633	0.012434	UP
ENSMUSG00000028012	Rrh	2.47944	0.0125821	UP
ENSMUSG00000025348	Itga7	1.08935	0.0126366	UP
ENSMUSG00000113428	NA	1.27263	0.0126503	UP
ENSMUSG00000113687	NA	1.33604	0.0128403	UP
ENSMUSG00000091243	Vgll3	1.56997	0.0130039	UP
ENSMUSG00000034212	Ankmy1	1.83433	0.0130125	UP
ENSMUSG00000110758	NA	1.62734	0.013079	UP
ENSMUSG00000010205	Raver1	1.09336	0.0131422	UP
ENSMUSG00000032656	Marchf3	1.35565	0.0132777	UP
ENSMUSG00000042567	Nek10	1.35162	0.0133023	UP
ENSMUSG00000040761	Spen	1.07628	0.0133455	UP
ENSMUSG00000020000	Moxd1	1.15118	0.0134059	UP
ENSMUSG00000048218	Amigo2	2.04644	0.0134383	UP
ENSMUSG00000040289	Hey1	1.12279	0.0134463	UP
ENSMUSG00000002897	Il17ra	1.09191	0.0134905	UP
ENSMUSG00000117781	Gm17266	1.15289	0.0135446	UP
ENSMUSG00000045282	Tmem86b	1.08172	0.0136161	UP
ENSMUSG00000099746	NA	1.18586	0.013695	UP
ENSMUSG00000050447	Lypd6	1.32382	0.0138762	UP
ENSMUSG00000116187	NA	1.18733	0.0140558	UP
ENSMUSG00000058135	Gstm1	1.1216	0.0141907	UP
ENSMUSG00000106262	NA	1.07934	0.0142438	UP
ENSMUSG00000044244	Il20rb	1.3298	0.0142599	UP
ENSMUSG00000055271	NA	1.23349	0.0143799	UP
ENSMUSG00000104309	Gm5846	1.41353	0.0144709	UP
ENSMUSG00000050549	Fam241a	1.20528	0.0144752	UP
ENSMUSG00000106288	NA	1.21617	0.0146328	UP
ENSMUSG00000086350	NA	1.30893	0.0147147	UP
ENSMUSG00000103525	NA	1.29691	0.0147206	UP
ENSMUSG00000105179	NA	1.36409	0.0148958	UP
ENSMUSG00000113379	NA	1.43452	0.0149127	UP
ENSMUSG00000028763	Hspg2	1.62836	0.0150602	UP
ENSMUSG00000116707	NA	1.4149	0.0151008	UP
ENSMUSG00000075224	Lrrc55	1.78615	0.0151141	UP
ENSMUSG00000090053	Pakap	1.33744	0.0151272	UP
ENSMUSG00000046574	Prr12	1.29892	0.0152738	UP
ENSMUSG00000058740	Kcnt1	1.32546	0.0152741	UP
ENSMUSG00000028088	Fmo5	2.41609	0.0153017	UP
ENSMUSG00000030549	Rhcg	1.15527	0.0154411	UP
ENSMUSG00000072905	Gm2016	1.70742	0.0155047	UP
ENSMUSG00000034903	Cobll1	2.65591	0.0156683	UP
ENSMUSG00000045038	Prkce	1.1111	0.0156785	UP
ENSMUSG00000040118	Cacna2d1	1.25226	0.0157032	UP
ENSMUSG00000001672	Marveld3	1.8874	0.0157901	UP
ENSMUSG00000022483	Col2a1	1.50372	0.0158427	UP
ENSMUSG00000104052	NA	1.48699	0.0160936	UP
ENSMUSG00000114940	NA	5.72106	0.0161646	UP
ENSMUSG00000090722	NA	1.14804	0.0162571	UP
ENSMUSG00000031340	Gabre	1.3399	0.0162737	UP
ENSMUSG00000020811	Wscd1	1.12088	0.0163361	UP
ENSMUSG00000034145	Tmem63c	1.25233	0.016351	UP
ENSMUSG00000107491	Gm17893	1.2079	0.0163586	UP
ENSMUSG00000106197	NA	1.15127	0.0163827	UP
ENSMUSG00000111521	NA	1.20478	0.0163827	UP
ENSMUSG00000102874	NA	1.25524	0.0164473	UP
ENSMUSG00000038608	Dock10	2.13664	0.0164641	UP
ENSMUSG00000046731	Kctd11	2.27524	0.016481	UP
ENSMUSG00000003949	Hlf	1.84457	0.0166694	UP
ENSMUSG00000020901	Pik3r5	1.77601	0.0167058	UP
ENSMUSG00000110190	NA	1.32152	0.0167193	UP
ENSMUSG00000073758	Sh3d21	1.67017	0.0167397	UP
ENSMUSG00000116298	NA	1.17508	0.0167568	UP
ENSMUSG00000103646	NA	1.20378	0.0167977	UP
ENSMUSG00000082154	NA	3.09641	0.0168668	UP
ENSMUSG00000056592	Zfp658	1.54833	0.0168689	UP
ENSMUSG00000022229	Atp12a	1.40827	0.0171448	UP
ENSMUSG00000113853	NA	1.619	0.0171837	UP
ENSMUSG00000004328	Hif3a	1.17565	0.017378	UP
ENSMUSG00000048240	Gng7	1.13119	0.0176482	UP
ENSMUSG00000039457	Ppl	1.12383	0.0176493	UP
ENSMUSG00000047496	Rnf152	1.20773	0.0176925	UP
ENSMUSG00000114267	NA	1.19352	0.0177044	UP
ENSMUSG00000025650	Col7a1	1.26169	0.0177929	UP
ENSMUSG00000062591	Tubb4a	2.50682	0.0179203	UP
ENSMUSG00000023232	Serinc2	1.61064	0.0179352	UP
ENSMUSG00000102917	NA	1.31074	0.0180317	UP
ENSMUSG00000039852	Rere	1.20989	0.0180718	UP
ENSMUSG00000037649	H2-DMa	1.06079	0.0180721	UP
ENSMUSG00000040441	Slc26a10	1.15091	0.0180789	UP
ENSMUSG00000070282	NA	1.14456	0.0180789	UP
ENSMUSG00000111361	NA	1.03923	0.0183591	UP
ENSMUSG00000054763	Defb42	1.22008	0.0185007	UP
ENSMUSG00000110710	NA	1.47921	0.0185178	UP
ENSMUSG00000110142	NA	1.17382	0.01857	UP
ENSMUSG00000106364	NA	1.03858	0.0185922	UP
ENSMUSG00000039646	Vasn	1.64291	0.0187532	UP
ENSMUSG00000034177	Rnf43	1.28165	0.0193489	UP
ENSMUSG00000106678	NA	1.18035	0.0193878	UP
ENSMUSG00000030782	Tgfb1i1	1.60636	0.0193919	UP
ENSMUSG00000067586	S1pr3	1.26173	0.0194779	UP
ENSMUSG00000048583	Igf2	1.19865	0.0195273	UP
ENSMUSG00000104687	NA	1.23073	0.0196741	UP
ENSMUSG00000034324	Tmem132c	1.29459	0.0199564	UP
ENSMUSG00000042808	Gpx2	1.04329	0.0200084	UP
ENSMUSG00000104125	NA	1.1807	0.0202101	UP
ENSMUSG00000112163	Gm8188	1.08116	0.0202101	UP
ENSMUSG00000042784	Muc1	1.35213	0.020374	UP
ENSMUSG00000053293	Pom121	1.35031	0.0205103	UP
ENSMUSG00000022324	Matn2	1.10327	0.0205367	UP
ENSMUSG00000074452	Pate2	1.11119	0.0205695	UP
ENSMUSG00000032528	Vipr1	1.56701	0.0206053	UP
ENSMUSG00000031639	Tlr3	1.69729	0.0208279	UP
ENSMUSG00000029134	Plb1	1.36393	0.0212102	UP
ENSMUSG00000116796	NA	1.74924	0.0213614	UP
ENSMUSG00000032593	Amigo3	1.70063	0.0213711	UP
ENSMUSG00000022790	Igsf11	1.60001	0.0214538	UP
ENSMUSG00000068748	Ptprz1	1.12908	0.0215094	UP
ENSMUSG00000041362	Shtn1	1.01951	0.0216171	UP
ENSMUSG00000108465	NA	1.01919	0.0217961	UP
ENSMUSG00000108152	NA	1.51842	0.0218695	UP
ENSMUSG00000117145	NA	1.27564	0.0219067	UP
ENSMUSG00000107633	NA	1.16081	0.0220008	UP
ENSMUSG00000097352	NA	1.87773	0.0222473	UP
ENSMUSG00000003233	Dvl3	1.3251	0.0222922	UP
ENSMUSG00000036957	Lrfn3	1.06544	0.0223897	UP
ENSMUSG00000107091	NA	1.28735	0.0226509	UP
ENSMUSG00000032878	Ccdc85a	2.07699	0.0226695	UP
ENSMUSG00000104078	NA	2.21424	0.0227092	UP
ENSMUSG00000061414	Cracr2a	1.63685	0.023343	UP
ENSMUSG00000015879	Fam184b	1.37677	0.0234496	UP
ENSMUSG00000038384	Setd1b	1.14017	0.02346	UP
ENSMUSG00000028439	Fam219a	1.03378	0.0236793	UP
ENSMUSG00000044937	Ttc41	1.05773	0.0240379	UP
ENSMUSG00000085093	NA	1.46216	0.0243689	UP
ENSMUSG00000027577	Chrna4	1.76375	0.0244583	UP
ENSMUSG00000071317	Bves	1.56468	0.0250432	UP
ENSMUSG00000107182	NA	1.05859	0.0251118	UP
ENSMUSG00000102856	NA	1.00347	0.0252457	UP
ENSMUSG00000103747	NA	1.44738	0.0252566	UP
ENSMUSG00000101731	3830432H09Rik	1.19405	0.0255414	UP
ENSMUSG00000072974	Gm4787	1.36409	0.0257221	UP
ENSMUSG00000037493	Cib2	1.13445	0.025986	UP
ENSMUSG00000032860	P2ry2	1.03547	0.0262437	UP
ENSMUSG00000110504	NA	1.06662	0.0263881	UP
ENSMUSG00000096856	Gm10778	1.46091	0.0267017	UP
ENSMUSG00000107054	NA	1.15277	0.0272071	UP
ENSMUSG00000116719	Gm29719	1.32946	0.0273406	UP
ENSMUSG00000110738	NA	1.12489	0.027547	UP
ENSMUSG00000102931	NA	1.99365	0.0275612	UP
ENSMUSG00000093985	Gm10406	2.07868	0.0278747	UP
ENSMUSG00000066456	Hmgn3	1.77257	0.0281282	UP
ENSMUSG00000103948	4930594C11Rik	1.04794	0.0284623	UP
ENSMUSG00000035509	Fbxl21	1.20431	0.0285624	UP
ENSMUSG00000112731	NA	1.50338	0.0290265	UP
ENSMUSG00000029860	Zyx	1.07532	0.029199	UP
ENSMUSG00000110097	Zscan4a	2.25729	0.0292343	UP
ENSMUSG00000022639	NA	1.56264	0.0293316	UP
ENSMUSG00000096039	D830030K20Rik	1.31892	0.0294529	UP
ENSMUSG00000031373	Car5b	1.20955	0.0296056	UP
ENSMUSG00000108955	NA	1.35552	0.0296405	UP
ENSMUSG00000109638	NA	1.09495	0.0298244	UP
ENSMUSG00000054161	Fam83e	1.08303	0.0302177	UP
ENSMUSG00000104060	NA	1.06436	0.0306344	UP
ENSMUSG00000073016	Uprt	1.22051	0.0309095	UP
ENSMUSG00000029149	Krtcap3	1.22601	0.0315895	UP
ENSMUSG00000106057	NA	1.25765	0.031717	UP
ENSMUSG00000026443	Lrrn2	1.42806	0.0321127	UP
ENSMUSG00000111030	NA	1.13018	0.03235	UP
ENSMUSG00000021567	Nkd2	1.13386	0.0328839	UP
ENSMUSG00000115018	NA	3.12156	0.0340853	UP
ENSMUSG00000106869	NA	1.05601	0.0341636	UP
ENSMUSG00000104136	NA	1.0292	0.0343018	UP
ENSMUSG00000117372	NA	1.18586	0.0345069	UP
ENSMUSG00000045932	Ifit2	1.73785	0.0346188	UP
ENSMUSG00000029005	Draxin	1.07527	0.0348777	UP
ENSMUSG00000050545	Fam228b	1.25579	0.036557	UP
ENSMUSG00000112955	NA	1.26083	0.0373942	UP
ENSMUSG00000104728	NA	1.60987	0.0379275	UP
ENSMUSG00000049866	Arl4c	1.13311	0.0380284	UP
ENSMUSG00000012819	Cdh23	1.47302	0.0381826	UP
ENSMUSG00000005198	Polr2a	1.32757	0.0385084	UP
ENSMUSG00000028780	Sema3c	1.73765	0.0391197	UP
ENSMUSG00000078865	NA	1.27587	0.0392876	UP
ENSMUSG00000041842	Fhdc1	1.05988	0.0395126	UP
ENSMUSG00000037686	Aspg	1.10745	0.03977	UP
ENSMUSG00000013584	Aldh1a2	1.24969	0.0399149	UP
ENSMUSG00000024806	Mlana	1.24315	0.0410784	UP
ENSMUSG00000031391	L1cam	1.00922	0.0413709	UP
ENSMUSG00000060275	Nrg2	1.03286	0.0425666	UP
ENSMUSG00000058492	NA	2.10996	0.0425831	UP
ENSMUSG00000020101	Vsir	1.16004	0.0426002	UP
ENSMUSG00000113269	NA	2.04736	0.0429195	UP
ENSMUSG00000022208	Jph4	1.23286	0.0459905	UP
ENSMUSG00000002688	Prkd1	1.08202	0.0460304	UP
ENSMUSG00000050957	Insl6	1.38031	0.0462793	UP
ENSMUSG00000092072	Gm4540	1.74367	0.0463023	UP
ENSMUSG00000096175	Gm21761	1.3081	0.048852	UP
ENSMUSG00000095054	NA	1.39371	0.0488989	UP
ENSMUSG00000058581	NA	1.17382	0.0493625	UP
ENSMUSG00000079396	Gm3411	1.9796	0.0498398	UP
ENSMUSG00000115318	NA	-5.13392	1.71e-06	DOWN
ENSMUSG00000066652	Lefty2	-5.18467	3.19e-06	DOWN
ENSMUSG00000079042	Apela	-2.70014	6.04e-06	DOWN
ENSMUSG00000021196	Pfkp	-2.26549	6.04e-06	DOWN
ENSMUSG00000023951	Vegfa	-2.61249	6.04e-06	DOWN
ENSMUSG00000028773	Fabp3	-2.50458	6.04e-06	DOWN
ENSMUSG00000028435	Aqp3	-2.62282	6.15e-06	DOWN
ENSMUSG00000020108	Ddit4	-3.57628	6.15e-06	DOWN
ENSMUSG00000005667	Mthfd2	-2.44311	6.15e-06	DOWN
ENSMUSG00000031700	Gpt2	-2.87155	6.15e-06	DOWN
ENSMUSG00000062070	Pgk1	-1.76015	6.15e-06	DOWN
ENSMUSG00000015937	Macroh2a1	-1.72113	6.15e-06	DOWN
ENSMUSG00000031751	Amfr	-2.47077	8.32e-06	DOWN
ENSMUSG00000074653	Lrrc31	-2.83914	8.32e-06	DOWN
ENSMUSG00000034993	Vat1	-2.07588	8.32e-06	DOWN
ENSMUSG00000020717	Pecam1	-1.52538	8.32e-06	DOWN
ENSMUSG00000061186	Sfmbt2	-2.62956	8.32e-06	DOWN
ENSMUSG00000041390	Mdfic	-2.29083	8.32e-06	DOWN
ENSMUSG00000035158	Mitf	-1.77425	1.01e-05	DOWN
ENSMUSG00000020303	Stc2	-3.82694	1.11e-05	DOWN
ENSMUSG00000023456	Tpi1	-2.09101	1.12e-05	DOWN
ENSMUSG00000040618	Pck2	-1.88753	1.19e-05	DOWN
ENSMUSG00000054452	Tle5	-1.42276	1.19e-05	DOWN
ENSMUSG00000025791	Pgm1	-2.17496	1.19e-05	DOWN
ENSMUSG00000027313	Chac1	-3.85505	1.19e-05	DOWN
ENSMUSG00000030208	Emp1	-3.18236	1.19e-05	DOWN
ENSMUSG00000029782	Tmem209	-1.35857	1.19e-05	DOWN
ENSMUSG00000029718	Pcolce	-1.77557	1.19e-05	DOWN
ENSMUSG00000010342	Tex14	-2.28687	1.23e-05	DOWN
ENSMUSG00000071076	Jund	-2.6319	1.24e-05	DOWN
ENSMUSG00000001270	Ckb	-2.00289	1.26e-05	DOWN
ENSMUSG00000051855	Mest	-7.31778	1.26e-05	DOWN
ENSMUSG00000042388	Dlgap3	-2.34164	1.29e-05	DOWN
ENSMUSG00000030246	Ldhb	-1.38061	1.35e-05	DOWN
ENSMUSG00000000958	Slc7a7	-2.50889	1.36e-05	DOWN
ENSMUSG00000026547	Tagln2	-2.20022	1.43e-05	DOWN
ENSMUSG00000031770	Herpud1	-2.59012	1.45e-05	DOWN
ENSMUSG00000024014	Pim1	-1.50229	1.45e-05	DOWN
ENSMUSG00000079523	Tmsb10	-1.54017	1.45e-05	DOWN
ENSMUSG00000025557	Slc15a1	-2.54719	1.5e-05	DOWN
ENSMUSG00000056204	Pgpep1	-1.83672	1.51e-05	DOWN
ENSMUSG00000078566	Bnip3	-2.2365	1.54e-05	DOWN
ENSMUSG00000038508	Gdf15	-4.52971	1.54e-05	DOWN
ENSMUSG00000024619	Cdx1	-2.14953	1.55e-05	DOWN
ENSMUSG00000036534	Slc38a7	-1.4909	1.65e-05	DOWN
ENSMUSG00000066705	Fxyd6	-1.20404	1.72e-05	DOWN
ENSMUSG00000038155	Gstp2	-2.37211	1.73e-05	DOWN
ENSMUSG00000002845	Tmem39a	-1.43872	1.81e-05	DOWN
ENSMUSG00000040613	Apobec1	-2.13682	1.92e-05	DOWN
ENSMUSG00000094655	Gm25360	-2.43147	1.96e-05	DOWN
ENSMUSG00000047501	Cldn4	-2.67408	1.96e-05	DOWN
ENSMUSG00000024587	Nars	-1.41735	1.96e-05	DOWN
ENSMUSG00000026142	Rhbdd1	-1.68769	1.98e-05	DOWN
ENSMUSG00000003153	Slc2a3	-1.08135	2.02e-05	DOWN
ENSMUSG00000028179	Cth	-1.80912	2.02e-05	DOWN
ENSMUSG00000005413	Hmox1	-1.55847	2.02e-05	DOWN
ENSMUSG00000030695	Aldoa	-1.00948	2.02e-05	DOWN
ENSMUSG00000032494	Tdgf1	-1.0356	2.02e-05	DOWN
ENSMUSG00000039323	Igfbp2	-2.71595	2.02e-05	DOWN
ENSMUSG00000032231	Anxa2	-2.79975	2.02e-05	DOWN
ENSMUSG00000068739	Sars	-1.61286	2.02e-05	DOWN
ENSMUSG00000031960	Aars	-1.43018	2.2e-05	DOWN
ENSMUSG00000038615	Nfe2l1	-1.12087	2.2e-05	DOWN
ENSMUSG00000025161	Slc16a3	-2.31759	2.23e-05	DOWN
ENSMUSG00000002985	Apoe	-1.93693	2.23e-05	DOWN
ENSMUSG00000020484	Xbp1	-1.25983	2.23e-05	DOWN
ENSMUSG00000063229	Ldha	-1.78451	2.27e-05	DOWN
ENSMUSG00000010095	Slc3a2	-1.14985	2.36e-05	DOWN
ENSMUSG00000027452	Acss1	-1.6566	2.36e-05	DOWN
ENSMUSG00000086219	Srrm4os	-3.29071	2.36e-05	DOWN
ENSMUSG00000031557	Plekha2	-1.60109	2.36e-05	DOWN
ENSMUSG00000070436	Serpinh1	-1.8365	2.36e-05	DOWN
ENSMUSG00000030796	Tead2	-1.16519	2.36e-05	DOWN
ENSMUSG00000028583	Pdpn	-3.7164	2.36e-05	DOWN
ENSMUSG00000030062	Rpn1	-1.31123	2.38e-05	DOWN
ENSMUSG00000073643	Wdfy1	-1.61511	2.38e-05	DOWN
ENSMUSG00000071064	Zfp827	-3.22882	2.38e-05	DOWN
ENSMUSG00000020142	Slc1a4	-2.01479	2.52e-05	DOWN
ENSMUSG00000042406	Atf4	-1.27989	2.62e-05	DOWN
ENSMUSG00000030353	Tead4	-1.51737	2.62e-05	DOWN
ENSMUSG00000037860	Aim2	-2.77731	2.62e-05	DOWN
ENSMUSG00000074365	Crxos	-2.66477	2.63e-05	DOWN
ENSMUSG00000020407	Upp1	-1.59267	2.63e-05	DOWN
ENSMUSG00000029767	Calu	-1.00243	2.64e-05	DOWN
ENSMUSG00000057666	Gapdh	-1.68182	2.71e-05	DOWN
ENSMUSG00000024640	Psat1	-1.43989	2.75e-05	DOWN
ENSMUSG00000047881	Rell1	-1.47751	2.92e-05	DOWN
ENSMUSG00000002885	Adgre5	-2.12435	2.92e-05	DOWN
ENSMUSG00000000303	Cdh1	-1.17112	2.92e-05	DOWN
ENSMUSG00000019817	Plagl1	-5.66977	2.92e-05	DOWN
ENSMUSG00000071745	DXBay18	-5.84961	2.92e-05	DOWN
ENSMUSG00000025465	Echs1	-1.23407	2.92e-05	DOWN
ENSMUSG00000042367	Gjb3	-1.53486	2.92e-05	DOWN
ENSMUSG00000025403	Shmt2	-1.27339	2.92e-05	DOWN
ENSMUSG00000044857	Lemd2	-1.95674	2.92e-05	DOWN
ENSMUSG00000067764	Xlr5c	-3.10394	2.92e-05	DOWN
ENSMUSG00000035000	Dpp4	-1.80273	2.92e-05	DOWN
ENSMUSG00000006649	Nphs1	-3.51968	2.99e-05	DOWN
ENSMUSG00000052852	Reep1	-1.48926	3.01e-05	DOWN
ENSMUSG00000108713	NA	-2.13163	3.01e-05	DOWN
ENSMUSG00000071793	2610005L07Rik	-1.26294	3.07e-05	DOWN
ENSMUSG00000023495	Pcbp4	-1.82617	3.07e-05	DOWN
ENSMUSG00000025809	Itgb1	-1.03163	3.1e-05	DOWN
ENSMUSG00000063646	Jakmip1	-2.52307	3.14e-05	DOWN
ENSMUSG00000081683	Fzd10	-2.05932	3.17e-05	DOWN
ENSMUSG00000045594	Glb1	-1.4647	3.25e-05	DOWN
ENSMUSG00000017760	Ctsa	-1.1194	3.5e-05	DOWN
ENSMUSG00000031671	Setd6	-1.50059	3.5e-05	DOWN
ENSMUSG00000040969	Arhgef38	-3.03164	3.57e-05	DOWN
ENSMUSG00000061838	Suclg2	-1.0542	3.58e-05	DOWN
ENSMUSG00000025492	Ifitm3	-1.40072	3.67e-05	DOWN
ENSMUSG00000027239	Mdk	-1.58979	3.69e-05	DOWN
ENSMUSG00000018411	Mapt	-2.03613	3.69e-05	DOWN
ENSMUSG00000020182	Ddc	-1.57178	3.69e-05	DOWN
ENSMUSG00000069014	Gm5641	-1.42788	3.69e-05	DOWN
ENSMUSG00000030061	Uba3	-1.14646	3.69e-05	DOWN
ENSMUSG00000075031	H2bc3	-1.98252	3.69e-05	DOWN
ENSMUSG00000048930	Tada3	-1.24016	3.71e-05	DOWN
ENSMUSG00000060098	Prmt7	-1.09171	3.74e-05	DOWN
ENSMUSG00000031651	Triml1	-1.22505	3.74e-05	DOWN
ENSMUSG00000019433	Gipc1	-1.71381	3.74e-05	DOWN
ENSMUSG00000031703	Itfg1	-1.11349	3.84e-05	DOWN
ENSMUSG00000050424	Pnma5	-2.35758	3.84e-05	DOWN
ENSMUSG00000017843	Ppp2r5c	-1.10125	3.85e-05	DOWN
ENSMUSG00000020267	Hint1	-1.94805	3.93e-05	DOWN
ENSMUSG00000031591	Asah1	-1.12742	3.93e-05	DOWN
ENSMUSG00000015837	Sqstm1	-1.26027	4.04e-05	DOWN
ENSMUSG00000027291	Vps39	-1.05127	4.04e-05	DOWN
ENSMUSG00000029993	Nfu1	-1.61748	4.1e-05	DOWN
ENSMUSG00000055850	Rnf181	-1.47134	4.12e-05	DOWN
ENSMUSG00000026709	Dars2	-1.34725	4.12e-05	DOWN
ENSMUSG00000057691	Zfp746	-1.72473	4.16e-05	DOWN
ENSMUSG00000017453	Pipox	-1.05241	4.18e-05	DOWN
ENSMUSG00000022099	Dmtn	-1.12604	4.18e-05	DOWN
ENSMUSG00000031490	Eif4ebp1	-1.68573	4.18e-05	DOWN
ENSMUSG00000020460	Rps27a	-1.54284	4.18e-05	DOWN
ENSMUSG00000034023	Fancd2	-1.07059	4.18e-05	DOWN
ENSMUSG00000002844	Adprh	-1.10219	4.18e-05	DOWN
ENSMUSG00000001729	Akt1	-1.58838	4.19e-05	DOWN
ENSMUSG00000097545	Mir124a-1hg	-4.25193	4.2e-05	DOWN
ENSMUSG00000031951	Tmem231	-1.38974	4.2e-05	DOWN
ENSMUSG00000024493	Lars	-1.26265	4.22e-05	DOWN
ENSMUSG00000025283	Sat1	-2.2678	4.23e-05	DOWN
ENSMUSG00000044033	Ccdc141	-3.01395	4.23e-05	DOWN
ENSMUSG00000062727	H2bc12	-1.88014	4.23e-05	DOWN
ENSMUSG00000064220	H2ac18	-1.90017	4.35e-05	DOWN
ENSMUSG00000006651	Aplp1	-1.68101	4.35e-05	DOWN
ENSMUSG00000025007	Aldh18a1	-1.50691	4.38e-05	DOWN
ENSMUSG00000052566	Hook2	-1.50461	4.38e-05	DOWN
ENSMUSG00000060803	Gstp1	-1.24069	4.43e-05	DOWN
ENSMUSG00000027233	Patl2	-3.31865	4.46e-05	DOWN
ENSMUSG00000057503	Olfr1459	-1.93998	4.48e-05	DOWN
ENSMUSG00000029095	Ablim2	-1.86507	4.48e-05	DOWN
ENSMUSG00000031532	Saraf	-1.64377	4.48e-05	DOWN
ENSMUSG00000021270	Hsp90aa1	-1.50297	4.48e-05	DOWN
ENSMUSG00000037656	Slc20a2	-1.0257	4.6e-05	DOWN
ENSMUSG00000028599	Tnfrsf1b	-1.49527	4.6e-05	DOWN
ENSMUSG00000000439	Mkrn2	-1.17954	4.63e-05	DOWN
ENSMUSG00000095440	Fignl2	-1.89767	4.78e-05	DOWN
ENSMUSG00000039145	Camk1d	-1.55285	4.78e-05	DOWN
ENSMUSG00000020471	Pold2	-1.01648	4.78e-05	DOWN
ENSMUSG00000042099	Kank3	-1.51032	4.78e-05	DOWN
ENSMUSG00000001794	Capns1	-1.1361	4.78e-05	DOWN
ENSMUSG00000034310	Tmem132d	-4.60096	4.79e-05	DOWN
ENSMUSG00000031729	Ist1	-1.02764	4.93e-05	DOWN
ENSMUSG00000006345	Ggt1	-3.63571	4.93e-05	DOWN
ENSMUSG00000063171	Rps4l	-1.57932	5.03e-05	DOWN
ENSMUSG00000001467	Cyp51	-1.31564	5.03e-05	DOWN
ENSMUSG00000044080	S100a1	-4.06186	5.06e-05	DOWN
ENSMUSG00000078508	Pramel30	-3.41962	5.06e-05	DOWN
ENSMUSG00000002949	Timm44	-1.71553	5.08e-05	DOWN
ENSMUSG00000024197	Plin3	-1.11369	5.23e-05	DOWN
ENSMUSG00000005125	Ndrg1	-2.0601	5.31e-05	DOWN
ENSMUSG00000074768	Bhmt	-3.34786	5.31e-05	DOWN
ENSMUSG00000049422	Chchd10	-1.66019	5.36e-05	DOWN
ENSMUSG00000003031	Cdkn1b	-1.20102	5.37e-05	DOWN
ENSMUSG00000046794	Ppp1r3b	-2.50902	5.37e-05	DOWN
ENSMUSG00000007739	Cct4	-1.11249	5.42e-05	DOWN
ENSMUSG00000025408	Ddit3	-2.97078	5.42e-05	DOWN
ENSMUSG00000030022	Adamts9	-1.23529	5.46e-05	DOWN
ENSMUSG00000101249	NA	-2.3889	5.48e-05	DOWN
ENSMUSG00000028278	Rragd	-1.71601	5.48e-05	DOWN
ENSMUSG00000024924	Vldlr	-4.02856	5.54e-05	DOWN
ENSMUSG00000022898	Vps26c	-1.18512	5.54e-05	DOWN
ENSMUSG00000042622	Maff	-3.39589	5.54e-05	DOWN
ENSMUSG00000019823	Mical1	-1.78492	5.54e-05	DOWN
ENSMUSG00000015882	Lcorl	-1.08666	5.54e-05	DOWN
ENSMUSG00000055675	Kbtbd11	-1.68317	5.54e-05	DOWN
ENSMUSG00000042751	Nmnat2	-1.37223	5.57e-05	DOWN
ENSMUSG00000045128	Rpl18a	-1.64111	5.58e-05	DOWN
ENSMUSG00000020477	Mrps24	-1.81523	5.63e-05	DOWN
ENSMUSG00000029632	Ndufa4	-1.12493	5.92e-05	DOWN
ENSMUSG00000000957	Mmp14	-3.77004	5.92e-05	DOWN
ENSMUSG00000033379	Atp6v0b	-1.0051	5.92e-05	DOWN
ENSMUSG00000039018	Mtg1	-1.3292	6.01e-05	DOWN
ENSMUSG00000031697	Orc6	-1.29207	6.1e-05	DOWN
ENSMUSG00000022548	Apod	-2.79767	6.13e-05	DOWN
ENSMUSG00000020372	Rack1	-1.16189	6.13e-05	DOWN
ENSMUSG00000006575	Rundc3a	-2.21685	6.14e-05	DOWN
ENSMUSG00000047878	A4galt	-1.72954	6.34e-05	DOWN
ENSMUSG00000058881	Zfp516	-1.15289	6.36e-05	DOWN
ENSMUSG00000000901	Mmp11	-1.71475	6.41e-05	DOWN
ENSMUSG00000058240	Cryzl1	-1.63532	6.41e-05	DOWN
ENSMUSG00000044626	Liph	-2.79141	6.41e-05	DOWN
ENSMUSG00000086228	Ubap1l	-3.96442	6.41e-05	DOWN
ENSMUSG00000028494	Plin2	-1.88549	6.41e-05	DOWN
ENSMUSG00000058244	Olfr506	-5.8072	6.41e-05	DOWN
ENSMUSG00000013736	Trnt1	-1.31851	6.44e-05	DOWN
ENSMUSG00000066026	Dhrs3	-2.68346	6.48e-05	DOWN
ENSMUSG00000058328	Xlr5a	-2.88646	6.48e-05	DOWN
ENSMUSG00000037103	Dcaf15	-1.0982	6.51e-05	DOWN
ENSMUSG00000062328	Rpl17	-1.48008	6.54e-05	DOWN
ENSMUSG00000002342	Tmem161a	-1.73745	6.54e-05	DOWN
ENSMUSG00000021240	Abcd4	-1.1802	6.56e-05	DOWN
ENSMUSG00000059040	Eno1b	-1.07051	6.58e-05	DOWN
ENSMUSG00000024725	Ostf1	-1.15455	6.65e-05	DOWN
ENSMUSG00000026211	Obsl1	-2.42721	6.72e-05	DOWN
ENSMUSG00000063235	Ptpmt1	-2.12837	6.72e-05	DOWN
ENSMUSG00000004558	Ndrg2	-1.65008	6.8e-05	DOWN
ENSMUSG00000044017	Adgrd1	-3.84616	6.85e-05	DOWN
ENSMUSG00000039814	Xkr5	-1.80017	6.85e-05	DOWN
ENSMUSG00000032015	Pou2f3	-1.41881	6.85e-05	DOWN
ENSMUSG00000038793	Lefty1	-5.20353	6.93e-05	DOWN
ENSMUSG00000020440	Arf5	-1.31222	6.93e-05	DOWN
ENSMUSG00000066441	Rdh11	-1.27153	6.93e-05	DOWN
ENSMUSG00000004394	Tmed4	-1.40929	6.98e-05	DOWN
ENSMUSG00000032715	Trib3	-2.40064	7e-05	DOWN
ENSMUSG00000074918	Inafm2	-2.47845	7e-05	DOWN
ENSMUSG00000031634	Ufsp2	-1.56981	7.03e-05	DOWN
ENSMUSG00000028023	Pitx2	-6.28012	7.04e-05	DOWN
ENSMUSG00000072479	Xlr5b	-5.69996	7.04e-05	DOWN
ENSMUSG00000027702	Lrrc34	-1.68411	7.08e-05	DOWN
ENSMUSG00000080916	Gm12463	-2.39876	7.23e-05	DOWN
ENSMUSG00000071078	Nr2c2ap	-1.70447	7.23e-05	DOWN
ENSMUSG00000065208	LOC115488691	-1.78869	7.23e-05	DOWN
ENSMUSG00000039911	Spsb1	-1.94679	7.23e-05	DOWN
ENSMUSG00000030111	A2m	-2.77507	7.3e-05	DOWN
ENSMUSG00000028602	Tnfrsf8	-3.18052	7.3e-05	DOWN
ENSMUSG00000057841	Rpl32	-1.64162	7.46e-05	DOWN
ENSMUSG00000095834	NA	-1.78031	7.52e-05	DOWN
ENSMUSG00000000531	Grasp	-2.23628	7.59e-05	DOWN
ENSMUSG00000082082	NA	-1.00181	7.65e-05	DOWN
ENSMUSG00000030057	Cnbp	-1.09221	7.67e-05	DOWN
ENSMUSG00000030717	Nupr1	-3.8636	7.75e-05	DOWN
ENSMUSG00000031838	Ifi30	-1.21326	7.75e-05	DOWN
ENSMUSG00000001761	Smo	-1.1125	7.76e-05	DOWN
ENSMUSG00000034271	Jdp2	-2.78782	7.76e-05	DOWN
ENSMUSG00000027122	Arl14ep	-1.00747	7.84e-05	DOWN
ENSMUSG00000071424	Grid2	-3.92577	7.86e-05	DOWN
ENSMUSG00000040964	Arhgef10l	-1.60712	7.86e-05	DOWN
ENSMUSG00000003955	Fam162a	-1.17061	7.86e-05	DOWN
ENSMUSG00000030276	Ttll3	-2.03058	7.86e-05	DOWN
ENSMUSG00000053398	Phgdh	-1.62201	7.86e-05	DOWN
ENSMUSG00000007216	Zfp775	-2.18175	7.86e-05	DOWN
ENSMUSG00000003199	Mpnd	-1.04117	7.86e-05	DOWN
ENSMUSG00000038151	Prdm1	-2.72354	7.86e-05	DOWN
ENSMUSG00000046447	Camk2n1	-2.29711	7.86e-05	DOWN
ENSMUSG00000020788	Atp2a3	-1.33127	7.86e-05	DOWN
ENSMUSG00000038515	Grtp1	-1.1773	7.86e-05	DOWN
ENSMUSG00000004626	Stxbp2	-1.26553	7.94e-05	DOWN
ENSMUSG00000055681	Cope	-1.14985	7.94e-05	DOWN
ENSMUSG00000020086	Macroh2a2	-1.40576	7.94e-05	DOWN
ENSMUSG00000031604	Msmo1	-1.03735	7.94e-05	DOWN
ENSMUSG00000042529	Kcnj12	-3.07106	7.94e-05	DOWN
ENSMUSG00000094338	H2bc13	-1.76611	7.94e-05	DOWN
ENSMUSG00000029385	Ccng2	-1.41302	8.04e-05	DOWN
ENSMUSG00000032641	Gpr19	-1.41364	8.15e-05	DOWN
ENSMUSG00000069682	Gm10275	-1.59682	8.19e-05	DOWN
ENSMUSG00000033658	Ddx19b	-1.13112	8.28e-05	DOWN
ENSMUSG00000023393	Slc17a9	-1.32261	8.32e-05	DOWN
ENSMUSG00000031730	Dhodh	-1.11151	8.32e-05	DOWN
ENSMUSG00000029913	Prdm5	-1.26194	8.43e-05	DOWN
ENSMUSG00000030560	Ctsc	-1.61031	8.43e-05	DOWN
ENSMUSG00000056832	Ttc26	-1.42081	8.73e-05	DOWN
ENSMUSG00000070003	Ssbp4	-1.1924	8.89e-05	DOWN
ENSMUSG00000081344	NA	-2.28054	8.95e-05	DOWN
ENSMUSG00000061633	1700029P11Rik	-2.21604	8.95e-05	DOWN
ENSMUSG00000028591	Pramel13	-1.0322	9.03e-05	DOWN
ENSMUSG00000023175	Bsg	-1.221	9.08e-05	DOWN
ENSMUSG00000034203	Chchd4	-1.04455	9.14e-05	DOWN
ENSMUSG00000026483	Niban1	-1.25883	9.16e-05	DOWN
ENSMUSG00000060639	H4c9	-2.52805	9.24e-05	DOWN
ENSMUSG00000025351	Cd63	-1.18933	9.24e-05	DOWN
ENSMUSG00000030117	Gdf3	-1.01153	9.24e-05	DOWN
ENSMUSG00000021288	Klc1	-1.76996	9.24e-05	DOWN
ENSMUSG00000032294	Pkm	-1.11294	9.26e-05	DOWN
ENSMUSG00000004359	Spic	-2.96007	9.39e-05	DOWN
ENSMUSG00000096006	NA	-1.61743	9.42e-05	DOWN
ENSMUSG00000041654	Slc39a11	-1.75223	9.46e-05	DOWN
ENSMUSG00000096014	Sox1	-2.82024	9.48e-05	DOWN
ENSMUSG00000030087	Klf15	-1.72195	9.49e-05	DOWN
ENSMUSG00000020459	Mtif2	-1.15928	9.5e-05	DOWN
ENSMUSG00000099881	2810013P06Rik	-2.10808	9.61e-05	DOWN
ENSMUSG00000037852	Cpe	-1.78736	9.61e-05	DOWN
ENSMUSG00000057113	Npm1	-1.12766	9.78e-05	DOWN
ENSMUSG00000028251	Tstd3	-1.25486	9.81e-05	DOWN
ENSMUSG00000031807	Pgls	-2.29358	9.86e-05	DOWN
ENSMUSG00000040407	Akap9	-1.14157	9.89e-05	DOWN
ENSMUSG00000030350	Prmt8	-3.40763	9.99e-05	DOWN
ENSMUSG00000079584	Gm364	-2.73776	0.000100459	DOWN
ENSMUSG00000003848	Nob1	-1.51576	0.000100459	DOWN
ENSMUSG00000075706	Gpx4	-1.52717	0.000100459	DOWN
ENSMUSG00000024900	Cpt1a	-1.16519	0.000100459	DOWN
ENSMUSG00000023022	Lima1	-1.02454	0.000100459	DOWN
ENSMUSG00000004891	Nes	-1.83687	0.000100459	DOWN
ENSMUSG00000030342	Cd9	-1.08075	0.000101531	DOWN
ENSMUSG00000003824	Syce2	-1.30927	0.000101691	DOWN
ENSMUSG00000052565	H1f3	-2.23373	0.000101847	DOWN
ENSMUSG00000038807	Rap1gap2	-2.02958	0.000102356	DOWN
ENSMUSG00000081603	Gm14681	-2.09649	0.000102991	DOWN
ENSMUSG00000034295	Fhod3	-1.49529	0.000103808	DOWN
ENSMUSG00000027624	Epb41l1	-1.09718	0.000103953	DOWN
ENSMUSG00000057036	Gm7536	-1.95883	0.000104853	DOWN
ENSMUSG00000058603	Rpl28-ps1	-1.41486	0.000104853	DOWN
ENSMUSG00000042118	Bhmt2	-1.8118	0.000104853	DOWN
ENSMUSG00000032495	Lrrc2	-1.08625	0.000104853	DOWN
ENSMUSG00000112808	NA	-1.25897	0.000106181	DOWN
ENSMUSG00000086841	2410006H16Rik	-3.09339	0.00010839	DOWN
ENSMUSG00000055553	Kxd1	-1.77447	0.000110136	DOWN
ENSMUSG00000001348	Acp5	-1.82535	0.000110136	DOWN
ENSMUSG00000004631	Sgce	-2.23341	0.000110136	DOWN
ENSMUSG00000006784	Ttc25	-5.8659	0.000110136	DOWN
ENSMUSG00000032396	Dis3l	-2.01527	0.000110136	DOWN
ENSMUSG00000042363	Lgalsl	-1.0281	0.000110136	DOWN
ENSMUSG00000094443	Sgo2b	-5.00152	0.000110984	DOWN
ENSMUSG00000035235	Trim13	-1.15178	0.000111159	DOWN
ENSMUSG00000046733	Gprc5a	-1.75692	0.000111159	DOWN
ENSMUSG00000000740	Rpl13	-1.90348	0.000113591	DOWN
ENSMUSG00000096349	Gm22513	-2.71651	0.000113797	DOWN
ENSMUSG00000107427	NA	-4.78814	0.000113833	DOWN
ENSMUSG00000063457	Rps15	-1.40402	0.000114265	DOWN
ENSMUSG00000056458	Mok	-2.34158	0.0001144	DOWN
ENSMUSG00000064682	Gm25813	-1.04718	0.000117843	DOWN
ENSMUSG00000024423	Impact	-1.00069	0.000118221	DOWN
ENSMUSG00000029436	Mmp17	-1.07154	0.000119866	DOWN
ENSMUSG00000013622	Atraid	-1.77556	0.000120034	DOWN
ENSMUSG00000055373	Fut9	-1.62921	0.000120164	DOWN
ENSMUSG00000014554	Dguok	-1.12289	0.0001203	DOWN
ENSMUSG00000068522	Aard	-1.67631	0.000125907	DOWN
ENSMUSG00000021696	Elovl7	-1.34889	0.000131718	DOWN
ENSMUSG00000015354	Pcolce2	-1.7866	0.000133796	DOWN
ENSMUSG00000053886	Sh2d4a	-4.16537	0.000134572	DOWN
ENSMUSG00000081485	NA	-1.19497	0.000134699	DOWN
ENSMUSG00000025287	Acot9	-1.07854	0.000134699	DOWN
ENSMUSG00000034936	Arl4d	-2.17282	0.000134699	DOWN
ENSMUSG00000031641	Cbr4	-1.20789	0.000135086	DOWN
ENSMUSG00000022303	Dcstamp	-4.34103	0.000135299	DOWN
ENSMUSG00000059810	Rgs3	-1.53405	0.000135499	DOWN
ENSMUSG00000058638	Zfp110	-1.19509	0.000135499	DOWN
ENSMUSG00000053388	Trim50	-4.86892	0.000135499	DOWN
ENSMUSG00000022432	Smc1b	-1.34382	0.000135499	DOWN
ENSMUSG00000033307	Mif	-1.404	0.000137701	DOWN
ENSMUSG00000093843	Gm25939	-2.7474	0.000139173	DOWN
ENSMUSG00000058385	H2bc8	-1.99484	0.000141003	DOWN
ENSMUSG00000042246	Tmc7	-1.81111	0.000141003	DOWN
ENSMUSG00000031667	Aktip	-1.04847	0.000142761	DOWN
ENSMUSG00000033826	Dnah8	-1.4314	0.000143542	DOWN
ENSMUSG00000006360	Crip1	-1.73531	0.000146245	DOWN
ENSMUSG00000110841	Gpx4-ps2	-1.18868	0.000146245	DOWN
ENSMUSG00000020514	Mrpl22	-1.22515	0.000146245	DOWN
ENSMUSG00000103593	NA	-3.12087	0.000146837	DOWN
ENSMUSG00000034777	Vax2	-5.51112	0.000148451	DOWN
ENSMUSG00000018378	2210416O15Rik	-2.40074	0.000149326	DOWN
ENSMUSG00000026959	Grin1	-2.56711	0.000151051	DOWN
ENSMUSG00000044894	Uqcrq	-1.06411	0.00015121	DOWN
ENSMUSG00000029060	Mib2	-1.08657	0.00015121	DOWN
ENSMUSG00000035172	Plekhh3	-2.83549	0.000151254	DOWN
ENSMUSG00000019579	Mydgf	-1.6172	0.000151254	DOWN
ENSMUSG00000073411	H2-D1	-2.16707	0.000151254	DOWN
ENSMUSG00000030134	Rasgef1a	-2.17043	0.000151254	DOWN
ENSMUSG00000028121	Bcar3	-1.1265	0.000151585	DOWN
ENSMUSG00000003283	Hck	-1.62321	0.000151585	DOWN
ENSMUSG00000042102	Dmgdh	-1.32585	0.00015225	DOWN
ENSMUSG00000030007	Cct7	-1.31366	0.00015429	DOWN
ENSMUSG00000037820	Tgm2	-1.44765	0.000154555	DOWN
ENSMUSG00000003970	Rpl8	-1.44793	0.000155738	DOWN
ENSMUSG00000037966	Ninj1	-1.22391	0.000155789	DOWN
ENSMUSG00000047674	Pdha2	-4.5286	0.000155847	DOWN
ENSMUSG00000027703	Lrriq4	-2.15738	0.000156153	DOWN
ENSMUSG00000023411	Nfatc4	-2.55935	0.000157581	DOWN
ENSMUSG00000030357	Fkbp4	-1.38718	0.000157659	DOWN
ENSMUSG00000027439	Gzf1	-1.18664	0.000157659	DOWN
ENSMUSG00000069678	Pcgf1	-1.48826	0.000157886	DOWN
ENSMUSG00000031995	St14	-1.00169	0.000157987	DOWN
ENSMUSG00000044068	Zrsr1	-1.27863	0.000158388	DOWN
ENSMUSG00000038417	Fig4	-1.00747	0.000158603	DOWN
ENSMUSG00000037012	Hk1	-1.2126	0.000160094	DOWN
ENSMUSG00000066894	Vsig10	-1.754	0.000160431	DOWN
ENSMUSG00000003812	Dnase2a	-1.30467	0.000162915	DOWN
ENSMUSG00000030103	Bhlhe40	-4.91388	0.000163022	DOWN
ENSMUSG00000011256	Adam19	-1.1829	0.000163022	DOWN
ENSMUSG00000047264	Zfp358	-1.49117	0.00016339	DOWN
ENSMUSG00000021477	Ctsl	-1.21828	0.00016339	DOWN
ENSMUSG00000036503	Rnf13	-1.06951	0.000163676	DOWN
ENSMUSG00000078937	Cpt1b	-1.88466	0.000165736	DOWN
ENSMUSG00000062115	Rai1	-1.27137	0.000167062	DOWN
ENSMUSG00000086712	Mexis	-3.34231	0.000167682	DOWN
ENSMUSG00000063245	NA	-4.15096	0.000167682	DOWN
ENSMUSG00000029603	Dtx1	-1.55615	0.00016953	DOWN
ENSMUSG00000030272	Camk1	-2.00271	0.00016953	DOWN
ENSMUSG00000031633	Slc25a4	-1.63754	0.000170044	DOWN
ENSMUSG00000038225	Primpol	-1.16154	0.000170596	DOWN
ENSMUSG00000036854	Hspb6	-2.27032	0.000170596	DOWN
ENSMUSG00000024084	Qpct	-2.71165	0.0001712	DOWN
ENSMUSG00000042851	Zc3h6	-2.64066	0.000171904	DOWN
ENSMUSG00000062444	Ap3b2	-2.46979	0.000172348	DOWN
ENSMUSG00000071415	Rpl23	-1.10796	0.000172506	DOWN
ENSMUSG00000024036	Slc37a1	-2.03907	0.000172506	DOWN
ENSMUSG00000071866	Ppia	-1.73546	0.000172506	DOWN
ENSMUSG00000020650	Bcap29	-1.16926	0.000173011	DOWN
ENSMUSG00000004934	Pias4	-1.10657	0.000173011	DOWN
ENSMUSG00000031608	Galnt7	-1.34039	0.000173011	DOWN
ENSMUSG00000100992	NA	-2.26468	0.000173011	DOWN
ENSMUSG00000079033	Mef2b	-2.58199	0.000174593	DOWN
ENSMUSG00000039316	Rftn1	-2.52989	0.000175097	DOWN
ENSMUSG00000013418	B4galnt2	-4.40673	0.000175382	DOWN
ENSMUSG00000008999	Bmp7	-1.43123	0.000175443	DOWN
ENSMUSG00000026956	Uap1l1	-1.48996	0.000175697	DOWN
ENSMUSG00000022415	Syngr1	-1.10283	0.000175697	DOWN
ENSMUSG00000059534	Uqcr10	-1.02286	0.000175697	DOWN
ENSMUSG00000030036	Mogs	-1.08371	0.000176514	DOWN
ENSMUSG00000019916	P4ha1	-1.17999	0.000178001	DOWN
ENSMUSG00000073647	NA	-3.53994	0.000178043	DOWN
ENSMUSG00000004952	Rasa4	-1.73085	0.000178361	DOWN
ENSMUSG00000003380	Rabac1	-1.52023	0.000178494	DOWN
ENSMUSG00000004285	Atp6v1f	-1.04671	0.000180606	DOWN
ENSMUSG00000037251	Pomk	-1.30834	0.000182132	DOWN
ENSMUSG00000077563	NA	-2.05696	0.000182219	DOWN
ENSMUSG00000028245	Nsmaf	-1.44888	0.000182948	DOWN
ENSMUSG00000026520	Pycr2	-1.52216	0.000183194	DOWN
ENSMUSG00000042357	Gjb5	-1.4359	0.000183374	DOWN
ENSMUSG00000072812	Ahnak2	-3.53515	0.000183568	DOWN
ENSMUSG00000065232	Gm22973	-1.40519	0.000183568	DOWN
ENSMUSG00000049232	Tigd2	-1.09647	0.000183568	DOWN
ENSMUSG00000030200	Bcl2l14	-1.7018	0.000184573	DOWN
ENSMUSG00000070327	Rnf213	-1.12184	0.000185038	DOWN
ENSMUSG00000028277	Ube2j1	-1.228	0.000185981	DOWN
ENSMUSG00000020469	Myl7	-3.05279	0.000186718	DOWN
ENSMUSG00000007038	Neu1	-1.69867	0.000188377	DOWN
ENSMUSG00000020400	Tnip1	-1.31717	0.000188717	DOWN
ENSMUSG00000039263	Npepl1	-1.44658	0.000188741	DOWN
ENSMUSG00000052751	Repin1	-1.36513	0.000188741	DOWN
ENSMUSG00000034518	Hmgxb4	-1.04611	0.000192247	DOWN
ENSMUSG00000066315	Gm12918	-2.06497	0.000192247	DOWN
ENSMUSG00000060938	Rpl26	-1.2076	0.00019262	DOWN
ENSMUSG00000030029	Lrig1	-1.13377	0.000194286	DOWN
ENSMUSG00000002233	Rhoc	-1.63165	0.000194286	DOWN
ENSMUSG00000084349	Rpl3-ps1	-1.01392	0.000194286	DOWN
ENSMUSG00000030064	Frmd4b	-1.42453	0.000194571	DOWN
ENSMUSG00000006333	Rps9	-1.22008	0.000194571	DOWN
ENSMUSG00000041193	Pla2g5	-1.35075	0.000195108	DOWN
ENSMUSG00000018899	Irf1	-1.23249	0.00019531	DOWN
ENSMUSG00000030744	Rps3	-1.25773	0.00019531	DOWN
ENSMUSG00000069601	Ank3	-1.25169	0.00019531	DOWN
ENSMUSG00000030263	Lrmp	-1.74887	0.00019531	DOWN
ENSMUSG00000039989	Cbx4	-2.84615	0.00019531	DOWN
ENSMUSG00000079435	Rpl36a	-1.69784	0.000196	DOWN
ENSMUSG00000103897	Pcdhga8	-1.01339	0.000196	DOWN
ENSMUSG00000033837	Foxh1	-1.18313	0.00019855	DOWN
ENSMUSG00000040466	Blvrb	-1.87996	0.000198847	DOWN
ENSMUSG00000025140	Pycr1	-1.00083	0.000200375	DOWN
ENSMUSG00000029848	Stra8	-2.55161	0.000201427	DOWN
ENSMUSG00000027447	Cst3	-1.38633	0.000201427	DOWN
ENSMUSG00000001211	Agpat3	-1.00311	0.000201813	DOWN
ENSMUSG00000078851	H2aw	-1.4885	0.000201917	DOWN
ENSMUSG00000029120	Ppp2r2c	-1.94571	0.000203076	DOWN
ENSMUSG00000040584	Abcb1a	-1.12571	0.000204403	DOWN
ENSMUSG00000058755	Osm	-3.13861	0.000205717	DOWN
ENSMUSG00000002847	Pla1a	-3.34517	0.000206016	DOWN
ENSMUSG00000031585	Gtf2e2	-1.23122	0.000207393	DOWN
ENSMUSG00000108053	NA	-2.07445	0.000207604	DOWN
ENSMUSG00000065820	Gm26316	-1.28955	0.000208577	DOWN
ENSMUSG00000031709	Tbc1d9	-2.30972	0.000208841	DOWN
ENSMUSG00000030094	Xpc	-1.12077	0.000209871	DOWN
ENSMUSG00000015994	Fnta	-1.15667	0.000211022	DOWN
ENSMUSG00000019590	Cyb561	-1.47544	0.000214001	DOWN
ENSMUSG00000041278	Ttc1	-1.0382	0.000214001	DOWN
ENSMUSG00000060477	Irak2	-2.15606	0.000214284	DOWN
ENSMUSG00000061787	Rps17	-1.28553	0.000214284	DOWN
ENSMUSG00000099583	H3c4	-2.10147	0.000216579	DOWN
ENSMUSG00000053012	Krcc1	-1.67882	0.000217836	DOWN
ENSMUSG00000054727	1700013H16Rik	-3.89883	0.000219346	DOWN
ENSMUSG00000052353	Cemip	-3.99557	0.000220747	DOWN
ENSMUSG00000001053	N4bp3	-1.57721	0.000222555	DOWN
ENSMUSG00000097052	Snora43	-2.02659	0.000223371	DOWN
ENSMUSG00000000555	Itga5	-1.39353	0.000223884	DOWN
ENSMUSG00000046500	Tafa4	-4.78271	0.000223884	DOWN
ENSMUSG00000030037	Mrpl53	-1.78094	0.000223929	DOWN
ENSMUSG00000057262	Rpl15-ps6	-1.0354	0.000224718	DOWN
ENSMUSG00000039001	Rps21	-1.19801	0.000226157	DOWN
ENSMUSG00000038884	Shfl	-2.08512	0.000226157	DOWN
ENSMUSG00000074403	H3c13	-1.72865	0.000226157	DOWN
ENSMUSG00000038763	Alpk3	-2.12352	0.000227202	DOWN
ENSMUSG00000022450	Ndufa6	-1.86968	0.000228394	DOWN
ENSMUSG00000064325	Hhip	-3.85994	0.000228394	DOWN
ENSMUSG00000021276	Cinp	-1.1999	0.000229704	DOWN
ENSMUSG00000057788	Ddx49	-1.16676	0.000230874	DOWN
ENSMUSG00000005161	Prdx2	-1.27211	0.000231069	DOWN
ENSMUSG00000116947	NA	-2.15362	0.000231772	DOWN
ENSMUSG00000059070	Rpl18	-1.85644	0.000231772	DOWN
ENSMUSG00000100755	Rps23-ps1	-1.2841	0.000234094	DOWN
ENSMUSG00000073988	Ttpa	-1.7903	0.000234094	DOWN
ENSMUSG00000029710	Ephb4	-1.72491	0.000234913	DOWN
ENSMUSG00000044005	Gls2	-1.07697	0.000235188	DOWN
ENSMUSG00000065637	LOC115487043	-2.58431	0.000235207	DOWN
ENSMUSG00000049036	Tmem121	-1.99958	0.000235207	DOWN
ENSMUSG00000032419	Tbx18	-4.89521	0.00023815	DOWN
ENSMUSG00000051978	Erich1	-1.4382	0.000238649	DOWN
ENSMUSG00000047414	Flrt2	-1.46154	0.000238744	DOWN
ENSMUSG00000023995	Tspo2	-5.20591	0.000239536	DOWN
ENSMUSG00000036904	Fzd8	-2.22933	0.000239536	DOWN
ENSMUSG00000040694	Apobec2	-4.34632	0.000240091	DOWN
ENSMUSG00000112980	D430020J02Rik	-1.49117	0.000240091	DOWN
ENSMUSG00000036181	H1f2	-2.61424	0.000240491	DOWN
ENSMUSG00000078234	Klhdc7a	-1.20569	0.000247209	DOWN
ENSMUSG00000022853	Ehhadh	-1.95906	0.000247793	DOWN
ENSMUSG00000039530	Tusc3	-1.33509	0.000249823	DOWN
ENSMUSG00000026202	Tuba4a	-1.48539	0.000250118	DOWN
ENSMUSG00000030264	Thumpd3	-1.10292	0.000250535	DOWN
ENSMUSG00000088025	NA	-2.17484	0.000252134	DOWN
ENSMUSG00000024313	Mep1b	-1.54409	0.000252509	DOWN
ENSMUSG00000070343	Gm10288	-1.55859	0.000252509	DOWN
ENSMUSG00000042770	Hebp1	-2.13745	0.000253313	DOWN
ENSMUSG00000039221	Rpl22l1	-1.1966	0.000254657	DOWN
ENSMUSG00000083899	NA	-2.02921	0.000254657	DOWN
ENSMUSG00000052656	Rnf103	-1.20775	0.000254657	DOWN
ENSMUSG00000074129	Rpl13a	-1.21142	0.000255072	DOWN
ENSMUSG00000040659	Efhd2	-1.63153	0.000257133	DOWN
ENSMUSG00000018796	Acsl1	-1.10971	0.000257344	DOWN
ENSMUSG00000021319	Sfrp4	-1.27263	0.000260581	DOWN
ENSMUSG00000019428	Fkbp8	-1.13337	0.000261214	DOWN
ENSMUSG00000105558	NA	-1.56404	0.000263501	DOWN
ENSMUSG00000069274	H4c6	-2.6463	0.000266636	DOWN
ENSMUSG00000029304	Spp1	-1.02329	0.000266636	DOWN
ENSMUSG00000069273	H3c6	-2.13267	0.000266653	DOWN
ENSMUSG00000045009	Prrt3	-1.6931	0.00026698	DOWN
ENSMUSG00000046567	4930430F08Rik	-1.07509	0.000267588	DOWN
ENSMUSG00000001131	Timp1	-1.43566	0.000267588	DOWN
ENSMUSG00000037578	Pkd2l1	-2.87016	0.000268392	DOWN
ENSMUSG00000106147	Snord3a	-1.09332	0.000271288	DOWN
ENSMUSG00000013155	Enkd1	-1.31695	0.000271549	DOWN
ENSMUSG00000031987	Egln1	-1.0964	0.000271617	DOWN
[truncated: 1,283 more rows]

## Sheet: DEGs PHDmut NPCs
Differentially expressed genes, PHDmut NPCs vs WT NPCs.
ENSEMBL ID	Gene Symbol	Log2 FC (PHDmut vs. WT)	Adjusted P-Value	Up/Downregulated
ENSMUSG00000075015	NA	2.91007	0.000367879	UP
ENSMUSG00000019817	Plagl1	3.15039	0.00076261	UP
ENSMUSG00000075014	NA	2.56758	0.000825911	UP
ENSMUSG00000029910	Mad2l1	1.58017	0.00305329	UP
ENSMUSG00000055430	Nap1l5	2.00467	0.00592071	UP
ENSMUSG00000000031	H19	2.0871	0.00592071	UP
ENSMUSG00000005233	Spc25	1.34661	0.00592071	UP
ENSMUSG00000095280	NA	2.43097	0.00592071	UP
ENSMUSG00000029761	Cald1	1.44205	0.00592071	UP
ENSMUSG00000029571	Tmem106b	1.18725	0.00592071	UP
ENSMUSG00000004631	Sgce	1.41413	0.00592195	UP
ENSMUSG00000029823	Luc7l2	1.22931	0.00666301	UP
ENSMUSG00000042042	Csgalnact2	1.27515	0.00666301	UP
ENSMUSG00000106847	Peg13	1.64758	0.00666301	UP
ENSMUSG00000053007	Creb5	1.0943	0.0071008	UP
ENSMUSG00000079584	Tm9sf5	5.03128	0.0071008	UP
ENSMUSG00000042460	C1galt1	1.47334	0.00730346	UP
ENSMUSG00000095676	NA	4.6108	0.00773185	UP
ENSMUSG00000071722	Spin4	1.69948	0.00780582	UP
ENSMUSG00000106106	NA	3.13582	0.00780919	UP
ENSMUSG00000014226	Cacybp	1.24945	0.00780919	UP
ENSMUSG00000029569	Tmem168	1.10807	0.00781652	UP
ENSMUSG00000015733	Capza2	1.26405	0.00805505	UP
ENSMUSG00000051855	Mest	1.65566	0.00805505	UP
ENSMUSG00000026042	Col5a2	2.55826	0.00805505	UP
ENSMUSG00000027230	Creb3l1	2.43239	0.00805505	UP
ENSMUSG00000055737	Ghr	1.44114	0.00805505	UP
ENSMUSG00000018339	Gpx3	1.14168	0.00805505	UP
ENSMUSG00000047749	Zc3hav1l	1.01248	0.00805505	UP
ENSMUSG00000032757	Bet1	1.26123	0.00805505	UP
ENSMUSG00000040396	Abhd13	1.0438	0.00805505	UP
ENSMUSG00000073131	Vma21	1.0438	0.00805505	UP
ENSMUSG00000029840	Mtpn	1.00447	0.00810016	UP
ENSMUSG00000002413	Braf	1.22265	0.00826151	UP
ENSMUSG00000032373	Car12	2.03391	0.00871643	UP
ENSMUSG00000030307	Slc6a11	2.78023	0.00913937	UP
ENSMUSG00000027858	Tspan2	1.08067	0.00913937	UP
ENSMUSG00000022322	Shcbp1	1.53715	0.00942677	UP
ENSMUSG00000035840	Lysmd3	1.90541	0.00942677	UP
ENSMUSG00000032418	Me1	2.43861	0.00943442	UP
ENSMUSG00000025860	Xiap	1.03037	0.00970043	UP
ENSMUSG00000095562	Erdr1	1.06728	0.00970043	UP
ENSMUSG00000104476	NA	4.80916	0.010583	UP
ENSMUSG00000003746	Man1a	2.09249	0.010583	UP
ENSMUSG00000027004	Frzb	2.09411	0.010583	UP
ENSMUSG00000036676	Tmtc3	1.09307	0.010583	UP
ENSMUSG00000034205	Loxl2	1.07705	0.01068	UP
ENSMUSG00000024592	C330018D20Rik	1.3725	0.01068	UP
ENSMUSG00000116048	Septin2	1.11317	0.0107592	UP
ENSMUSG00000005397	Nid1	3.02798	0.0107738	UP
ENSMUSG00000032548	Slco2a1	3.23601	0.0107738	UP
ENSMUSG00000028776	Tinagl1	2.63206	0.0107738	UP
ENSMUSG00000031517	Gpm6a	1.06551	0.0112929	UP
ENSMUSG00000042742	Bmt2	1.056	0.0112929	UP
ENSMUSG00000079450	Cldn34c1	2.45522	0.0112929	UP
ENSMUSG00000096280	NA	5.88334	0.0112929	UP
ENSMUSG00000035121	Neil2	1.65914	0.0112929	UP
ENSMUSG00000062866	Phactr2	1.35563	0.0115227	UP
ENSMUSG00000029669	Tspan12	1.14254	0.011721	UP
ENSMUSG00000064337	NA	4.27724	0.011721	UP
ENSMUSG00000041817	Fam169a	1.00822	0.011721	UP
ENSMUSG00000072704	Smim10l1	1.0012	0.011721	UP
ENSMUSG00000027379	Bub1	1.40202	0.011721	UP
ENSMUSG00000078247	Airn	2.31136	0.011721	UP
ENSMUSG00000101939	NA	1.64995	0.011721	UP
ENSMUSG00000094668	NA	6.22029	0.011721	UP
ENSMUSG00000031167	Rbm3	1.00829	0.011721	UP
ENSMUSG00000020415	Pttg1	1.10037	0.011721	UP
ENSMUSG00000023919	Cenpq	1.39064	0.011721	UP
ENSMUSG00000033306	Lpp	1.25321	0.011721	UP
ENSMUSG00000031262	Cenpi	1.0218	0.011721	UP
ENSMUSG00000044645	NA	1.30697	0.011721	UP
ENSMUSG00000067786	Nnat	1.02148	0.0117475	UP
ENSMUSG00000032374	Plod2	2.02213	0.0117475	UP
ENSMUSG00000025040	Fundc1	1.30173	0.0117475	UP
ENSMUSG00000050700	Emilin3	2.91892	0.0117694	UP
ENSMUSG00000063694	Cycs	1.27373	0.0117694	UP
ENSMUSG00000034192	Lsm3	1.21562	0.0119451	UP
ENSMUSG00000063060	Sox7	2.55605	0.0119451	UP
ENSMUSG00000029735	Tpk1	1.42221	0.0121119	UP
ENSMUSG00000029920	Smarcad1	1.03606	0.0121119	UP
ENSMUSG00000022533	Atp13a3	2.04054	0.0121119	UP
ENSMUSG00000015880	Ncapg	1.37212	0.0121119	UP
ENSMUSG00000064341	ND1	1.41773	0.0121119	UP
ENSMUSG00000029767	Calu	1.34588	0.0121119	UP
ENSMUSG00000064345	ND2	1.5501	0.0121119	UP
ENSMUSG00000030022	Adamts9	2.60538	0.0121119	UP
ENSMUSG00000034998	Foxn2	1.00806	0.0121119	UP
ENSMUSG00000029836	Cbx3	1.27657	0.0121119	UP
ENSMUSG00000039841	Zfp800	1.18264	0.0121119	UP
ENSMUSG00000011256	Adam19	1.2158	0.0121119	UP
ENSMUSG00000074903	NA	1.17074	0.0121119	UP
ENSMUSG00000032327	Stra6	1.57714	0.0121119	UP
ENSMUSG00000022074	Tnfrsf10b	1.32651	0.0121119	UP
ENSMUSG00000033453	Adamts15	1.76532	0.0121119	UP
ENSMUSG00000114147	NA	1.26367	0.0121119	UP
ENSMUSG00000042505	Sdhaf3	1.40849	0.0121119	UP
ENSMUSG00000021699	Pde4d	1.10315	0.0121119	UP
ENSMUSG00000102070	NA	1.52704	0.0121119	UP
ENSMUSG00000034903	Cobll1	2.23669	0.0121119	UP
ENSMUSG00000018906	P4ha2	1.40624	0.0121119	UP
ENSMUSG00000086503	Xist	2.20548	0.0121119	UP
ENSMUSG00000023915	Tnfrsf21	1.37489	0.0121119	UP
ENSMUSG00000021356	Irf4	2.68731	0.0121119	UP
ENSMUSG00000058402	Zfp420	1.01092	0.0121119	UP
ENSMUSG00000048070	Pirt	1.78098	0.0121119	UP
ENSMUSG00000025665	Rps6ka6	1.3246	0.0121119	UP
ENSMUSG00000002930	Ppp1r17	1.34553	0.0121119	UP
ENSMUSG00000031403	Dkc1	1.08359	0.0121119	UP
ENSMUSG00000031355	Arhgap6	2.86122	0.0121789	UP
ENSMUSG00000027971	Ndst4	1.45803	0.0122563	UP
ENSMUSG00000103818	NA	1.58164	0.0122801	UP
ENSMUSG00000022139	Mbnl2	1.69233	0.0123611	UP
ENSMUSG00000020044	Timp3	1.42575	0.0123611	UP
ENSMUSG00000097451	NA	1.032	0.0128057	UP
ENSMUSG00000014932	Yes1	1.05263	0.0129045	UP
ENSMUSG00000080888	NA	4.48469	0.012929	UP
ENSMUSG00000079111	Kdelr2	1.09325	0.0130281	UP
ENSMUSG00000012422	Tmem167	1.14807	0.013032	UP
ENSMUSG00000053977	Cd8a	4.40108	0.0130969	UP
ENSMUSG00000025001	Hells	1.12297	0.0130969	UP
ENSMUSG00000031503	Col4a2	2.38868	0.0130969	UP
ENSMUSG00000027206	Cops2	1.62619	0.0131218	UP
ENSMUSG00000035245	Eogt	1.09902	0.0131379	UP
ENSMUSG00000028212	Ccne2	1.31304	0.0131379	UP
ENSMUSG00000035778	Ggta1	1.9209	0.0131379	UP
ENSMUSG00000031502	Col4a1	2.46043	0.0131379	UP
ENSMUSG00000036109	Mbnl3	1.46557	0.0131379	UP
ENSMUSG00000026478	Lamc1	2.08621	0.0131379	UP
ENSMUSG00000042821	Snai1	2.83729	0.0131379	UP
ENSMUSG00000084350	NA	3.47002	0.0131614	UP
ENSMUSG00000058056	Palld	1.0113	0.0131614	UP
ENSMUSG00000013736	Trnt1	1.36934	0.0131614	UP
ENSMUSG00000081642	NA	2.22128	0.0131614	UP
ENSMUSG00000026393	Nek7	1.09197	0.0131614	UP
ENSMUSG00000026361	Cdc73	1.1114	0.0131614	UP
ENSMUSG00000028518	Prkaa2	2.06095	0.0131614	UP
ENSMUSG00000029781	Fkbp9	1.29492	0.0132569	UP
ENSMUSG00000013846	St3gal1	1.39012	0.0133561	UP
ENSMUSG00000027006	Dnajc10	1.07147	0.0135353	UP
ENSMUSG00000021714	Cenpk	1.41821	0.0135642	UP
ENSMUSG00000019874	Fabp7	1.48854	0.0135642	UP
ENSMUSG00000021065	Fut8	1.53164	0.0136396	UP
ENSMUSG00000091754	Gm3636	1.49421	0.0136396	UP
ENSMUSG00000047534	Mis18bp1	1.51445	0.0136396	UP
ENSMUSG00000015619	Gata3	1.71132	0.0136396	UP
ENSMUSG00000073176	Zfp449	1.41215	0.0136396	UP
ENSMUSG00000039529	Atp8b1	3.68714	0.0136396	UP
ENSMUSG00000109725	NA	2.48248	0.013672	UP
ENSMUSG00000001158	Snrnp27	1.0424	0.013701	UP
ENSMUSG00000071748	Gm14698	1.72671	0.013739	UP
ENSMUSG00000063406	Tmed5	1.7097	0.0138217	UP
ENSMUSG00000094483	Purb	1.11411	0.0138836	UP
ENSMUSG00000002944	Cd36	1.87349	0.0139238	UP
ENSMUSG00000030104	Edem1	1.18003	0.0139238	UP
ENSMUSG00000020330	Hmmr	1.05429	0.0139463	UP
ENSMUSG00000005672	Kit	2.01238	0.0139474	UP
ENSMUSG00000047414	Flrt2	2.10586	0.0139474	UP
ENSMUSG00000027820	Mme	2.78834	0.0144246	UP
ENSMUSG00000038331	Satb2	1.77956	0.0144246	UP
ENSMUSG00000074968	Ano3	1.44075	0.0144405	UP
ENSMUSG00000033031	Cip2a	1.52218	0.0144405	UP
ENSMUSG00000050953	Gja1	1.56865	0.0144746	UP
ENSMUSG00000105356	NA	3.95497	0.0144964	UP
ENSMUSG00000022034	Esco2	1.50016	0.0146013	UP
ENSMUSG00000020077	Srgn	2.55997	0.0146157	UP
ENSMUSG00000000365	Rnf17	1.76951	0.0146157	UP
ENSMUSG00000036412	Arsi	1.6327	0.0146272	UP
ENSMUSG00000047213	Ythdf3	1.16264	0.0146272	UP
ENSMUSG00000028128	F3	2.43719	0.0147822	UP
ENSMUSG00000095891	NA	2.5468	0.0147822	UP
ENSMUSG00000032062	2310030G06Rik	1.87093	0.0147822	UP
ENSMUSG00000100826	Ipw	1.90318	0.0147822	UP
ENSMUSG00000036371	Serbp1	1.00005	0.0148096	UP
ENSMUSG00000000581	C1d	1.03233	0.0148096	UP
ENSMUSG00000097589	Dleu2	1.13116	0.0148096	UP
ENSMUSG00000042515	Pwwp3b	1.61066	0.0148769	UP
ENSMUSG00000086370	Ftx	1.00867	0.0149494	UP
ENSMUSG00000042473	Tbc1d8b	1.57005	0.0150718	UP
ENSMUSG00000021238	Aldh6a1	1.11882	0.0151754	UP
ENSMUSG00000019872	Smpdl3a	1.56023	0.0151754	UP
ENSMUSG00000016495	Plgrkt	1.48421	0.0151754	UP
ENSMUSG00000003541	Ier3	1.47361	0.0151754	UP
ENSMUSG00000109162	NA	2.60546	0.0151754	UP
ENSMUSG00000054263	Lifr	1.63016	0.0151902	UP
ENSMUSG00000108146	NA	3.87634	0.0151902	UP
ENSMUSG00000064080	Fbln2	1.17013	0.0151902	UP
ENSMUSG00000072944	Nup62cl	2.49054	0.0152454	UP
ENSMUSG00000033542	Arhgef5	2.41534	0.0153082	UP
ENSMUSG00000093662	NA	2.6863	0.015313	UP
ENSMUSG00000021765	Fst	2.47105	0.015313	UP
ENSMUSG00000107278	NA	1.54414	0.015313	UP
ENSMUSG00000114982	Vmn1r14	4.59615	0.015313	UP
ENSMUSG00000028175	Depdc1a	2.14303	0.015313	UP
ENSMUSG00000039831	Arhgap29	1.18588	0.0153546	UP
ENSMUSG00000035293	G2e3	1.07099	0.0154756	UP
ENSMUSG00000051379	Flrt3	1.95443	0.0154908	UP
ENSMUSG00000027706	Sec62	1.02828	0.0155991	UP
ENSMUSG00000031176	Dynlt3	1.21169	0.0155991	UP
ENSMUSG00000086429	Gt(ROSA)26Sor	1.72713	0.0155991	UP
ENSMUSG00000038836	Agbl3	1.40102	0.0156175	UP
ENSMUSG00000117943	NA	3.77605	0.0156382	UP
ENSMUSG00000019947	Arid5b	1.18518	0.0156827	UP
ENSMUSG00000042429	Adora1	1.78713	0.0157901	UP
ENSMUSG00000022674	Ube2v2	1.25051	0.0159206	UP
ENSMUSG00000052353	Cemip	1.94709	0.0159206	UP
ENSMUSG00000024795	Kif20b	1.76436	0.0159206	UP
ENSMUSG00000030641	Ddias	1.4206	0.0159206	UP
ENSMUSG00000101111	NA	1.20117	0.0159206	UP
ENSMUSG00000035615	Frmpd1	1.8228	0.0159437	UP
ENSMUSG00000041779	Tram2	1.17449	0.0159437	UP
ENSMUSG00000038244	Mical2	2.37298	0.0159484	UP
ENSMUSG00000039910	Cited2	1.19989	0.0159987	UP
ENSMUSG00000032796	Lama1	2.0181	0.0159987	UP
ENSMUSG00000024140	Epas1	2.20237	0.0159987	UP
ENSMUSG00000115564	NA	3.49207	0.0159987	UP
ENSMUSG00000037754	Ppp1r16b	1.35794	0.0160209	UP
ENSMUSG00000000948	NA	1.83173	0.0160209	UP
ENSMUSG00000042712	Tceal9	1.38011	0.0160209	UP
ENSMUSG00000061186	Sfmbt2	1.73939	0.0160224	UP
ENSMUSG00000022021	Diaph3	1.2156	0.0160224	UP
ENSMUSG00000029780	Nt5c3	1.01849	0.0162172	UP
ENSMUSG00000034457	Eda2r	1.06604	0.0162172	UP
ENSMUSG00000064339	NA	2.99222	0.0162172	UP
ENSMUSG00000073910	Mob3b	1.21487	0.0162172	UP
ENSMUSG00000031410	Nxf7	3.02815	0.0162172	UP
ENSMUSG00000103748	NA	4.32775	0.0162172	UP
ENSMUSG00000027082	Tfpi	2.31885	0.0162172	UP
ENSMUSG00000031107	Rbmx2	1.03665	0.0162172	UP
ENSMUSG00000030208	Emp1	1.63767	0.0163398	UP
ENSMUSG00000024256	Adcyap1	1.0726	0.0167514	UP
ENSMUSG00000071180	Smim15	1.03214	0.0169433	UP
ENSMUSG00000116707	NA	2.57465	0.0170425	UP
ENSMUSG00000031772	Cntnap4	1.87869	0.0170611	UP
ENSMUSG00000071862	Lrrtm2	1.65137	0.0171797	UP
ENSMUSG00000024614	Tmx3	1.2409	0.0172651	UP
ENSMUSG00000030031	Kbtbd8	1.30604	0.0172651	UP
ENSMUSG00000050150	Slc9b1	1.49898	0.0172651	UP
ENSMUSG00000027832	Ptx3	2.15094	0.0172651	UP
ENSMUSG00000018593	Sparc	2.00629	0.0172692	UP
ENSMUSG00000026103	Gls	1.03937	0.0173339	UP
ENSMUSG00000030103	Bhlhe40	1.63604	0.0173339	UP
ENSMUSG00000044067	Gpr22	1.2669	0.0173339	UP
ENSMUSG00000020053	Igf1	2.4381	0.0173339	UP
ENSMUSG00000074575	Kcng1	1.84463	0.0173339	UP
ENSMUSG00000044080	S100a1	2.31823	0.0174007	UP
ENSMUSG00000068566	Myadm	1.29832	0.0174508	UP
ENSMUSG00000002900	Lamb1	2.01631	0.0175743	UP
ENSMUSG00000079164	Tlr5	2.13857	0.0176497	UP
ENSMUSG00000031245	Hmgn5	2.23081	0.0176497	UP
ENSMUSG00000092035	Peg10	1.23425	0.0177451	UP
ENSMUSG00000027200	Sema6d	1.06987	0.0177451	UP
ENSMUSG00000052825	NA	2.36845	0.0180145	UP
ENSMUSG00000067818	Myl9	1.64419	0.0180587	UP
ENSMUSG00000041390	Mdfic	1.61562	0.018089	UP
ENSMUSG00000028134	Ptbp2	1.12451	0.0180976	UP
ENSMUSG00000039899	Fgl2	1.02516	0.0181099	UP
ENSMUSG00000033446	Lpar6	1.12939	0.0181179	UP
ENSMUSG00000107134	NA	1.99822	0.0181573	UP
ENSMUSG00000031799	Tpm4	1.03566	0.0182208	UP
ENSMUSG00000061665	Cd2ap	1.21425	0.0182208	UP
ENSMUSG00000028033	Kcnq5	1.53662	0.0182208	UP
ENSMUSG00000040016	Ptger3	2.11252	0.0183683	UP
ENSMUSG00000068617	Efcab1	1.09791	0.0183683	UP
ENSMUSG00000092167	Gm3696	1.49173	0.0183683	UP
ENSMUSG00000031095	Cul4b	1.16179	0.0184744	UP
ENSMUSG00000028232	Tmem68	1.03337	0.0185077	UP
ENSMUSG00000030341	Tnfrsf1a	1.29831	0.0185077	UP
ENSMUSG00000029287	Tgfbr3	1.47503	0.0185077	UP
ENSMUSG00000060090	Rp2	1.1961	0.0185077	UP
ENSMUSG00000105824	NA	1.75654	0.0185188	UP
ENSMUSG00000102780	NA	2.97139	0.0185837	UP
ENSMUSG00000039396	Neil3	1.24115	0.0185837	UP
ENSMUSG00000027070	Lrp2	1.04682	0.018609	UP
ENSMUSG00000026977	Marchf7	1.14446	0.0186294	UP
ENSMUSG00000037295	Ldlrap1	1.6371	0.0186294	UP
ENSMUSG00000071984	Fndc1	2.3177	0.0187247	UP
ENSMUSG00000035158	Mitf	1.90569	0.018746	UP
ENSMUSG00000038843	Gcnt1	2.33546	0.018746	UP
ENSMUSG00000102496	NA	1.79878	0.0188082	UP
ENSMUSG00000064363	ND4	1.26261	0.0188297	UP
ENSMUSG00000100862	Gm10925	1.16254	0.0188297	UP
ENSMUSG00000106047	NA	2.68216	0.0188393	UP
ENSMUSG00000035305	Ror1	1.77009	0.018868	UP
ENSMUSG00000041084	Ostc	1.01767	0.0189779	UP
ENSMUSG00000098202	NA	1.05386	0.0190471	UP
ENSMUSG00000033491	Prss35	2.55928	0.0191496	UP
ENSMUSG00000024805	Pcgf5	1.65062	0.0191496	UP
ENSMUSG00000009596	Taf7l	2.99803	0.0192315	UP
ENSMUSG00000005268	Prlr	2.55313	0.0192315	UP
ENSMUSG00000038736	Nudcd1	1.03974	0.0196017	UP
ENSMUSG00000005836	Gata6	2.37329	0.0196102	UP
ENSMUSG00000048015	Neurod4	1.12769	0.0197234	UP
ENSMUSG00000060429	Sntb1	1.92902	0.0197656	UP
ENSMUSG00000106535	NA	1.28904	0.0198218	UP
ENSMUSG00000100131	NA	2.64102	0.0198447	UP
ENSMUSG00000019997	Ccn2	2.40932	0.0200018	UP
ENSMUSG00000056260	Lrif1	1.36459	0.020002	UP
ENSMUSG00000102657	NA	1.07541	0.020002	UP
ENSMUSG00000112637	NA	1.32874	0.0200765	UP
ENSMUSG00000029672	Fam3c	1.18722	0.0200765	UP
ENSMUSG00000083902	NA	1.10615	0.0201318	UP
ENSMUSG00000001583	Tnk1	1.67665	0.0201723	UP
ENSMUSG00000020696	Rffl	1.83874	0.0201723	UP
ENSMUSG00000019916	P4ha1	1.27344	0.0202212	UP
ENSMUSG00000030353	Tead4	2.00056	0.0203252	UP
ENSMUSG00000009628	Tex15	2.14129	0.0203612	UP
ENSMUSG00000038168	P3h2	1.04023	0.0205218	UP
ENSMUSG00000032712	Resf1	1.2301	0.0205361	UP
ENSMUSG00000039697	Ncoa7	1.05556	0.0205968	UP
ENSMUSG00000000037	Scml2	1.27146	0.020612	UP
ENSMUSG00000032060	Cryab	2.38456	0.020612	UP
ENSMUSG00000029185	Fam114a1	1.2358	0.020612	UP
ENSMUSG00000034551	Hdx	1.3488	0.020612	UP
ENSMUSG00000049164	Zfp518a	1.86818	0.0206304	UP
ENSMUSG00000064293	Cntn4	1.32116	0.0206304	UP
ENSMUSG00000117448	NA	1.11353	0.0208691	UP
ENSMUSG00000032902	Slc16a1	1.92801	0.0208824	UP
ENSMUSG00000022440	C1qtnf6	1.85667	0.0209236	UP
ENSMUSG00000107461	NA	1.0304	0.0209848	UP
ENSMUSG00000049115	Agtr1a	1.77254	0.0211096	UP
ENSMUSG00000026039	Sgo2a	1.55612	0.0212069	UP
ENSMUSG00000079427	Mthfsl	1.04456	0.0212069	UP
ENSMUSG00000114431	NA	1.25951	0.0212069	UP
ENSMUSG00000057092	Fxyd3	2.35159	0.0212069	UP
ENSMUSG00000103132	NA	1.02894	0.0212069	UP
ENSMUSG00000039062	Anpep	1.39402	0.0212585	UP
ENSMUSG00000108168	NA	3.6267	0.0214402	UP
ENSMUSG00000103634	NA	2.19552	0.0214803	UP
ENSMUSG00000109385	NA	1.82948	0.0214803	UP
ENSMUSG00000026343	Gpr39	2.63214	0.0214982	UP
ENSMUSG00000107634	NA	1.7606	0.0215556	UP
ENSMUSG00000036617	Etl4	1.27748	0.0216144	UP
ENSMUSG00000042271	Nxt2	1.42745	0.0217495	UP
ENSMUSG00000024766	Lipo3	1.6796	0.0217562	UP
ENSMUSG00000028312	Smc2	1.44807	0.0217562	UP
ENSMUSG00000037999	Arap2	1.34703	0.0218696	UP
ENSMUSG00000105691	NA	1.94367	0.0219574	UP
ENSMUSG00000024985	Tcf7l2	1.49223	0.0223449	UP
ENSMUSG00000000730	Dnmt3l	2.16425	0.0224002	UP
ENSMUSG00000110411	NA	1.67103	0.0225912	UP
ENSMUSG00000072066	6720489N17Rik	1.1588	0.0225912	UP
ENSMUSG00000038751	Ptk6	3.00639	0.0225954	UP
ENSMUSG00000104325	NA	1.04293	0.0226986	UP
ENSMUSG00000107813	NA	1.81984	0.0227304	UP
ENSMUSG00000106212	NA	1.91718	0.0228107	UP
ENSMUSG00000078887	Gm6710	1.72715	0.0228511	UP
ENSMUSG00000109529	NA	2.31237	0.0228511	UP
ENSMUSG00000039234	Sec24d	1.22789	0.0228511	UP
ENSMUSG00000078995	Zfp456	1.09861	0.0228511	UP
ENSMUSG00000094131	NA	3.74014	0.0228511	UP
ENSMUSG00000021313	Ryr2	1.71734	0.0228609	UP
ENSMUSG00000022978	Mis18a	1.04861	0.0228609	UP
ENSMUSG00000040158	Tax1bp3	1.12184	0.0228785	UP
ENSMUSG00000005362	Crbn	1.21996	0.0229982	UP
ENSMUSG00000021377	Dek	1.2311	0.0230446	UP
ENSMUSG00000007379	Dennd2c	1.73954	0.0231808	UP
ENSMUSG00000073294	Ezhip	2.75083	0.0231981	UP
ENSMUSG00000010830	Kdelr3	1.53561	0.023339	UP
ENSMUSG00000068964	NA	4.9245	0.023339	UP
ENSMUSG00000031438	Rnf128	2.78501	0.023516	UP
ENSMUSG00000039531	Zup1	1.24848	0.0236994	UP
ENSMUSG00000051022	Hs3st1	1.77635	0.0237842	UP
ENSMUSG00000022686	B3gnt5	1.04548	0.0237842	UP
ENSMUSG00000021597	Slf1	1.03193	0.0238006	UP
ENSMUSG00000057842	Zfp595	1.09236	0.0238289	UP
ENSMUSG00000052854	Nrk	2.02888	0.0238337	UP
ENSMUSG00000038174	Fam126b	1.54969	0.024052	UP
ENSMUSG00000044447	Dock5	1.07286	0.0241349	UP
ENSMUSG00000026158	Ogfrl1	1.12505	0.0241883	UP
ENSMUSG00000027955	Gask1b	2.18576	0.0242767	UP
ENSMUSG00000036832	Lpar3	1.62435	0.0243042	UP
ENSMUSG00000045312	Lhfpl2	1.41558	0.0243132	UP
ENSMUSG00000041313	Slc7a1	1.17954	0.0243132	UP
ENSMUSG00000049690	Nckap5	1.1157	0.0243724	UP
ENSMUSG00000025902	Sox17	2.40154	0.0244095	UP
ENSMUSG00000022505	Emp2	2.55479	0.0245589	UP
ENSMUSG00000118202	NA	2.92359	0.0245894	UP
ENSMUSG00000053093	Myh7	2.40107	0.0246	UP
ENSMUSG00000001833	Septin7	1.22459	0.0246707	UP
ENSMUSG00000026779	Mastl	1.00234	0.0247222	UP
ENSMUSG00000052387	Trpm3	1.89206	0.025192	UP
ENSMUSG00000116933	NA	1.04795	0.025192	UP
ENSMUSG00000117429	NA	1.01264	0.025192	UP
ENSMUSG00000034701	Neurod1	1.44448	0.025192	UP
ENSMUSG00000029629	Phf14	1.02536	0.0252041	UP
ENSMUSG00000020644	Id2	1.21706	0.0252551	UP
ENSMUSG00000027611	Procr	1.91121	0.0252967	UP
ENSMUSG00000044150	Bclaf3	1.13287	0.0255088	UP
ENSMUSG00000020463	Ppp4r3b	1.18898	0.0255461	UP
ENSMUSG00000026723	Trdmt1	1.22991	0.025618	UP
ENSMUSG00000107779	NA	2.65262	0.0256635	UP
ENSMUSG00000021944	Gata4	1.97954	0.0257006	UP
ENSMUSG00000040498	Igsf23	1.30223	0.0257006	UP
ENSMUSG00000074743	Thbd	5.06426	0.0257006	UP
ENSMUSG00000006342	Susd2	1.646	0.0257089	UP
ENSMUSG00000074652	Myh7b	2.10135	0.0257296	UP
ENSMUSG00000020057	Dram1	1.64254	0.0257808	UP
ENSMUSG00000104094	NA	1.37531	0.0260356	UP
ENSMUSG00000107358	NA	2.27467	0.0260366	UP
ENSMUSG00000036499	Eea1	1.4328	0.0261118	UP
ENSMUSG00000104935	NA	1.52328	0.0261505	UP
ENSMUSG00000078453	Abracl	1.20049	0.0262103	UP
ENSMUSG00000025278	Flnb	1.20432	0.0262828	UP
ENSMUSG00000028970	Abcb1b	2.37953	0.0262828	UP
ENSMUSG00000064356	ATP8	1.61395	0.0265242	UP
ENSMUSG00000021281	Tnfaip2	1.61123	0.0265453	UP
ENSMUSG00000021806	Nid2	1.25492	0.026575	UP
ENSMUSG00000114970	NA	2.38747	0.0267084	UP
ENSMUSG00000007279	Scube2	2.13532	0.0267453	UP
ENSMUSG00000115624	NA	1.09228	0.0267453	UP
ENSMUSG00000108137	NA	1.09324	0.0267453	UP
ENSMUSG00000105272	NA	1.14178	0.0267843	UP
ENSMUSG00000109418	NA	2.26182	0.0267843	UP
ENSMUSG00000026604	Ptpn14	1.24555	0.0268588	UP
ENSMUSG00000035873	Pawr	1.37027	0.0268588	UP
ENSMUSG00000051579	Tceal8	1.11891	0.0268588	UP
ENSMUSG00000107690	NA	1.38949	0.0268588	UP
ENSMUSG00000040452	Cdh12	2.36996	0.0268588	UP
ENSMUSG00000105374	NA	1.96563	0.0268832	UP
ENSMUSG00000038648	Creb3l2	1.07707	0.0269147	UP
ENSMUSG00000027326	Knl1	1.6809	0.0269147	UP
ENSMUSG00000107932	NA	1.78259	0.0269147	UP
ENSMUSG00000107083	NA	1.29045	0.0269147	UP
ENSMUSG00000104033	NA	2.81728	0.0270668	UP
ENSMUSG00000107454	NA	3.40371	0.0271094	UP
ENSMUSG00000025531	Chm	1.39361	0.0271242	UP
ENSMUSG00000107370	NA	1.33219	0.0272471	UP
ENSMUSG00000003929	Zfp81	1.26594	0.0273703	UP
ENSMUSG00000090698	Apold1	2.08334	0.0273815	UP
ENSMUSG00000107456	Gm10400	3.46158	0.0273815	UP
ENSMUSG00000021457	Syk	1.08801	0.0273815	UP
ENSMUSG00000031146	Plp2	1.02158	0.0273815	UP
ENSMUSG00000105933	NA	3.0272	0.0273835	UP
ENSMUSG00000038859	Baiap2l1	1.24096	0.0276327	UP
ENSMUSG00000067736	Gm10222	1.12225	0.0276484	UP
ENSMUSG00000005125	Ndrg1	1.7231	0.0276635	UP
ENSMUSG00000101335	NA	1.7711	0.0276772	UP
ENSMUSG00000109429	NA	1.11727	0.0276772	UP
ENSMUSG00000103094	NA	1.32497	0.0277049	UP
ENSMUSG00000107197	NA	1.17461	0.0277049	UP
ENSMUSG00000024114	Prss41	2.15625	0.0278813	UP
ENSMUSG00000078861	Zfp931	1.22703	0.0278813	UP
ENSMUSG00000024899	Papss2	2.00602	0.0279764	UP
ENSMUSG00000045613	Chrm2	1.92155	0.0283329	UP
ENSMUSG00000081044	AU015836	2.48128	0.0283329	UP
ENSMUSG00000046008	Pnlip	1.74064	0.0284219	UP
ENSMUSG00000027708	Dcun1d1	1.15399	0.0284733	UP
ENSMUSG00000108004	NA	2.14544	0.0285303	UP
ENSMUSG00000034795	Ccdc122	2.09542	0.0285394	UP
ENSMUSG00000104406	NA	1.6484	0.0286118	UP
ENSMUSG00000040536	Necab1	1.81294	0.0287291	UP
ENSMUSG00000051116	NA	1.09216	0.0288124	UP
ENSMUSG00000100005	B130024G19Rik	1.29366	0.0288179	UP
ENSMUSG00000055368	Slc6a2	1.94467	0.0290078	UP
ENSMUSG00000026107	Nabp1	1.55089	0.0290078	UP
ENSMUSG00000042190	Cmklr1	2.44766	0.0291115	UP
ENSMUSG00000020937	Plcd3	1.21335	0.0291258	UP
ENSMUSG00000021730	Hcn1	2.03691	0.0291414	UP
ENSMUSG00000028583	Pdpn	1.44113	0.02921	UP
ENSMUSG00000003617	Cp	1.67625	0.02921	UP
ENSMUSG00000022150	Dab2	1.63152	0.0292531	UP
ENSMUSG00000027115	Kif18a	1.43074	0.029281	UP
ENSMUSG00000105572	NA	2.17402	0.029281	UP
ENSMUSG00000089940	NA	1.66149	0.0293261	UP
ENSMUSG00000090744	Gm6871	1.4089	0.0293686	UP
ENSMUSG00000029231	Pdgfra	2.01322	0.0294494	UP
ENSMUSG00000039533	Mmd2	1.04713	0.0294494	UP
ENSMUSG00000097311	NA	2.75047	0.0296418	UP
ENSMUSG00000115210	NA	1.17841	0.0296418	UP
ENSMUSG00000051323	Pcdh19	1.43677	0.0296418	UP
ENSMUSG00000027534	Snx16	1.04267	0.0296834	UP
ENSMUSG00000095738	NA	5.59871	0.0296975	UP
ENSMUSG00000032035	Ets1	1.13737	0.0296975	UP
ENSMUSG00000102729	NA	3.76097	0.0296975	UP
ENSMUSG00000030660	Pik3c2a	1.21726	0.029946	UP
ENSMUSG00000009207	Lnpk	1.00252	0.030062	UP
ENSMUSG00000046182	Gsg1l	1.39947	0.0300829	UP
ENSMUSG00000115232	NA	1.49301	0.0300829	UP
ENSMUSG00000061808	Ttr	1.76175	0.0301455	UP
ENSMUSG00000057836	Xlr3a	1.19007	0.0301455	UP
ENSMUSG00000102951	NA	1.84672	0.0303413	UP
ENSMUSG00000104154	NA	1.71143	0.0304086	UP
ENSMUSG00000034391	Fbxo15	2.08519	0.0304681	UP
ENSMUSG00000112955	NA	1.0472	0.0304846	UP
ENSMUSG00000029762	Akr1b8	1.73041	0.0304846	UP
ENSMUSG00000048612	Myof	1.96262	0.0304953	UP
ENSMUSG00000051401	Kctd16	2.11555	0.0306878	UP
ENSMUSG00000037736	Limch1	1.02257	0.0308454	UP
ENSMUSG00000106432	NA	2.96131	0.0308459	UP
ENSMUSG00000105561	NA	1.93888	0.0310493	UP
ENSMUSG00000031433	Rbm41	1.31631	0.0312222	UP
ENSMUSG00000019846	Lama4	1.73465	0.0313266	UP
ENSMUSG00000107707	NA	2.60138	0.0313388	UP
ENSMUSG00000028413	B4galt1	1.27297	0.0314612	UP
ENSMUSG00000096606	Tpbgl	2.47172	0.0314725	UP
ENSMUSG00000069833	Ahnak	1.45812	0.0315041	UP
ENSMUSG00000104852	NA	2.78057	0.0315041	UP
ENSMUSG00000072934	Trpc5os	2.83125	0.0315877	UP
ENSMUSG00000107606	NA	3.09282	0.0319206	UP
ENSMUSG00000037762	Slc16a9	1.09357	0.0319576	UP
ENSMUSG00000053519	Kcnip1	1.05967	0.0320165	UP
ENSMUSG00000109927	NA	3.52626	0.0320165	UP
ENSMUSG00000104728	NA	2.02213	0.0321783	UP
ENSMUSG00000103331	NA	1.51058	0.0321859	UP
ENSMUSG00000100394	NA	1.5494	0.0322409	UP
ENSMUSG00000108077	6330415B21Rik	2.37785	0.0322828	UP
ENSMUSG00000054321	Taf4b	1.1389	0.0324055	UP
ENSMUSG00000029276	Glmn	1.0498	0.0324116	UP
ENSMUSG00000052581	Lrrtm4	1.63598	0.032444	UP
ENSMUSG00000056671	Prelid2	1.68109	0.032444	UP
ENSMUSG00000091474	NA	1.04594	0.0325816	UP
ENSMUSG00000116832	NA	2.12417	0.0325867	UP
ENSMUSG00000064351	COX1	1.17436	0.0325965	UP
ENSMUSG00000021367	Edn1	2.8685	0.0326112	UP
ENSMUSG00000109005	NA	1.18314	0.0326112	UP
ENSMUSG00000099746	NA	1.25273	0.0326112	UP
ENSMUSG00000112243	NA	1.36168	0.0326112	UP
ENSMUSG00000033972	Zfp944	1.15455	0.0326112	UP
ENSMUSG00000025898	Cwf19l2	1.39558	0.0326112	UP
ENSMUSG00000107917	NA	2.58434	0.0326112	UP
ENSMUSG00000038774	Ascc3	1.1431	0.0326896	UP
ENSMUSG00000078898	Zfp968	1.6204	0.0326896	UP
ENSMUSG00000025885	Myo5b	1.70612	0.0326896	UP
ENSMUSG00000107643	NA	2.28098	0.0326896	UP
ENSMUSG00000029260	Ugt2b34	2.40751	0.0326896	UP
ENSMUSG00000101450	NA	1.0726	0.0326896	UP
ENSMUSG00000097537	NA	1.04952	0.0328152	UP
ENSMUSG00000113255	Tes3-ps	1.33445	0.0328197	UP
ENSMUSG00000118423	Lrrc70	1.44005	0.0328846	UP
ENSMUSG00000021098	4930447C04Rik	1.39432	0.0329888	UP
ENSMUSG00000035104	Eva1a	2.15881	0.0330716	UP
ENSMUSG00000031216	Stard8	1.6303	0.0331904	UP
ENSMUSG00000105502	NA	2.71124	0.0332067	UP
ENSMUSG00000025912	Mybl1	1.15611	0.0332296	UP
ENSMUSG00000028567	Txndc12	1.17737	0.0332296	UP
ENSMUSG00000017009	Sdc4	1.35456	0.0332296	UP
ENSMUSG00000032540	Abhd5	1.17596	0.0332296	UP
ENSMUSG00000104026	NA	2.03225	0.0333331	UP
ENSMUSG00000005583	Mef2c	1.30004	0.0334903	UP
ENSMUSG00000034349	Smc4	1.35619	0.0335724	UP
ENSMUSG00000113195	NA	2.05079	0.0335724	UP
ENSMUSG00000105846	NA	3.30989	0.033706	UP
ENSMUSG00000005251	Ripk4	1.55271	0.0337151	UP
ENSMUSG00000005968	Tuft1	1.78495	0.033766	UP
ENSMUSG00000101609	Kcnq1ot1	1.41844	0.0337999	UP
ENSMUSG00000113656	NA	1.11355	0.0338478	UP
ENSMUSG00000040451	Sgms1	1.00113	0.0339242	UP
ENSMUSG00000029650	Slc46a3	1.03341	0.0340935	UP
ENSMUSG00000028763	Hspg2	1.17794	0.0340935	UP
ENSMUSG00000019894	Slc6a15	1.05922	0.0340935	UP
ENSMUSG00000078238	NA	1.346	0.0341246	UP
ENSMUSG00000067276	Capn6	2.25237	0.0341264	UP
ENSMUSG00000033849	B3galt2	1.41474	0.0341354	UP
ENSMUSG00000067931	Zfp948	1.48471	0.0342551	UP
ENSMUSG00000032531	Amotl2	1.14414	0.0342551	UP
ENSMUSG00000026771	Spopl	1.03989	0.034269	UP
ENSMUSG00000022237	Ankrd33b	1.7457	0.0343576	UP
ENSMUSG00000060802	B2m	1.15984	0.0344213	UP
ENSMUSG00000058093	Zfp729b	1.47701	0.0344429	UP
ENSMUSG00000029661	Col1a2	1.47129	0.0344701	UP
ENSMUSG00000103624	NA	2.37049	0.0346285	UP
ENSMUSG00000034255	Arhgap27	1.78455	0.0351973	UP
ENSMUSG00000024867	Pip5k1b	1.39303	0.0352004	UP
ENSMUSG00000104462	NA	1.65345	0.0353276	UP
ENSMUSG00000005320	Fgfr4	1.92014	0.0355857	UP
ENSMUSG00000031201	Brcc3	1.22692	0.0356077	UP
ENSMUSG00000024935	Slc1a1	1.65169	0.0356321	UP
ENSMUSG00000078881	Gm14434	1.22433	0.0357978	UP
ENSMUSG00000028195	Ccn1	1.53057	0.0357978	UP
ENSMUSG00000105137	NA	2.34971	0.0357978	UP
ENSMUSG00000032462	Pik3cb	1.07299	0.0357978	UP
ENSMUSG00000102391	NA	2.91029	0.0357978	UP
ENSMUSG00000017774	Myo1c	1.04015	0.0359022	UP
ENSMUSG00000021392	Nol8	1.20425	0.0359183	UP
ENSMUSG00000003153	Slc2a3	1.31677	0.0359438	UP
ENSMUSG00000105378	NA	1.62598	0.0360542	UP
ENSMUSG00000064329	Scn1a	1.26712	0.0360542	UP
ENSMUSG00000063663	Brwd3	1.59498	0.0361848	UP
ENSMUSG00000031246	Sh3bgrl	1.40011	0.0362108	UP
ENSMUSG00000106385	NA	1.96802	0.0362614	UP
ENSMUSG00000112478	NA	2.90925	0.0364845	UP
ENSMUSG00000027750	Postn	1.74423	0.0364922	UP
ENSMUSG00000108918	NA	2.79505	0.0364922	UP
ENSMUSG00000037280	Galnt6	2.28368	0.0365406	UP
ENSMUSG00000046169	Adamts6	1.3096	0.0365777	UP
ENSMUSG00000052861	Dnah6	1.93881	0.0366699	UP
ENSMUSG00000056888	Glipr1	2.32933	0.0368213	UP
ENSMUSG00000034652	Cd300a	1.45988	0.0368802	UP
ENSMUSG00000113379	NA	1.96845	0.03692	UP
ENSMUSG00000110084	NA	1.93107	0.0370291	UP
ENSMUSG00000009670	Tex11	1.63528	0.0372762	UP
ENSMUSG00000055401	Fbxo6	1.04904	0.0374203	UP
ENSMUSG00000114617	NA	1.12206	0.037421	UP
ENSMUSG00000101778	NA	2.01308	0.0374811	UP
ENSMUSG00000106858	NA	1.29074	0.037679	UP
ENSMUSG00000069743	Zfp820	1.21105	0.0377677	UP
ENSMUSG00000109157	NA	3.89155	0.0377677	UP
ENSMUSG00000064367	ND5	1.34261	0.0377677	UP
ENSMUSG00000107433	NA	3.46112	0.0378261	UP
ENSMUSG00000035898	Uba6	1.20013	0.0380113	UP
ENSMUSG00000062561	NA	3.03253	0.0380113	UP
ENSMUSG00000108123	NA	2.78224	0.0380113	UP
ENSMUSG00000063383	Zfp947	1.41756	0.0380113	UP
ENSMUSG00000041362	Shtn1	1.09837	0.0380113	UP
ENSMUSG00000107483	NA	2.57933	0.0380277	UP
ENSMUSG00000083863	NA	1.13741	0.0380318	UP
ENSMUSG00000061544	Zfp229	1.3562	0.038134	UP
ENSMUSG00000074579	Lekr1	1.02746	0.038134	UP
ENSMUSG00000113432	NA	1.69252	0.0383563	UP
ENSMUSG00000032718	Mansc1	1.24491	0.0385624	UP
ENSMUSG00000035649	Zcchc7	1.18364	0.0386693	UP
ENSMUSG00000025862	Stag2	1.50848	0.0386693	UP
ENSMUSG00000104034	NA	2.13462	0.0386693	UP
ENSMUSG00000109721	NA	1.59404	0.0386971	UP
ENSMUSG00000041649	Klf8	1.15419	0.0387485	UP
ENSMUSG00000117653	NA	1.56904	0.0389435	UP
ENSMUSG00000043541	Casc1	1.20186	0.0390542	UP
ENSMUSG00000005148	Klf5	2.05314	0.0390542	UP
ENSMUSG00000108122	NA	1.64679	0.0392487	UP
ENSMUSG00000024225	Clps	2.42054	0.039358	UP
ENSMUSG00000013418	B4galnt2	2.00656	0.039583	UP
ENSMUSG00000030342	Cd9	1.2944	0.039881	UP
ENSMUSG00000031189	Aff2	1.20455	0.0399248	UP
ENSMUSG00000108070	NA	2.69718	0.0399727	UP
ENSMUSG00000015766	Eps8	1.5076	0.0401208	UP
ENSMUSG00000102503	NA	1.45409	0.0402257	UP
ENSMUSG00000109216	NA	1.59572	0.0402929	UP
ENSMUSG00000027249	F2	2.54617	0.0403039	UP
ENSMUSG00000113831	NA	1.24694	0.0403039	UP
ENSMUSG00000064344	NA	2.88474	0.0403039	UP
ENSMUSG00000078435	AU041133	1.21912	0.0404154	UP
ENSMUSG00000044033	Ccdc141	1.19552	0.0404874	UP
ENSMUSG00000028778	Hcrtr1	1.3566	0.0406684	UP
ENSMUSG00000104178	NA	1.84979	0.0409231	UP
ENSMUSG00000025915	Sgk3	1.01916	0.0409231	UP
ENSMUSG00000111421	NA	1.48721	0.0409231	UP
ENSMUSG00000069041	Slc25a31	1.79694	0.0409231	UP
ENSMUSG00000085715	Tsix	1.46171	0.0409231	UP
ENSMUSG00000109576	NA	1.99763	0.040952	UP
ENSMUSG00000106166	NA	2.64631	0.0410248	UP
ENSMUSG00000091993	NA	1.48195	0.0411092	UP
ENSMUSG00000106443	NA	2.14238	0.041111	UP
ENSMUSG00000017861	Mybl2	1.02729	0.041173	UP
ENSMUSG00000106475	NA	1.47802	0.0414871	UP
ENSMUSG00000028389	Zfp37	1.18987	0.0414888	UP
ENSMUSG00000073664	Nbeal1	1.77054	0.0415776	UP
ENSMUSG00000028773	Fabp3	1.77526	0.0415965	UP
ENSMUSG00000029135	Fosl2	1.60243	0.0417414	UP
ENSMUSG00000102623	NA	1.34669	0.0418148	UP
ENSMUSG00000027134	Lpcat4	1.0241	0.0419022	UP
ENSMUSG00000112820	NA	1.64769	0.0419562	UP
ENSMUSG00000107414	NA	3.34779	0.0424586	UP
ENSMUSG00000107947	NA	2.20524	0.0424598	UP
ENSMUSG00000102326	NA	2.21579	0.0427645	UP
ENSMUSG00000036006	Ripor2	1.28978	0.0428144	UP
ENSMUSG00000059142	Zfp945	1.73194	0.0428362	UP
ENSMUSG00000103825	NA	1.40178	0.042865	UP
ENSMUSG00000055723	Rras2	1.08392	0.0429154	UP
ENSMUSG00000107655	NA	2.65012	0.0429216	UP
ENSMUSG00000026384	Ptpn4	1.27502	0.042937	UP
ENSMUSG00000027171	Prrg4	1.55739	0.0431166	UP
ENSMUSG00000105457	NA	2.8981	0.0431786	UP
ENSMUSG00000027794	Sohlh2	1.27468	0.0433013	UP
ENSMUSG00000039116	Adgrg6	1.5417	0.0434332	UP
ENSMUSG00000115381	NA	2.01636	0.043439	UP
ENSMUSG00000000732	Icosl	1.02707	0.0435035	UP
ENSMUSG00000074170	Plekhf1	1.50854	0.0435035	UP
ENSMUSG00000003452	Bicd1	1.49609	0.0435252	UP
ENSMUSG00000103869	NA	1.5113	0.0436133	UP
ENSMUSG00000041741	Pde3a	2.09887	0.0436395	UP
ENSMUSG00000113226	NA	1.50906	0.0436395	UP
ENSMUSG00000105818	NA	2.72601	0.043718	UP
ENSMUSG00000051159	Cited1	1.37329	0.0437962	UP
ENSMUSG00000030226	Lmo3	1.41439	0.0438538	UP
ENSMUSG00000095547	NA	2.28765	0.0438538	UP
ENSMUSG00000044501	Zfp758	1.42855	0.0439455	UP
ENSMUSG00000071267	Zfp942	1.52987	0.0439593	UP
ENSMUSG00000032311	Nrg4	2.16404	0.0440091	UP
ENSMUSG00000006445	Epha2	1.26787	0.0440277	UP
ENSMUSG00000102698	NA	1.51392	0.0442467	UP
ENSMUSG00000037236	Matr3	1.10335	0.0443947	UP
ENSMUSG00000104583	NA	2.21624	0.0445454	UP
ENSMUSG00000029826	Zc3hav1	1.16815	0.0446502	UP
ENSMUSG00000107841	NA	1.54675	0.0446502	UP
ENSMUSG00000115306	NA	2.83811	0.0446867	UP
ENSMUSG00000049537	Tecrl	1.27735	0.0448425	UP
ENSMUSG00000105939	NA	2.25017	0.0448425	UP
ENSMUSG00000109279	NA	1.12806	0.0450424	UP
ENSMUSG00000028282	Casp8ap2	1.03173	0.0450778	UP
ENSMUSG00000109359	NA	2.67423	0.0451027	UP
ENSMUSG00000104867	NA	1.43725	0.0452018	UP
ENSMUSG00000001986	Gria3	1.15811	0.0452018	UP
ENSMUSG00000106099	NA	1.36129	0.0453384	UP
ENSMUSG00000107858	NA	2.96089	0.0455177	UP
ENSMUSG00000107094	NA	1.27529	0.0456201	UP
ENSMUSG00000035133	Arhgap5	1.38442	0.0456565	UP
ENSMUSG00000027508	Pag1	1.09887	0.0456712	UP
ENSMUSG00000104469	NA	1.82621	0.0458446	UP
ENSMUSG00000107838	NA	1.52773	0.0458851	UP
ENSMUSG00000027827	Kcnab1	2.10902	0.0459196	UP
ENSMUSG00000026479	Lamc2	2.14115	0.0463667	UP
ENSMUSG00000047141	Zfp654	1.01416	0.0464784	UP
ENSMUSG00000055044	Pdlim1	1.37751	0.0464784	UP
ENSMUSG00000106214	NA	2.18919	0.0464784	UP
ENSMUSG00000107529	NA	1.3881	0.0465908	UP
ENSMUSG00000078546	Zfp995	1.39632	0.0466089	UP
ENSMUSG00000111496	NA	1.02284	0.0467832	UP
ENSMUSG00000052504	Epha3	1.04711	0.0470368	UP
ENSMUSG00000029648	Flt1	1.40076	0.0471864	UP
ENSMUSG00000097385	NA	1.54262	0.0473375	UP
ENSMUSG00000032092	Mpzl2	1.64622	0.0473375	UP
ENSMUSG00000071470	Ccnb1ip1	1.68351	0.0475481	UP
ENSMUSG00000039031	Arhgap18	1.05682	0.0477722	UP
ENSMUSG00000103000	NA	2.00046	0.0477722	UP
ENSMUSG00000102556	NA	1.44873	0.0477722	UP
ENSMUSG00000102225	NA	1.51393	0.0478914	UP
ENSMUSG00000114939	NA	1.57464	0.0478914	UP
ENSMUSG00000025795	Rassf3	1.38676	0.0479469	UP
ENSMUSG00000031383	Dusp9	1.46198	0.0479702	UP
ENSMUSG00000040703	Cyp2s1	1.98919	0.048111	UP
ENSMUSG00000106472	NA	1.55356	0.0483149	UP
ENSMUSG00000026156	B3gat2	1.05878	0.0483168	UP
ENSMUSG00000025326	Ube3a	1.26538	0.0485404	UP
ENSMUSG00000047996	Prrg1	1.12857	0.0487122	UP
ENSMUSG00000112816	NA	2.69246	0.0488121	UP
ENSMUSG00000027580	Helz2	1.36518	0.0490877	UP
ENSMUSG00000114193	NA	1.09032	0.0491294	UP
ENSMUSG00000103885	NA	1.57724	0.049175	UP
ENSMUSG00000054737	Zfp182	1.03257	0.0492206	UP
ENSMUSG00000072812	NA	1.00308	0.049643	UP
ENSMUSG00000027962	Vcam1	2.21173	0.0497243	UP
ENSMUSG00000103233	NA	1.28112	0.0498239	UP
ENSMUSG00000112358	NA	1.54782	0.0498931	UP
ENSMUSG00000020176	Grb10	-3.88856	0.00076261	DOWN
ENSMUSG00000061654	NA	-7.45476	0.00076261	DOWN
ENSMUSG00000037664	Cdkn1c	-1.3625	0.00261241	DOWN
ENSMUSG00000064288	H4c12	-2.19355	0.00410711	DOWN
ENSMUSG00000079834	NA	-5.13337	0.00592071	DOWN
ENSMUSG00000094437	NA	-4.91251	0.00592071	DOWN
ENSMUSG00000081738	NA	-5.05019	0.00780919	DOWN
ENSMUSG00000068141	Gm10232	-4.79507	0.00780919	DOWN
ENSMUSG00000069274	H4c6	-1.14483	0.00805505	DOWN
ENSMUSG00000051412	NA	-6.79653	0.00805505	DOWN
ENSMUSG00000073406	H2-Bl	-1.93973	0.00805505	DOWN
ENSMUSG00000071516	H2ac13	-1.83445	0.00842559	DOWN
ENSMUSG00000047246	H2bc6	-1.22757	0.00871643	DOWN
ENSMUSG00000091421	Gm4202	-1.97656	0.00913937	DOWN
ENSMUSG00000019471	Cdc37	-1.04831	0.00942677	DOWN
ENSMUSG00000065862	Gm24029	-2.31987	0.00992917	DOWN
ENSMUSG00000037995	Igsf9	-1.28502	0.00992917	DOWN
ENSMUSG00000046691	Chtf8	-1.10533	0.0105318	DOWN
ENSMUSG00000065911	NA	-3.02194	0.0105318	DOWN
ENSMUSG00000052934	Fbxo31	-1.09646	0.010583	DOWN
ENSMUSG00000039716	Dock3	-1.43942	0.010583	DOWN
ENSMUSG00000025318	Jph3	-2.25504	0.01068	DOWN
ENSMUSG00000006575	Rundc3a	-1.08803	0.01068	DOWN
ENSMUSG00000021288	Klc1	-1.0826	0.01068	DOWN
ENSMUSG00000099908	NA	-1.32729	0.0107738	DOWN
ENSMUSG00000022199	Slc22a17	-1.20012	0.0107738	DOWN
ENSMUSG00000022194	Bcl2l2	-1.04969	0.0107738	DOWN
ENSMUSG00000082809	Gm14150	-1.7526	0.0107738	DOWN
ENSMUSG00000004934	Pias4	-1.19513	0.010801	DOWN
ENSMUSG00000029223	Uchl1	-1.04919	0.0110782	DOWN
ENSMUSG00000063021	H2ac15	-1.71565	0.0112929	DOWN
ENSMUSG00000026676	Ccdc3	-1.77798	0.0112929	DOWN
ENSMUSG00000057672	Pkn1	-1.10862	0.0112929	DOWN
ENSMUSG00000025478	Dpysl4	-1.19477	0.0113093	DOWN
ENSMUSG00000000305	Cdh4	-1.84405	0.0113109	DOWN
ENSMUSG00000021536	Adcy2	-1.79917	0.011721	DOWN
ENSMUSG00000059146	Ntrk3	-1.17502	0.011721	DOWN
ENSMUSG00000056185	Snx32	-1.75064	0.011721	DOWN
ENSMUSG00000013033	Adgrl1	-1.19736	0.011721	DOWN
ENSMUSG00000041354	Rgl2	-1.16167	0.011721	DOWN
ENSMUSG00000089715	Cbx6	-1.20895	0.011721	DOWN
ENSMUSG00000000631	Myo18a	-1.07973	0.011721	DOWN
ENSMUSG00000039148	Sart1	-1.27185	0.011721	DOWN
ENSMUSG00000029538	Srsf9	-1.10254	0.011721	DOWN
ENSMUSG00000023007	Prpf40b	-1.07598	0.0119451	DOWN
ENSMUSG00000097767	Miat	-1.09722	0.0119451	DOWN
ENSMUSG00000053552	Ebf4	-1.22611	0.0119451	DOWN
ENSMUSG00000007872	Id3	-1.01439	0.0121119	DOWN
ENSMUSG00000025854	Fam20c	-1.22358	0.0121119	DOWN
ENSMUSG00000022568	Scrib	-1.03031	0.0121119	DOWN
ENSMUSG00000080316	Spaca6	-1.00874	0.0121119	DOWN
ENSMUSG00000031790	Mmp15	-1.00337	0.0121119	DOWN
ENSMUSG00000040964	Arhgef10l	-1.14589	0.0121119	DOWN
ENSMUSG00000059195	NA	-1.46478	0.0121119	DOWN
ENSMUSG00000038692	Hoxb4	-1.8683	0.0121119	DOWN
ENSMUSG00000022623	Shank3	-1.16925	0.0121119	DOWN
ENSMUSG00000020882	Cacnb1	-1.00429	0.0121119	DOWN
ENSMUSG00000039323	Igfbp2	-1.70579	0.0121119	DOWN
ENSMUSG00000031824	6430548M08Rik	-1.34985	0.0121119	DOWN
ENSMUSG00000002799	Jag2	-1.34585	0.0121119	DOWN
ENSMUSG00000028849	Map7d1	-1.04442	0.0121119	DOWN
ENSMUSG00000045284	Dcaf12l1	-1.86495	0.0121119	DOWN
ENSMUSG00000022483	Col2a1	-1.68261	0.0121119	DOWN
ENSMUSG00000021256	Vash1	-1.17338	0.0121119	DOWN
ENSMUSG00000007950	Abhd8	-1.08037	0.0121119	DOWN
ENSMUSG00000020108	Ddit4	-1.65356	0.0121119	DOWN
ENSMUSG00000083405	NA	-1.24223	0.0121119	DOWN
ENSMUSG00000073060	NA	-2.93102	0.0122742	DOWN
ENSMUSG00000114456	H2bc9	-1.24054	0.0122801	DOWN
ENSMUSG00000030854	Ptpn5	-1.61395	0.0123611	DOWN
ENSMUSG00000023830	Igf2r	-1.23784	0.0124535	DOWN
ENSMUSG00000067889	Sptbn2	-1.2604	0.0125678	DOWN
ENSMUSG00000051550	Zfp579	-1.15873	0.0128517	DOWN
ENSMUSG00000040945	Rcc2	-1.00254	0.0128517	DOWN
ENSMUSG00000047921	Trappc9	-1.1045	0.0128517	DOWN
ENSMUSG00000035206	Sppl2b	-1.03076	0.0129045	DOWN
ENSMUSG00000114279	H2bc14	-1.33129	0.0129045	DOWN
ENSMUSG00000040824	Snrpd2	-1.22097	0.0130969	DOWN
ENSMUSG00000048763	Hoxb3	-1.56276	0.0130969	DOWN
ENSMUSG00000028851	Nudc	-1.14591	0.0130969	DOWN
ENSMUSG00000015092	Edf1	-1.67733	0.0130969	DOWN
ENSMUSG00000062444	Ap3b2	-1.07086	0.0130969	DOWN
ENSMUSG00000059674	Cdh24	-1.11474	0.0131218	DOWN
ENSMUSG00000054793	Cadm4	-1.18328	0.0131379	DOWN
ENSMUSG00000056648	Hoxb8	-2.69829	0.0131379	DOWN
ENSMUSG00000024968	Rcor2	-1.09433	0.0131379	DOWN
ENSMUSG00000042589	Cux2	-1.43289	0.0131379	DOWN
ENSMUSG00000064264	Zfp428	-1.35932	0.0131379	DOWN
ENSMUSG00000033214	Slitrk5	-2.13784	0.0131614	DOWN
ENSMUSG00000069227	Gprin1	-1.16253	0.0131614	DOWN
ENSMUSG00000045657	Pcdhb10	-1.8602	0.0131614	DOWN
ENSMUSG00000018509	Cenpv	-1.14172	0.0131614	DOWN
ENSMUSG00000002266	Zim1	-1.12388	0.0131614	DOWN
ENSMUSG00000038453	Srcin1	-1.23772	0.0131614	DOWN
ENSMUSG00000029033	Acap3	-1.26246	0.0132569	DOWN
ENSMUSG00000029348	Asphd2	-1.30643	0.0132569	DOWN
ENSMUSG00000094777	H2ac24	-1.09868	0.0132569	DOWN
ENSMUSG00000036622	Atp13a2	-1.04593	0.0132591	DOWN
ENSMUSG00000028051	Hcn3	-1.16114	0.0133227	DOWN
ENSMUSG00000074622	Mafb	-2.21896	0.0135642	DOWN
ENSMUSG00000031028	Tub	-1.06663	0.013565	DOWN
ENSMUSG00000070802	Pnmal2	-1.34253	0.0136396	DOWN
ENSMUSG00000034685	Fam171a2	-1.00168	0.0136396	DOWN
ENSMUSG00000037509	Arhgef4	-1.55496	0.0136396	DOWN
ENSMUSG00000026443	Lrrn2	-1.07809	0.0136396	DOWN
ENSMUSG00000074738	Fndc10	-1.41545	0.0136396	DOWN
ENSMUSG00000022577	Ly6h	-1.0011	0.0143776	DOWN
ENSMUSG00000039476	Prrx2	-3.06882	0.0144246	DOWN
ENSMUSG00000021130	Galnt16	-1.14979	0.0144405	DOWN
ENSMUSG00000019929	Dcn	-3.24016	0.0145657	DOWN
ENSMUSG00000096349	NA	-1.47594	0.0145672	DOWN
ENSMUSG00000067455	H4c11	-1.16026	0.0147143	DOWN
ENSMUSG00000042514	Klhl14	-2.09834	0.0147822	DOWN
ENSMUSG00000041596	Nlrp5-ps	-2.81578	0.0147822	DOWN
ENSMUSG00000034863	Ano8	-1.13819	0.0147822	DOWN
ENSMUSG00000030584	Dpf1	-1.26867	0.0148096	DOWN
ENSMUSG00000019478	Rab4a	-1.06527	0.0151055	DOWN
ENSMUSG00000070003	Ssbp4	-1.25056	0.0151902	DOWN
ENSMUSG00000052364	B630019K06Rik	-1.46255	0.0151902	DOWN
ENSMUSG00000018474	Chd3	-1.04799	0.0153082	DOWN
ENSMUSG00000069266	H4c2	-2.00269	0.015313	DOWN
ENSMUSG00000057897	Camk2b	-1.69281	0.0153546	DOWN
ENSMUSG00000011589	Fsd1	-1.09465	0.0153546	DOWN
ENSMUSG00000049538	Adamts16	-1.49859	0.0155991	DOWN
ENSMUSG00000002910	Arrdc2	-2.21541	0.0156175	DOWN
ENSMUSG00000004415	Col26a1	-1.51148	0.0156827	DOWN
ENSMUSG00000068263	Efcc1	-3.33166	0.0158009	DOWN
ENSMUSG00000032402	Smad3	-1.13471	0.0159206	DOWN
ENSMUSG00000051627	H1f4	-1.08292	0.0159987	DOWN
ENSMUSG00000098132	Rassf10	-1.03415	0.0160209	DOWN
ENSMUSG00000006930	Hap1	-1.17878	0.0160224	DOWN
ENSMUSG00000051599	Pcdhb2	-1.3167	0.0160489	DOWN
ENSMUSG00000017692	Rhbdl3	-1.06106	0.0162172	DOWN
ENSMUSG00000035172	Plekhh3	-1.3753	0.0162172	DOWN
ENSMUSG00000060969	Irx1	-1.20622	0.0162172	DOWN
ENSMUSG00000040048	Ndufb10	-1.00273	0.0164537	DOWN
ENSMUSG00000030600	Lrfn1	-1.12678	0.0165113	DOWN
ENSMUSG00000039781	Cep131	-1.2639	0.0165672	DOWN
ENSMUSG00000018451	6330403K07Rik	-1.03611	0.0169467	DOWN
ENSMUSG00000100992	NA	-1.64208	0.0170349	DOWN
ENSMUSG00000112926	NA	-1.39784	0.0172651	DOWN
ENSMUSG00000062044	Lmtk3	-1.53748	0.0172924	DOWN
ENSMUSG00000032511	Scn5a	-1.69126	0.0175184	DOWN
ENSMUSG00000079022	Col22a1	-1.09209	0.0175184	DOWN
ENSMUSG00000050382	Kif7	-1.24309	0.0175743	DOWN
ENSMUSG00000041309	Nkx6-2	-1.15022	0.0175743	DOWN
ENSMUSG00000028782	Adgrb2	-1.14395	0.0175743	DOWN
ENSMUSG00000028937	Acot7	-1.21347	0.0175743	DOWN
ENSMUSG00000013150	Gfod2	-1.05712	0.0176422	DOWN
ENSMUSG00000103092	Pcdha5	-1.80898	0.0180145	DOWN
ENSMUSG00000000901	Mmp11	-1.10944	0.018071	DOWN
ENSMUSG00000026837	Col5a1	-2.01959	0.0180976	DOWN
ENSMUSG00000023991	Foxp4	-1.0898	0.0181179	DOWN
ENSMUSG00000029603	Dtx1	-1.12383	0.0181311	DOWN
ENSMUSG00000000861	Bcl11a	-1.914	0.0181573	DOWN
ENSMUSG00000043557	Mdga1	-1.64999	0.0182208	DOWN
ENSMUSG00000066543	Rpl17-ps9	-3.90775	0.0182208	DOWN
ENSMUSG00000089704	Galnt2	-1.48723	0.0182209	DOWN
ENSMUSG00000093846	Gm4425	-1.09989	0.0182468	DOWN
ENSMUSG00000044361	BC024139	-1.1408	0.0183683	DOWN
ENSMUSG00000089255	Snora78	-1.64561	0.0183683	DOWN
ENSMUSG00000048142	Nat8l	-1.09868	0.0183843	DOWN
ENSMUSG00000034755	Pcdh11x	-2.58349	0.0184744	DOWN
ENSMUSG00000044367	Slc16a13	-1.14734	0.0185077	DOWN
ENSMUSG00000028909	Ptpru	-2.01893	0.0187308	DOWN
ENSMUSG00000075585	NA	-1.58807	0.0187806	DOWN
ENSMUSG00000056724	Nbeal2	-1.04062	0.0188297	DOWN
ENSMUSG00000040136	Abcc8	-2.09051	0.019245	DOWN
ENSMUSG00000075588	Hoxb2	-1.61709	0.0194415	DOWN
ENSMUSG00000083757	NA	-1.57229	0.0194456	DOWN
ENSMUSG00000104240	NA	-3.08189	0.019669	DOWN
ENSMUSG00000045994	B3gat1	-1.74917	0.0198447	DOWN
ENSMUSG00000078636	Gm7336	-1.22801	0.0200765	DOWN
ENSMUSG00000088059	NA	-2.29855	0.0200884	DOWN
ENSMUSG00000080540	Gm22711	-3.30335	0.0201723	DOWN
ENSMUSG00000030707	Coro1a	-1.4434	0.0201723	DOWN
ENSMUSG00000004610	Etfb	-1.9724	0.020263	DOWN
ENSMUSG00000061046	Haghl	-1.16019	0.0203485	DOWN
ENSMUSG00000037979	Ccdc92	-1.21254	0.0203612	DOWN
ENSMUSG00000024940	Ltbp3	-1.16919	0.0203636	DOWN
ENSMUSG00000066191	Anks6	-1.79067	0.0205361	DOWN
ENSMUSG00000053693	Mast1	-1.18555	0.0205968	DOWN
ENSMUSG00000033768	Nrxn2	-1.1164	0.0205968	DOWN
ENSMUSG00000104318	Pcdha7	-3.30148	0.020612	DOWN
ENSMUSG00000045114	Prrt2	-1.87093	0.020612	DOWN
ENSMUSG00000008496	Pou2f2	-1.71588	0.020612	DOWN
ENSMUSG00000070604	Vsig10l	-1.25369	0.020635	DOWN
ENSMUSG00000033882	Rbm46	-2.11218	0.0211689	DOWN
ENSMUSG00000061062	NA	-1.02004	0.0211689	DOWN
ENSMUSG00000056427	Slit3	-1.03661	0.0211689	DOWN
ENSMUSG00000021194	Chga	-1.60491	0.0216144	DOWN
ENSMUSG00000094626	Tmem121b	-1.02489	0.0216336	DOWN
ENSMUSG00000057751	Megf6	-1.26521	0.0217562	DOWN
ENSMUSG00000039278	Pcsk1n	-2.24221	0.021791	DOWN
ENSMUSG00000028949	Smarcd3	-1.35293	0.0218496	DOWN
ENSMUSG00000053046	Brsk2	-1.03602	0.0218696	DOWN
ENSMUSG00000000263	Glra1	-1.96268	0.0219096	DOWN
ENSMUSG00000037126	Psd	-1.42295	0.0223449	DOWN
ENSMUSG00000039787	Cercam	-1.00843	0.0224037	DOWN
ENSMUSG00000024873	Cnih2	-1.0141	0.0225576	DOWN
ENSMUSG00000071041	Impdh2-ps	-4.8991	0.0226267	DOWN
ENSMUSG00000020654	Adcy3	-1.72176	0.0226408	DOWN
ENSMUSG00000065824	NA	-1.63609	0.0228511	DOWN
ENSMUSG00000093593	NA	-1.2918	0.0228511	DOWN
ENSMUSG00000020135	Apc2	-1.11109	0.0228609	DOWN
ENSMUSG00000002083	Bbc3	-1.27326	0.0230446	DOWN
ENSMUSG00000034098	Fstl5	-1.67821	0.0236982	DOWN
ENSMUSG00000052914	Cyp2j6	-2.10825	0.0237258	DOWN
ENSMUSG00000036862	Dchs1	-1.10572	0.023779	DOWN
ENSMUSG00000025875	Tspan17	-1.05667	0.0238006	DOWN
ENSMUSG00000004187	Kifc2	-1.48094	0.0244095	DOWN
ENSMUSG00000046229	Scand1	-1.36849	0.0248364	DOWN
ENSMUSG00000064380	Gm26448	-1.36518	0.0248457	DOWN
ENSMUSG00000021643	Serf1	-1.05146	0.0249281	DOWN
ENSMUSG00000018012	Rac3	-1.11301	0.0249714	DOWN
ENSMUSG00000103800	Pcdha8	-2.37623	0.025192	DOWN
ENSMUSG00000001802	Lrp3	-1.08133	0.025192	DOWN
ENSMUSG00000049422	Chchd10	-1.59589	0.025192	DOWN
ENSMUSG00000046613	Vwa5b2	-1.03026	0.0254107	DOWN
ENSMUSG00000020877	Scrn2	-1.07674	0.0254809	DOWN
ENSMUSG00000043192	Gpi-ps	-1.07196	0.0254809	DOWN
ENSMUSG00000078670	Fam174b	-1.55468	0.02566	DOWN
ENSMUSG00000067038	Rps12-ps3	-3.47833	0.0257006	DOWN
ENSMUSG00000001270	Ckb	-1.1825	0.0260981	DOWN
ENSMUSG00000027868	Tbx15	-1.72535	0.026271	DOWN
ENSMUSG00000044211	NA	-1.7968	0.0262828	DOWN
ENSMUSG00000029716	Tfr2	-2.03941	0.0263558	DOWN
ENSMUSG00000098395	NA	-1.81938	0.0265242	DOWN
ENSMUSG00000103442	Pcdha1	-3.08405	0.0268588	DOWN
ENSMUSG00000069272	H2ac8	-1.1631	0.0268588	DOWN
ENSMUSG00000031274	Col4a5	-1.22298	0.0269147	DOWN
ENSMUSG00000022211	Carmil3	-1.12316	0.0271242	DOWN
ENSMUSG00000035735	Dagla	-1.78724	0.02744	DOWN
ENSMUSG00000061991	H2ac10	-3.47149	0.0275442	DOWN
ENSMUSG00000002346	Slc25a42	-1.11826	0.0277049	DOWN
ENSMUSG00000064493	Snora28	-3.42111	0.0277049	DOWN
ENSMUSG00000045877	NA	-1.23283	0.0277049	DOWN
ENSMUSG00000059895	Ptp4a3	-1.08632	0.0279631	DOWN
ENSMUSG00000050556	Kcnb1	-1.08185	0.0279631	DOWN
ENSMUSG00000029404	Arl6ip4	-1.01576	0.0280479	DOWN
ENSMUSG00000064105	Cnnm2	-1.02295	0.0280724	DOWN
ENSMUSG00000038797	Zscan2	-1.24738	0.0286118	DOWN
ENSMUSG00000103770	Pcdha9	-1.76753	0.0288001	DOWN
ENSMUSG00000034730	Adgrb1	-1.55932	0.0288218	DOWN
ENSMUSG00000034156	Tspoap1	-1.48745	0.029085	DOWN
ENSMUSG00000003863	Ppfia3	-1.02987	0.0291075	DOWN
ENSMUSG00000106951	5930430L01Rik	-1.00844	0.0291167	DOWN
ENSMUSG00000022454	Nell2	-1.23195	0.0291258	DOWN
ENSMUSG00000040631	Dok4	-1.05092	0.0291414	DOWN
ENSMUSG00000049556	Lingo1	-1.40586	0.029459	DOWN
ENSMUSG00000041642	Kif21b	-1.06146	0.0296448	DOWN
ENSMUSG00000063535	Zfp773	-1.02112	0.029946	DOWN
ENSMUSG00000055567	Unc80	-1.05857	0.0304985	DOWN
ENSMUSG00000061615	H2ac4	-1.3849	0.0311121	DOWN
ENSMUSG00000042388	Dlgap3	-1.60331	0.0312222	DOWN
ENSMUSG00000022550	Adck5	-1.08597	0.0314195	DOWN
ENSMUSG00000108218	NA	-1.29455	0.0315005	DOWN
ENSMUSG00000028351	Brinp1	-1.7624	0.0315041	DOWN
ENSMUSG00000023806	Rsph3b	-1.60085	0.031655	DOWN
ENSMUSG00000002274	Metrn	-1.13288	0.0318594	DOWN
ENSMUSG00000045876	Pcdhb8	-1.40451	0.0321729	DOWN
ENSMUSG00000039208	Metrnl	-1.23841	0.0324091	DOWN
ENSMUSG00000091071	NA	-2.21364	0.032444	DOWN
ENSMUSG00000104148	Pcdha2	-3.12639	0.032444	DOWN
ENSMUSG00000001334	Fndc5	-1.50071	0.032444	DOWN
ENSMUSG00000020695	Mrc2	-1.27088	0.0325816	DOWN
ENSMUSG00000033083	Tbc1d4	-1.00795	0.0325965	DOWN
ENSMUSG00000034777	Vax2	-2.66276	0.0326112	DOWN
ENSMUSG00000041544	Disp3	-3.25785	0.0326112	DOWN
ENSMUSG00000030882	Dnhd1	-1.00949	0.0332296	DOWN
ENSMUSG00000033615	Cplx1	-1.0771	0.0332296	DOWN
ENSMUSG00000107240	NA	-1.04675	0.0333223	DOWN
ENSMUSG00000031302	Nlgn3	-2.03705	0.0333223	DOWN
ENSMUSG00000093587	NA	-1.7525	0.0333981	DOWN
ENSMUSG00000051113	Fam71e1	-1.34005	0.0334903	DOWN
ENSMUSG00000069302	H2ac12	-1.44355	0.0336684	DOWN
ENSMUSG00000069014	Gm5641	-1.0223	0.0337427	DOWN
ENSMUSG00000114709	NA	-1.95388	0.0339242	DOWN
ENSMUSG00000053166	Cdh22	-1.12874	0.0341532	DOWN
ENSMUSG00000045498	Pcdhb3	-1.44608	0.0344938	DOWN
ENSMUSG00000003534	Ddr1	-1.05744	0.0347853	DOWN
ENSMUSG00000028637	Ccdc30	-1.15801	0.034902	DOWN
ENSMUSG00000015981	Stk32c	-1.34009	0.0349523	DOWN
ENSMUSG00000045538	Ddx28	-1.13428	0.0349632	DOWN
ENSMUSG00000001435	Col18a1	-1.03294	0.0351833	DOWN
ENSMUSG00000064899	Snord118	-1.20295	0.0352301	DOWN
ENSMUSG00000071719	Tmem28	-1.02291	0.0352659	DOWN
ENSMUSG00000008348	Ubc	-1.31988	0.0353276	DOWN
ENSMUSG00000048304	Slitrk3	-1.86463	0.0355857	DOWN
ENSMUSG00000029402	Snrnp35	-1.69238	0.0355857	DOWN
ENSMUSG00000022840	Adcy5	-1.17707	0.0355857	DOWN
ENSMUSG00000025407	Gli1	-2.59961	0.0355857	DOWN
ENSMUSG00000084127	Gm13169	-3.81382	0.0357277	DOWN
ENSMUSG00000072940	NA	-3.56527	0.0357978	DOWN
ENSMUSG00000078931	Pdf	-2.07166	0.0358644	DOWN
ENSMUSG00000046378	Asphd1	-1.2223	0.0358993	DOWN
ENSMUSG00000028019	Pdgfc	-1.55595	0.0361358	DOWN
ENSMUSG00000024339	Tap2	-1.79556	0.0361429	DOWN
ENSMUSG00000075478	Slitrk1	-1.52036	0.0363743	DOWN
ENSMUSG00000023011	Faim2	-1.01213	0.0364922	DOWN
ENSMUSG00000114540	NA	-2.58723	0.0368024	DOWN
ENSMUSG00000024172	St6gal2	-1.20421	0.0368802	DOWN
ENSMUSG00000010021	Kif19a	-1.61934	0.0370645	DOWN
ENSMUSG00000049036	Tmem121	-1.00179	0.0371	DOWN
ENSMUSG00000080538	Gm25541	-1.50329	0.0371	DOWN
ENSMUSG00000020173	Cobl	-1.382	0.0371604	DOWN
ENSMUSG00000050875	Minar2	-1.10421	0.0371604	DOWN
ENSMUSG00000020902	Ntn1	-1.31635	0.0375975	DOWN
ENSMUSG00000052783	Grk4	-1.73827	0.0376278	DOWN
ENSMUSG00000078965	Gm12033	-3.12943	0.0377607	DOWN
ENSMUSG00000021684	Pde8b	-1.68504	0.0377607	DOWN
ENSMUSG00000029193	Cckar	-1.06773	0.0377738	DOWN
ENSMUSG00000034686	Prr7	-1.6783	0.0377738	DOWN
ENSMUSG00000077192	Snora17	-1.86661	0.0379319	DOWN
ENSMUSG00000041380	Htr2c	-3.12337	0.0380113	DOWN
ENSMUSG00000047379	B4gat1	-1.00761	0.0380318	DOWN
ENSMUSG00000022952	Runx1	-1.05987	0.0380565	DOWN
ENSMUSG00000059518	Znhit1	-1.16965	0.038384	DOWN
ENSMUSG00000084708	NA	-1.43714	0.039343	DOWN
ENSMUSG00000031822	Gse1	-1.0388	0.0393808	DOWN
ENSMUSG00000044576	Garem2	-1.27064	0.0393921	DOWN
ENSMUSG00000025226	Fbxl15	-1.25898	0.0394071	DOWN
ENSMUSG00000024565	Sall3	-1.2267	0.0394249	DOWN
ENSMUSG00000068758	Il3ra	-1.34399	0.039603	DOWN
ENSMUSG00000064317	NA	-2.82054	0.0396417	DOWN
ENSMUSG00000056116	H2-T22	-1.08629	0.0405653	DOWN
ENSMUSG00000003123	Lipe	-1.29657	0.0413656	DOWN
ENSMUSG00000034818	Celf5	-1.01196	0.0415776	DOWN
ENSMUSG00000033350	Chst2	-1.50597	0.0417878	DOWN
ENSMUSG00000041078	Grid1	-1.25559	0.0419022	DOWN
ENSMUSG00000020866	Cacna1g	-1.16922	0.042119	DOWN
ENSMUSG00000020723	Cacng4	-1.11795	0.0424436	DOWN
ENSMUSG00000069309	H2ac22	-1.41924	0.0425181	DOWN
ENSMUSG00000045174	Amer3	-1.11466	0.0425199	DOWN
ENSMUSG00000077563	NA	-1.06412	0.0425199	DOWN
ENSMUSG00000022469	Rapgef3	-1.44391	0.0425259	DOWN
ENSMUSG00000063684	NA	-1.6311	0.0427292	DOWN
ENSMUSG00000054863	Tafa5	-1.60646	0.0427517	DOWN
ENSMUSG00000069053	Uba1y	-3.61726	0.0427517	DOWN
ENSMUSG00000031891	Hsd11b2	-1.23548	0.0427517	DOWN
ENSMUSG00000065876	Gm25682	-2.08119	0.0427604	DOWN
ENSMUSG00000024136	Dnase1l2	-1.7604	0.0429154	DOWN
ENSMUSG00000079055	Slc8a3	-1.12922	0.0429154	DOWN
ENSMUSG00000038370	Pcp4l1	-1.24514	0.0432417	DOWN
ENSMUSG00000035653	Lrfn5	-1.8893	0.0434332	DOWN
ENSMUSG00000052951	NA	-1.17041	0.0436489	DOWN
ENSMUSG00000054021	Sirt5	-1.2183	0.0438193	DOWN
ENSMUSG00000101645	NA	-7.86113	0.0443947	DOWN
ENSMUSG00000103707	Pcdha6	-1.39077	0.0450539	DOWN
ENSMUSG00000077575	Gm24888	-1.84767	0.0450539	DOWN
ENSMUSG00000104217	NA	-3.27701	0.0450643	DOWN
ENSMUSG00000095590	NA	-1.07319	0.0451307	DOWN
ENSMUSG00000030701	Plekhb1	-1.6213	0.0452854	DOWN
ENSMUSG00000083287	NA	-3.30259	0.0460786	DOWN
ENSMUSG00000013367	Iglon5	-1.1757	0.0464784	DOWN
ENSMUSG00000000753	Serpinf1	-1.05956	0.0464784	DOWN
ENSMUSG00000100586	Vmn1r90	-2.47279	0.0466939	DOWN
ENSMUSG00000025171	Ubtd1	-1.62952	0.0468361	DOWN
ENSMUSG00000100153	Ppp1ccb	-1.02476	0.047635	DOWN
ENSMUSG00000028910	Mecr	-1.17794	0.0477722	DOWN
ENSMUSG00000043801	NA	-1.77264	0.0477722	DOWN
ENSMUSG00000028445	Enho	-1.22346	0.0480123	DOWN
ENSMUSG00000081126	NA	-1.92011	0.0480221	DOWN
ENSMUSG00000062961	Ccdc177	-1.01063	0.0480318	DOWN
ENSMUSG00000059022	Kcp	-1.12148	0.0485545	DOWN
ENSMUSG00000060550	H2-Q7	-1.00575	0.0488659	DOWN
ENSMUSG00000020357	Flt4	-1.80829	0.0489586	DOWN
ENSMUSG00000020926	Adam11	-1.09351	0.0491707	DOWN
ENSMUSG00000107470	Gm3375	-1.27555	0.049643	DOWN
ENSMUSG00000058153	Sez6l	-1.68736	0.049643	DOWN

## Sheet: DEGs K1584R NPCs
Differentially expressed genes, K1584R NPCs vs WT NPCs.
ENSEMBL ID	Gene Symbol	Log2 FC (K1584R vs. WT)	Adjusted P-Value	Up/Downregulated
ENSMUSG00000052516	Robo2	2.04105	0.00631126	UP
ENSMUSG00000075014	NA	1.69478	0.00775154	UP
ENSMUSG00000049100	Pcdh10	1.53576	0.00775154	UP
ENSMUSG00000075015	NA	1.86768	0.00775154	UP
ENSMUSG00000021047	Nova1	1.1995	0.00775154	UP
ENSMUSG00000028211	Trp53inp1	1.2795	0.00775154	UP
ENSMUSG00000115302	NA	6.35544	0.00775154	UP
ENSMUSG00000028399	Ptprd	1.07937	0.00775154	UP
ENSMUSG00000060534	Dcc	2.01776	0.00775154	UP
ENSMUSG00000109536	NA	2.89296	0.00793649	UP
ENSMUSG00000106106	NA	4.38888	0.00857983	UP
ENSMUSG00000091563	Gm8108	6.48474	0.00869655	UP
ENSMUSG00000072704	Smim10l1	1.11072	0.00869655	UP
ENSMUSG00000028780	Sema3c	1.87964	0.00946007	UP
ENSMUSG00000014226	Cacybp	1.18158	0.00946007	UP
ENSMUSG00000037605	Adgrl3	1.2146	0.00946007	UP
ENSMUSG00000055761	Nkain3	1.68928	0.00976565	UP
ENSMUSG00000028243	Ubxn2b	1.05344	0.0108178	UP
ENSMUSG00000060988	Galnt13	1.8611	0.0108178	UP
ENSMUSG00000069044	Usp9y	5.21076	0.0108178	UP
ENSMUSG00000024172	St6gal2	1.63103	0.0108178	UP
ENSMUSG00000057914	Cacnb2	1.40733	0.011147	UP
ENSMUSG00000042453	Reln	2.3425	0.011147	UP
ENSMUSG00000051177	Plcb1	1.09309	0.011147	UP
ENSMUSG00000042386	Tex13b	3.91112	0.011147	UP
ENSMUSG00000110137	NA	4.69732	0.011147	UP
ENSMUSG00000038932	Tcfl5	1.68902	0.011147	UP
ENSMUSG00000045991	Onecut2	1.11408	0.011147	UP
ENSMUSG00000034755	Pcdh11x	3.9195	0.011147	UP
ENSMUSG00000051747	Ttn	4.24569	0.011147	UP
ENSMUSG00000033214	Slitrk5	1.27812	0.0115595	UP
ENSMUSG00000064194	Zfp936	3.29421	0.0127788	UP
ENSMUSG00000019775	Rgs17	2.16441	0.0143323	UP
ENSMUSG00000033737	Fndc3c1	1.22731	0.0144466	UP
ENSMUSG00000031762	Mt2	1.4178	0.0144466	UP
ENSMUSG00000046449	Nexmif	2.32196	0.0153496	UP
ENSMUSG00000104597	NA	3.48707	0.0153496	UP
ENSMUSG00000103144	Pcdhga1	1.21521	0.0153496	UP
ENSMUSG00000054423	Cadps	1.3572	0.0155703	UP
ENSMUSG00000028883	Sema3a	1.45585	0.0166868	UP
ENSMUSG00000073590	NA	1.45266	0.0166868	UP
ENSMUSG00000060924	Csmd1	2.38728	0.0168012	UP
ENSMUSG00000071753	Cdr1os	1.66172	0.0168184	UP
ENSMUSG00000036192	Rorb	1.69615	0.0171018	UP
ENSMUSG00000062209	Erbb4	1.91079	0.0173997	UP
ENSMUSG00000036676	Tmtc3	1.08037	0.0193936	UP
ENSMUSG00000008575	Nfib	1.28976	0.0194255	UP
ENSMUSG00000031765	Mt1	1.30817	0.0194255	UP
ENSMUSG00000026748	Plxdc2	1.3717	0.0194255	UP
ENSMUSG00000031673	Cdh11	1.05476	0.0199466	UP
ENSMUSG00000035653	Lrfn5	2.59698	0.0199466	UP
ENSMUSG00000095280	NA	1.56772	0.0199466	UP
ENSMUSG00000064341	ND1	1.20545	0.0199466	UP
ENSMUSG00000026312	Cdh7	3.66505	0.0199466	UP
ENSMUSG00000058656	Samd12	1.35285	0.0199466	UP
ENSMUSG00000095676	NA	5.33255	0.0210521	UP
ENSMUSG00000020386	Sar1b	1.05607	0.0210521	UP
ENSMUSG00000033676	Gabrb3	1.14703	0.0211841	UP
ENSMUSG00000084350	NA	3.76806	0.0214202	UP
ENSMUSG00000024659	Anxa1	3.13041	0.0216178	UP
ENSMUSG00000028270	Gbp2	3.37299	0.0217725	UP
ENSMUSG00000032878	Ccdc85a	2.08708	0.0217725	UP
ENSMUSG00000024521	Pmaip1	1.87826	0.0218242	UP
ENSMUSG00000059921	Unc5c	1.29829	0.0218242	UP
ENSMUSG00000049929	Lpar4	1.65353	0.0218242	UP
ENSMUSG00000064115	Cadm2	1.86382	0.0218242	UP
ENSMUSG00000055214	Pld5	3.02899	0.0230404	UP
ENSMUSG00000063434	Sorcs3	1.84001	0.0230404	UP
ENSMUSG00000020122	Egfr	1.75904	0.0230404	UP
ENSMUSG00000035840	Lysmd3	1.3092	0.0234379	UP
ENSMUSG00000028488	Sh3gl2	1.11634	0.0236082	UP
ENSMUSG00000105940	NA	2.85861	0.0237745	UP
ENSMUSG00000020875	Hoxb9	3.57447	0.0238979	UP
ENSMUSG00000021614	Vcan	1.36541	0.0238979	UP
ENSMUSG00000091243	Vgll3	1.78917	0.0239241	UP
ENSMUSG00000067736	Gm10222	1.41961	0.0242291	UP
ENSMUSG00000036109	Mbnl3	1.69177	0.0249097	UP
ENSMUSG00000055373	Fut9	2.7685	0.0253992	UP
ENSMUSG00000110246	NA	3.48653	0.0253992	UP
ENSMUSG00000035864	Syt1	1.03849	0.0253992	UP
ENSMUSG00000116832	NA	3.35329	0.0254907	UP
ENSMUSG00000064339	NA	4.539	0.0255762	UP
ENSMUSG00000116735	NA	3.69205	0.0255762	UP
ENSMUSG00000058589	Anks1b	1.63099	0.0256731	UP
ENSMUSG00000025658	Cnksr2	1.19576	0.0259644	UP
ENSMUSG00000053550	Shisa7	1.14571	0.0259644	UP
ENSMUSG00000060780	Lrrtm1	2.66525	0.0268365	UP
ENSMUSG00000007653	Gabrb2	1.89887	0.0274922	UP
ENSMUSG00000027824	Vmn2r1	2.59495	0.0276223	UP
ENSMUSG00000102465	NA	2.10115	0.0276324	UP
ENSMUSG00000004360	9330159F19Rik	1.03159	0.0276324	UP
ENSMUSG00000104034	NA	3.09894	0.0276324	UP
ENSMUSG00000027868	Tbx15	1.59387	0.0276324	UP
ENSMUSG00000092083	Kcnb2	1.36045	0.0276324	UP
ENSMUSG00000055421	Pcdh9	2.06214	0.0276324	UP
ENSMUSG00000037999	Arap2	1.29678	0.0276324	UP
ENSMUSG00000103161	NA	2.20672	0.0285768	UP
ENSMUSG00000022342	Kcnv1	3.06653	0.0285823	UP
ENSMUSG00000064345	ND2	1.28385	0.0285823	UP
ENSMUSG00000027499	Pkia	1.03497	0.0285823	UP
ENSMUSG00000064325	Hhip	1.07052	0.0287107	UP
ENSMUSG00000075122	Cd80	4.51061	0.0288014	UP
ENSMUSG00000028176	Lrrc7	2.97211	0.0290331	UP
ENSMUSG00000116902	NA	4.03997	0.0290331	UP
ENSMUSG00000026826	Nr4a2	1.39193	0.0290331	UP
ENSMUSG00000055228	NA	1.10121	0.0290331	UP
ENSMUSG00000022762	Ncam2	2.67267	0.0290331	UP
ENSMUSG00000103656	NA	2.03868	0.0290787	UP
ENSMUSG00000027977	Ndst3	2.58569	0.0292947	UP
ENSMUSG00000079009	Gm14139	1.82884	0.0293538	UP
ENSMUSG00000112142	NA	3.92425	0.0293538	UP
ENSMUSG00000039578	Ccser1	1.45869	0.0294894	UP
ENSMUSG00000034912	Mdga2	1.59081	0.0294894	UP
ENSMUSG00000057715	A830018L16Rik	1.36219	0.0302709	UP
ENSMUSG00000033569	Adgrb3	1.51304	0.0303718	UP
ENSMUSG00000087143	A830082K12Rik	1.22401	0.0305205	UP
ENSMUSG00000064337	NA	5.51438	0.0305205	UP
ENSMUSG00000107226	NA	3.73801	0.0305205	UP
ENSMUSG00000112637	NA	1.62304	0.0305205	UP
ENSMUSG00000003198	Zfp959	1.25331	0.0305205	UP
ENSMUSG00000102758	Naaladl2	2.07274	0.0305205	UP
ENSMUSG00000104462	NA	1.94029	0.0305205	UP
ENSMUSG00000105942	NA	3.39084	0.0305205	UP
ENSMUSG00000076441	Ass1	2.3694	0.0305205	UP
ENSMUSG00000112741	NA	1.13427	0.0305667	UP
ENSMUSG00000029245	Epha5	1.58316	0.0305667	UP
ENSMUSG00000108146	NA	3.61428	0.0306735	UP
ENSMUSG00000028226	Mmp16	1.52223	0.030697	UP
ENSMUSG00000041014	Nrg3	1.66798	0.0307257	UP
ENSMUSG00000049092	Gpr137c	1.049	0.0307702	UP
ENSMUSG00000026824	Kcnj3	3.71806	0.0308212	UP
ENSMUSG00000024647	Cbln2	1.84055	0.0308212	UP
ENSMUSG00000051951	Xkr4	1.36837	0.0309941	UP
ENSMUSG00000021301	Hecw1	1.01125	0.0309941	UP
ENSMUSG00000026058	Khdrbs2	1.60131	0.0309941	UP
ENSMUSG00000073676	Hspe1	1.11507	0.0310376	UP
ENSMUSG00000114147	NA	1.01217	0.0314025	UP
ENSMUSG00000026977	Marchf7	1.04146	0.0314025	UP
ENSMUSG00000058883	Zfp708	1.73722	0.0314025	UP
ENSMUSG00000067919	Rex2	3.03167	0.0316846	UP
ENSMUSG00000096696	Zfp960	1.05405	0.031699	UP
ENSMUSG00000062931	Zfp938	1.14051	0.031699	UP
ENSMUSG00000041923	Nol4	1.24765	0.0317122	UP
ENSMUSG00000056870	Gulp1	1.0727	0.0317122	UP
ENSMUSG00000112254	NA	1.096	0.0317122	UP
ENSMUSG00000113416	NA	1.50712	0.0322329	UP
ENSMUSG00000114624	NA	1.7628	0.0322329	UP
ENSMUSG00000051323	Pcdh19	1.28428	0.0322329	UP
ENSMUSG00000081885	NA	3.41276	0.0322329	UP
ENSMUSG00000027562	Car2	1.84267	0.0322329	UP
ENSMUSG00000045871	Slitrk6	3.70225	0.0322392	UP
ENSMUSG00000030643	Rab30	1.18316	0.0323891	UP
ENSMUSG00000070695	Cntnap5a	2.52075	0.0323891	UP
ENSMUSG00000104221	NA	3.23165	0.0325171	UP
ENSMUSG00000022788	Fgd4	1.46762	0.0327092	UP
ENSMUSG00000102250	NA	4.12694	0.0327092	UP
ENSMUSG00000024565	Sall3	1.25274	0.0327364	UP
ENSMUSG00000112243	NA	1.74036	0.0328156	UP
ENSMUSG00000021318	Gli3	1.04128	0.0332611	UP
ENSMUSG00000106535	NA	1.5195	0.0332688	UP
ENSMUSG00000030525	Chrna7	1.03034	0.0332688	UP
ENSMUSG00000021974	Fgf9	2.96808	0.0332688	UP
ENSMUSG00000104100	NA	2.59574	0.0333597	UP
ENSMUSG00000037362	Ccn3	1.33081	0.0333597	UP
ENSMUSG00000032487	Ptgs2	3.43352	0.0336048	UP
ENSMUSG00000020099	Unc5b	1.4939	0.0337048	UP
ENSMUSG00000034765	Dusp5	1.77232	0.0337392	UP
ENSMUSG00000100586	Vmn1r90	1.48814	0.0337392	UP
ENSMUSG00000104821	NA	3.34674	0.0337392	UP
ENSMUSG00000056073	Grik2	1.76464	0.0337392	UP
ENSMUSG00000025592	Dach2	1.51662	0.0338031	UP
ENSMUSG00000027763	Mbnl1	1.0389	0.0339182	UP
ENSMUSG00000032712	Resf1	1.12487	0.0344234	UP
ENSMUSG00000118018	NA	1.42978	0.0345874	UP
ENSMUSG00000048373	Fgfbp1	3.45502	0.0345892	UP
ENSMUSG00000100826	Ipw	1.69439	0.0346881	UP
ENSMUSG00000085591	NA	1.57261	0.0348624	UP
ENSMUSG00000064363	ND4	1.13898	0.0353713	UP
ENSMUSG00000031196	F8	1.47901	0.0353884	UP
ENSMUSG00000073514	Dok6	2.99349	0.0357585	UP
ENSMUSG00000045658	Pid1	1.04628	0.0358581	UP
ENSMUSG00000048347	Pcdhb18	1.04593	0.0359205	UP
ENSMUSG00000070866	Zfp804a	1.68419	0.0360699	UP
ENSMUSG00000112287	NA	1.13504	0.0360784	UP
ENSMUSG00000115624	NA	1.15539	0.0360784	UP
ENSMUSG00000029108	Pcdh7	1.23265	0.0360929	UP
ENSMUSG00000026721	Rabgap1l	1.01509	0.0364379	UP
ENSMUSG00000063887	Nlgn1	1.10485	0.0364379	UP
ENSMUSG00000108168	NA	3.41387	0.0367622	UP
ENSMUSG00000033405	Nudt15	1.14561	0.0370277	UP
ENSMUSG00000103348	NA	2.3557	0.0370277	UP
ENSMUSG00000104132	NA	2.55941	0.0371513	UP
ENSMUSG00000048482	Bdnf	1.74352	0.0371513	UP
ENSMUSG00000019906	Lin7a	1.75592	0.0371513	UP
ENSMUSG00000044067	Gpr22	1.6189	0.0372149	UP
ENSMUSG00000054162	Spock3	2.28392	0.0372149	UP
ENSMUSG00000041992	Rapgef5	1.05747	0.0374918	UP
ENSMUSG00000005583	Mef2c	1.24498	0.0374946	UP
ENSMUSG00000049511	Htr1b	2.23653	0.0374946	UP
ENSMUSG00000116888	NA	3.17281	0.0374946	UP
ENSMUSG00000113184	NA	1.14741	0.0374946	UP
ENSMUSG00000093862	Gm5117	2.44126	0.0376048	UP
ENSMUSG00000106646	NA	3.74508	0.0376048	UP
ENSMUSG00000109576	NA	2.59783	0.0376299	UP
ENSMUSG00000104709	NA	3.15962	0.0376299	UP
ENSMUSG00000103377	NA	3.02119	0.0376299	UP
ENSMUSG00000103885	NA	2.07587	0.0376529	UP
ENSMUSG00000087174	5530601H04Rik	1.19954	0.0377938	UP
ENSMUSG00000101335	NA	1.80342	0.037916	UP
ENSMUSG00000040420	Cdh18	3.13615	0.0379532	UP
ENSMUSG00000103924	NA	3.28479	0.0380503	UP
ENSMUSG00000106010	NA	3.0989	0.0381292	UP
ENSMUSG00000021392	Nol8	1.27912	0.03816	UP
ENSMUSG00000021730	Hcn1	3.91984	0.03816	UP
ENSMUSG00000091844	Gm8251	2.70729	0.0382082	UP
ENSMUSG00000058153	Sez6l	1.01113	0.0384531	UP
ENSMUSG00000052825	NA	1.65763	0.0384889	UP
ENSMUSG00000104081	NA	2.62736	0.0385905	UP
ENSMUSG00000109122	NA	3.71743	0.0385905	UP
ENSMUSG00000105788	NA	5.96403	0.0386597	UP
ENSMUSG00000117429	NA	1.09821	0.0390069	UP
ENSMUSG00000105663	NA	3.49804	0.0391449	UP
ENSMUSG00000095909	Zfp997	3.57865	0.0391449	UP
ENSMUSG00000072501	Phf20l1	1.17532	0.0391449	UP
ENSMUSG00000103214	NA	3.01293	0.0391449	UP
ENSMUSG00000034098	Fstl5	1.12026	0.0391449	UP
ENSMUSG00000025892	Gria4	1.23767	0.0391449	UP
ENSMUSG00000112206	NA	2.06564	0.039455	UP
ENSMUSG00000039405	Prss23	1.6306	0.0394758	UP
ENSMUSG00000112955	NA	1.16705	0.0394966	UP
ENSMUSG00000000948	NA	1.49394	0.0395329	UP
ENSMUSG00000041670	Rims1	1.74182	0.0396078	UP
ENSMUSG00000086503	Xist	1.94404	0.0398001	UP
ENSMUSG00000108880	NA	3.70001	0.0398862	UP
ENSMUSG00000106354	NA	1.49397	0.0398862	UP
ENSMUSG00000079008	Gm14124	1.87393	0.0401932	UP
ENSMUSG00000040152	Thbs1	2.24127	0.0403704	UP
ENSMUSG00000105750	NA	3.47053	0.0404417	UP
ENSMUSG00000053980	NA	2.72207	0.0405133	UP
ENSMUSG00000069045	Ddx3y	1.39066	0.0406778	UP
ENSMUSG00000105079	NA	3.68197	0.0406778	UP
ENSMUSG00000042271	Nxt2	1.35174	0.0406778	UP
ENSMUSG00000029167	Ppargc1a	1.05258	0.0412678	UP
ENSMUSG00000074731	Zfp345	1.06249	0.041745	UP
ENSMUSG00000066000	Zfp979	1.80821	0.041745	UP
ENSMUSG00000108986	Gm32061	1.08434	0.041745	UP
ENSMUSG00000035236	Scai	1.09236	0.041745	UP
ENSMUSG00000094668	NA	6.51681	0.041745	UP
ENSMUSG00000084399	NA	1.63833	0.041745	UP
ENSMUSG00000105877	NA	2.97352	0.0418867	UP
ENSMUSG00000052504	Epha3	1.25884	0.0418867	UP
ENSMUSG00000057835	Zfp119a	1.9344	0.0418867	UP
ENSMUSG00000001833	Septin7	1.17303	0.0421097	UP
ENSMUSG00000103201	NA	2.17821	0.0424023	UP
ENSMUSG00000094131	NA	4.20272	0.0430481	UP
ENSMUSG00000063406	Tmed5	1.30294	0.0431108	UP
ENSMUSG00000078952	Lncenc1	1.45349	0.0431509	UP
ENSMUSG00000102407	NA	3.67228	0.0433304	UP
ENSMUSG00000094108	NA	3.67073	0.0433596	UP
ENSMUSG00000104017	NA	3.12806	0.0433624	UP
ENSMUSG00000092225	Gm2381	1.73407	0.0434299	UP
ENSMUSG00000106166	NA	3.09964	0.0434299	UP
ENSMUSG00000104140	NA	1.78646	0.0434299	UP
ENSMUSG00000016493	Cd46	1.25535	0.0434299	UP
ENSMUSG00000056260	Lrif1	1.1544	0.0435007	UP
ENSMUSG00000104469	NA	2.13228	0.043774	UP
ENSMUSG00000102951	NA	1.67686	0.043845	UP
ENSMUSG00000114169	NA	1.56899	0.0440746	UP
ENSMUSG00000062949	Atp11c	1.15896	0.0440746	UP
ENSMUSG00000104625	NA	3.87197	0.0440746	UP
ENSMUSG00000044501	Zfp758	1.55863	0.0440746	UP
ENSMUSG00000101939	NA	1.16804	0.0440751	UP
ENSMUSG00000033972	Zfp944	1.22796	0.0440751	UP
ENSMUSG00000113698	NA	2.8827	0.0448883	UP
ENSMUSG00000048834	Vstm2a	3.66953	0.0450909	UP
ENSMUSG00000030641	Ddias	1.02128	0.0450909	UP
ENSMUSG00000103624	NA	2.47094	0.0451104	UP
ENSMUSG00000102780	NA	2.60685	0.0454001	UP
ENSMUSG00000009628	Tex15	2.51114	0.0455037	UP
ENSMUSG00000105637	NA	4.06333	0.0456492	UP
ENSMUSG00000104632	NA	2.88846	0.0456591	UP
ENSMUSG00000097563	NA	2.01248	0.0456591	UP
ENSMUSG00000111652	NA	1.60326	0.0456591	UP
ENSMUSG00000064356	ATP8	1.48203	0.0458538	UP
ENSMUSG00000054753	AU018091	1.88184	0.0460088	UP
ENSMUSG00000105824	NA	1.2705	0.0460494	UP
ENSMUSG00000112358	NA	1.68431	0.0460494	UP
ENSMUSG00000104154	NA	1.82663	0.0460586	UP
ENSMUSG00000029919	Hpgds	1.30119	0.0462556	UP
ENSMUSG00000112905	NA	3.66234	0.0464278	UP
ENSMUSG00000096718	Zfp781	1.55404	0.0467184	UP
ENSMUSG00000019256	Ahr	1.84593	0.0467184	UP
ENSMUSG00000030031	Kbtbd8	1.00725	0.0467184	UP
ENSMUSG00000021714	Cenpk	1.03429	0.0467366	UP
ENSMUSG00000112106	NA	1.2249	0.046866	UP
ENSMUSG00000026288	Inpp5d	1.99145	0.046866	UP
ENSMUSG00000065999	Zfp985	2.56842	0.0469597	UP
ENSMUSG00000068457	Uty	1.22248	0.0472914	UP
ENSMUSG00000083111	NA	1.66082	0.0474438	UP
ENSMUSG00000047141	Zfp654	1.15362	0.0474438	UP
ENSMUSG00000068964	NA	4.5335	0.0475004	UP
ENSMUSG00000047501	Cldn4	3.10767	0.0475004	UP
ENSMUSG00000018589	Glra2	1.44818	0.0475004	UP
ENSMUSG00000074733	Zfp950	1.07953	0.0475004	UP
ENSMUSG00000102317	NA	2.3467	0.0475004	UP
ENSMUSG00000032368	Zic1	2.85928	0.0475004	UP
ENSMUSG00000101778	NA	2.13867	0.0475004	UP
ENSMUSG00000109575	NA	2.77569	0.0476697	UP
ENSMUSG00000109418	NA	1.84803	0.0478804	UP
ENSMUSG00000115381	NA	2.16891	0.0483484	UP
ENSMUSG00000105502	NA	2.70054	0.0483484	UP
ENSMUSG00000078887	Gm6710	1.53325	0.0483484	UP
ENSMUSG00000102698	NA	1.74216	0.0483484	UP
ENSMUSG00000022358	Fbxo32	1.01144	0.0483926	UP
ENSMUSG00000104994	NA	1.03735	0.0484379	UP
ENSMUSG00000103563	NA	3.51172	0.0484379	UP
ENSMUSG00000107838	NA	1.70083	0.0485201	UP
ENSMUSG00000096280	NA	6.48704	0.0485201	UP
ENSMUSG00000028970	Abcb1b	1.83835	0.0487429	UP
ENSMUSG00000078497	NA	2.47414	0.048837	UP
ENSMUSG00000114707	NA	1.94833	0.0490261	UP
ENSMUSG00000036499	Eea1	1.27828	0.0491397	UP
ENSMUSG00000103959	NA	3.7148	0.0491397	UP
ENSMUSG00000113140	NA	1.51258	0.0491684	UP
ENSMUSG00000106071	NA	3.15023	0.0494411	UP
ENSMUSG00000031910	Has3	1.15593	0.0494411	UP
ENSMUSG00000031245	Hmgn5	1.69411	0.0497637	UP
ENSMUSG00000112820	NA	1.54233	0.0497637	UP
ENSMUSG00000062184	Hs6st2	1.58593	0.0497637	UP
ENSMUSG00000102623	NA	1.37073	0.049834	UP
ENSMUSG00000026771	Spopl	1.07931	0.049834	UP
ENSMUSG00000102391	NA	3.29026	0.049834	UP
ENSMUSG00000112340	NA	3.10948	0.0498814	UP
ENSMUSG00000031246	Sh3bgrl	1.45456	0.0498814	UP
ENSMUSG00000065251	NA	-2.46349	0.00396411	DOWN
ENSMUSG00000061232	H2-K1	-2.57477	0.00775154	DOWN
ENSMUSG00000080921	NA	-6.52404	0.00775154	DOWN
ENSMUSG00000000031	H19	-3.33137	0.00775154	DOWN
ENSMUSG00000081738	NA	-5.51184	0.00775154	DOWN
ENSMUSG00000064288	H4c12	-1.31954	0.00946007	DOWN
ENSMUSG00000034205	Loxl2	-1.26475	0.00976565	DOWN
ENSMUSG00000069008	NA	-2.36658	0.00976565	DOWN
ENSMUSG00000032198	Dock6	-1.0607	0.0108178	DOWN
ENSMUSG00000067786	Nnat	-3.57647	0.0108178	DOWN
ENSMUSG00000073125	Xlr3b	-7.24469	0.011147	DOWN
ENSMUSG00000073060	NA	-5.7267	0.011147	DOWN
ENSMUSG00000029119	Man2b2	-1.0578	0.011147	DOWN
ENSMUSG00000071532	Gm10335	-6.26002	0.011147	DOWN
ENSMUSG00000051243	Islr2	-1.52557	0.0115595	DOWN
ENSMUSG00000018339	Gpx3	-1.31506	0.0115595	DOWN
ENSMUSG00000037936	Scarb1	-1.0364	0.0115595	DOWN
ENSMUSG00000058147	Xlr3c	-4.86021	0.0117202	DOWN
ENSMUSG00000083757	NA	-2.81338	0.0118613	DOWN
ENSMUSG00000096210	H1f0	-1.28262	0.012421	DOWN
ENSMUSG00000054252	Fgfr3	-1.04766	0.012421	DOWN
ENSMUSG00000024960	Plcb3	-1.13939	0.012986	DOWN
ENSMUSG00000021190	Lgmn	-1.1033	0.0144466	DOWN
ENSMUSG00000029769	Ccdc136	-1.23623	0.0144466	DOWN
ENSMUSG00000042659	Arrdc4	-1.25068	0.0150255	DOWN
ENSMUSG00000019590	Cyb561	-1.26602	0.0154808	DOWN
ENSMUSG00000057836	Xlr3a	-4.3744	0.0154808	DOWN
ENSMUSG00000035105	Egln3	-1.85222	0.0166868	DOWN
ENSMUSG00000062727	H2bc12	-1.05311	0.0166868	DOWN
ENSMUSG00000057863	Rpl36	-1.05148	0.0168012	DOWN
ENSMUSG00000020277	Pfkl	-1.3584	0.0168012	DOWN
ENSMUSG00000039263	Npepl1	-1.12359	0.0168012	DOWN
ENSMUSG00000047246	H2bc6	-1.47771	0.0169553	DOWN
ENSMUSG00000034949	Zfr2	-1.2362	0.0171018	DOWN
ENSMUSG00000030695	Aldoa	-1.13064	0.01732	DOWN
ENSMUSG00000038260	Trpm4	-1.16287	0.0177992	DOWN
ENSMUSG00000098132	Rassf10	-1.1329	0.0181729	DOWN
ENSMUSG00000114279	H2bc14	-1.8762	0.0184217	DOWN
ENSMUSG00000021294	Kif26a	-1.01233	0.0184217	DOWN
ENSMUSG00000024236	Svil	-1.33284	0.0193936	DOWN
ENSMUSG00000099250	NA	-1.06532	0.0194255	DOWN
ENSMUSG00000017390	Aldoc	-1.99599	0.0194255	DOWN
ENSMUSG00000040867	Begain	-1.42125	0.0199466	DOWN
ENSMUSG00000025227	Mfsd13a	-1.07129	0.0199466	DOWN
ENSMUSG00000020101	Vsir	-2.07812	0.0199466	DOWN
ENSMUSG00000025791	Pgm1	-1.23253	0.0199466	DOWN
ENSMUSG00000019823	Mical1	-1.00218	0.0205274	DOWN
ENSMUSG00000073421	H2-Ab1	-4.08496	0.0210102	DOWN
ENSMUSG00000038387	Rras	-1.61788	0.0210521	DOWN
ENSMUSG00000083833	NA	-2.45364	0.0210521	DOWN
ENSMUSG00000055430	Nap1l5	-2.71943	0.0213546	DOWN
ENSMUSG00000039323	Igfbp2	-1.44534	0.0218242	DOWN
ENSMUSG00000044927	H1f10	-1.14704	0.0218242	DOWN
ENSMUSG00000002266	Zim1	-1.1659	0.0218242	DOWN
ENSMUSG00000082809	Gm14150	-1.27307	0.0218242	DOWN
ENSMUSG00000014786	Slc9a5	-1.20796	0.0218242	DOWN
ENSMUSG00000069266	H4c2	-1.65114	0.0218242	DOWN
ENSMUSG00000020014	Cfap54	-1.68473	0.0218242	DOWN
ENSMUSG00000046618	Olfml2a	-2.62721	0.0218242	DOWN
ENSMUSG00000044361	BC024139	-1.45513	0.0221996	DOWN
ENSMUSG00000040618	Pck2	-1.10861	0.0224221	DOWN
ENSMUSG00000023484	Prph	-1.63876	0.0224482	DOWN
ENSMUSG00000028876	Epha10	-1.27482	0.0224482	DOWN
ENSMUSG00000038393	Txnip	-1.33156	0.0224482	DOWN
ENSMUSG00000038530	Rgs4	-2.651	0.0229275	DOWN
ENSMUSG00000084319	NA	-1.81342	0.0230404	DOWN
ENSMUSG00000063021	H2ac15	-1.4496	0.0234379	DOWN
ENSMUSG00000061991	H2ac10	-1.59005	0.0235817	DOWN
ENSMUSG00000000794	Kcnn3	-1.15471	0.0237745	DOWN
ENSMUSG00000100153	Ppp1ccb	-1.62872	0.0237745	DOWN
ENSMUSG00000091421	Gm4202	-1.23897	0.0247348	DOWN
ENSMUSG00000030772	Dkk3	-1.53368	0.0253157	DOWN
ENSMUSG00000033256	Shf	-1.17311	0.0253798	DOWN
ENSMUSG00000006494	Pdk1	-1.63288	0.0253992	DOWN
ENSMUSG00000020788	Atp2a3	-2.10194	0.0253992	DOWN
ENSMUSG00000043773	1700048O20Rik	-2.32371	0.0253992	DOWN
ENSMUSG00000020766	Galk1	-1.45344	0.0253992	DOWN
ENSMUSG00000006435	Neurl1a	-1.28222	0.0253992	DOWN
ENSMUSG00000028785	Hpca	-1.87764	0.0253992	DOWN
ENSMUSG00000025161	Slc16a3	-2.85373	0.0253992	DOWN
ENSMUSG00000002043	Trappc6a	-1.49474	0.0255762	DOWN
ENSMUSG00000043192	Gpi-ps	-1.70609	0.0255762	DOWN
ENSMUSG00000021069	Pygl	-1.95551	0.0255762	DOWN
ENSMUSG00000025094	Slc18a2	-1.10871	0.0259076	DOWN
ENSMUSG00000042644	Itpr3	-1.4235	0.0259644	DOWN
ENSMUSG00000020108	Ddit4	-1.16633	0.0260074	DOWN
ENSMUSG00000040434	Large2	-1.03234	0.0274922	DOWN
ENSMUSG00000086537	Gnasas1	-1.1146	0.0274922	DOWN
ENSMUSG00000056708	Ier5	-1.44518	0.0274922	DOWN
ENSMUSG00000078566	Bnip3	-1.50831	0.0276324	DOWN
ENSMUSG00000064080	Fbln2	-2.50206	0.0276324	DOWN
ENSMUSG00000033703	Fcsk	-1.02663	0.0276324	DOWN
ENSMUSG00000063506	Arhgap22	-1.61477	0.0276324	DOWN
ENSMUSG00000028072	Ntrk1	-1.5572	0.0276324	DOWN
ENSMUSG00000080076	H2ac14	-1.60325	0.0276324	DOWN
ENSMUSG00000042671	Rgs8	-1.30329	0.0276324	DOWN
ENSMUSG00000053024	Cntn2	-1.6516	0.0276324	DOWN
ENSMUSG00000088025	Rprl3	-1.06119	0.0276324	DOWN
ENSMUSG00000042529	Kcnj12	-1.3963	0.0276324	DOWN
ENSMUSG00000038540	Tmc3	-2.84846	0.0276324	DOWN
ENSMUSG00000106847	Peg13	-1.34165	0.0276324	DOWN
ENSMUSG00000031557	Plekha2	-1.09301	0.0276324	DOWN
ENSMUSG00000038296	Galnt18	-1.48676	0.0278623	DOWN
ENSMUSG00000037509	Arhgef4	-1.52985	0.0285823	DOWN
ENSMUSG00000063229	Ldha	-1.68605	0.0285823	DOWN
ENSMUSG00000058922	NA	-2.0594	0.0287107	DOWN
ENSMUSG00000060402	Chst8	-1.53499	0.0288014	DOWN
ENSMUSG00000071516	H2ac13	-1.74935	0.0290331	DOWN
ENSMUSG00000007216	Zfp775	-1.10541	0.0290331	DOWN
ENSMUSG00000034227	Foxj1	-1.09801	0.0293538	DOWN
ENSMUSG00000036006	Ripor2	-1.75763	0.0294306	DOWN
ENSMUSG00000032034	Kcnj5	-3.58473	0.0294894	DOWN
ENSMUSG00000103160	NA	-1.55527	0.029915	DOWN
ENSMUSG00000087006	Gm13889	-2.78559	0.0299779	DOWN
ENSMUSG00000069307	H2bc23	-1.08234	0.0303718	DOWN
ENSMUSG00000040811	Eml2	-1.11803	0.0304404	DOWN
ENSMUSG00000000957	Mmp14	-1.39935	0.0305205	DOWN
ENSMUSG00000028527	Ak4	-1.78434	0.0305205	DOWN
ENSMUSG00000031740	Mmp2	-1.16012	0.0305205	DOWN
[truncated: 154 more rows]

## Sheet: DEGs ATRXKO NPCs
Differentially expressed genes, ATRXKO NPCs vs WT NPCs.
[truncated: 3,990 more rows]
