# Supplementary material for: ATRX histone binding and helicase activities have distinct roles in neuronal differentiation
Source: Nucleic Acids Res. 2022 Aug 24;50(16):9162–74. doi: 10.1093/nar/gkac683 (PMC9458459; doi:10.1093/nar/gkac683)
Supplement: gkac683_Supplemental_Files [file gkac683_supplemental_files.zip › Supplementary_Table_3.xlsx]

## Sheet: Fig. 5H
Mean Z-score for gene expression of poised-enhancer related genes in WT mESCs, WT NPCs, PHDmut NPCs, K1584R and ATRX KO NPCs.
	WT mESC	WT NPC	PHD NPC	K1584R NPC	ATRXKO NPC	Cluster no.	Row no. (Fig 5H heatmap)
Nr2f6	-0.924623	0.819817	-0.52041	-0.435708	-0.459296	1	1
Vax1	0.708976	1.04261	-0.291931	-0.291931	-0.291931	1	2
Pax5	1.02466	1.70777	0	-0.256165	-0.341553	1	3
Kdm6b	-1.30179	1.39123	0.197021	0.170429	0.229253	1	4
Traf3	-1.35744	1.45655	-0.0154347	0.247768	0.225022	1	5
Shank3	-1.46035	1.09589	-0.82549	0.558444	0.168793	1	6
Foxp4	-1.2577	1.18937	-0.769868	-0.533119	0.860688	1	7
Fgd2	-0.368837	0.949911	0.389443	-0.912821	-0.434775	1	8
Otub1	-1.50404	0.959093	-0.15354	0.0515409	-0.513591	1	9
Epb41l1	-0.452777	0.414992	-0.605223	-0.216942	-0.946598	1	10
Rnf220	-1.34683	0.624015	-0.143185	-0.763255	-0.685699	1	11
Adgrb2	-0.729408	1.70462	-0.237188	0.20827	-0.131361	1	12
Khdrbs1	-2.12648	0.667025	0.33056	0.156566	0.215332	1	13
Nkx1-1	-0.27235	1.25281	-0.27235	-0.27235	-0.27235	1	14
Ncor2	-1.18802	1.06904	-0.422152	-0.470625	0.0370154	1	15
Slc23a4	-0.436388	0.705356	0.376007	-0.546171	-0.0631253	1	16
Grip2	-0.24149	0.770467	-0.425482	0.586475	-0.425482	1	17
Fgfr1	-1.20638	1.06463	-0.463519	-0.127141	-0.437076	1	18
Slc25a4	1.87146	0.953689	-0.276363	-0.311796	0.0277433	1	19
Sall1	-0.780024	0.372946	-0.515433	0.0225941	-0.878861	1	20
Mast3	-0.58144	0.456081	-0.357221	-0.387796	-0.530481	1	21
Tradd	0.495825	0.98001	0.430646	-0.141997	-0.966043	1	22
Exoc3	-0.426854	0.858496	-0.923556	-0.825801	-0.403075	1	23
Cacna1a	-0.888913	1.32802	-0.751646	-0.145016	0.486707	1	24
Cebpa	0.593238	0.553019	-0.814446	-0.170933	0.754116	1	25
Smug1	-0.487093	1.22378	0.572857	-0.610241	-0.84774	1	26
Rfxap	-0.88408	1.28264	0.180976	-0.138541	-0.241718	1	27
Srcin1	-0.828203	1.98016	-0.406573	0.568449	-0.515745	1	28
Tlx3	-0.351204	1.0083	0.434285	-0.743949	-1.19712	1	29
Nkx2-3	0.0687085	1.44288	-0.480959	0.89321	-0.480959	1	30
Myorg	-0.452776	0.936121	-0.563518	-0.669646	-0.891131	1	31
Gng7	-1.48366	1.08221	-0.294184	0.385519	0.309052	1	32
Msx1	0.62154	1.45026	-0.0887914	-0.147986	0.0887914	1	33
Zdhhc22	-0.562134	1.60155	-0.562134	0.413646	-0.562134	1	34
Sec31b	0.383954	1.00966	0.213308	-0.469277	-0.497718	1	35
2610005L07Rik	0.458506	0.656121	-0.119139	-0.64966	-0.765189	1	36
Cep170b	-0.915785	0.994554	-0.0883034	0.505361	-0.753274	1	37
H2-T-ps	-0.572288	2.22332	-0.102303	-0.0860965	0.400095	1	38
Foxd1	-0.746793	0.618771	-0.704119	1.13086	0.27738	1	39
Ccdc85c	-0.582858	0.641517	-0.520289	0.176511	-1.20713	1	40
Shkbp1	-0.6093	0.810774	-0.860098	-0.486688	-1.00166	1	41
E330011O21Rik	-0.583246	1.05287	-0.583246	-0.0984701	-0.583246	1	42
Rgs20	-0.884551	1.10776	1.63167	-0.0138355	-0.0359724	2	43
Pax2	-0.830464	1.21634	1.28344	0.411038	-0.461369	2	44
Dnah2	0.333745	0.959517	1.1542	-1.00124	0.0417181	2	45
Htr3b	-0.580897	1.27797	0.65835	-0.116179	-0.271085	2	46
Optc	-0.878649	0.553224	1.62351	0.62554	0.58215	2	47
Gata2	0.996081	0.333963	1.12386	-0.556605	-0.68051	2	48
Akt3	-0.930598	1.19284	1.20377	0.661799	0.672726	2	49
Map2k6	-0.804444	1.21055	0.803532	-0.214914	-1.02346	2	50
Lrrc9	-1.10501	0.429779	1.45297	0.249215	0.610342	2	51
Exoc3l4	-0.718854	0.619701	1.37987	-0.256143	0.933683	2	52
Trpc7	-0.66491	1.07761	1.62788	-0.66491	-0.66491	2	53
Dapk1	-1.7841	1.25401	1.09877	0.305226	-0.312075	2	54
Wnt7b	-0.849788	0.981274	1.41956	0.133921	-0.703693	2	55
Grm2	-0.803732	1.62976	1.44573	0.279236	-0.742859	2	56
Pi16	-0.406949	1.39402	1.32475	0.28573	0.0779264	2	57
Slc14a2	-0.497721	1.17111	1.25894	-0.292777	-0.2635	2	58
Smarca2	-1.06225	0.704094	1.53898	0.437614	0.852003	2	59
Podxl	-0.786243	0.613621	1.71197	-0.229026	1.08759	2	60
Frmd4a	-0.977293	1.27435	1.50657	0.509982	0.106438	2	61
Lrrc38	-0.616811	1.2182	1.34156	0.0925217	-0.0308406	2	62
Hpca	-0.810465	1.91871	1.19016	-0.502083	-0.55605	2	63
Hes3	-0.753809	0.926108	1.22763	0.40921	-0.624584	2	64
St7	-0.850311	0.743129	1.44144	1.05168	0.270229	2	65
Gpm6a	-0.765225	0.523123	1.85012	1.02665	-0.338997	2	66
Tenm3	-1.20865	1.64318	0.827798	0.301026	-0.0295678	2	67
Pou4f2	-0.750217	1.12317	1.65966	-0.0559435	-0.830546	2	68
Pth1r	-0.716923	0.617758	1.97713	-0.112285	0.352288	2	69
Asic4	-0.735735	1.36637	1.01602	0.245245	-0.35035	2	70
Iqsec1	-1.11084	0.630237	1.92458	-0.366029	0.578478	2	71
Grip1	-0.928588	1.27501	1.40455	0.654171	0.147716	2	72
Prickle1	-0.949043	1.28554	1.31654	0.607725	0.485801	2	73
Pcdh8	-0.699801	1.82152	1.24638	0.372049	-0.658166	2	74
Cfap61	-0.947611	0.700408	1.46103	0.358127	0.421513	2	75
Vstm2l	0.194067	1.47386	0.907395	-0.0367154	-0.833964	2	76
Snx10	-0.729677	0.653744	1.56068	-0.324704	-0.623477	2	77
Rap1gap2	-0.243407	1.18174	1.51738	0.0469499	0.483817	2	78
Rhou	-0.945482	1.21906	1.58384	0.149935	0.527854	2	79
Nxph4	-0.373785	1.87689	0.916105	0.0225598	-0.619731	2	80
Pitpnm3	-0.561942	1.55655	1.12284	0.272109	-0.270024	2	81
Dlk1	-0.518043	2.05453	0.70409	-0.136327	-0.482759	2	82
Sox5	-0.882933	1.42598	1.34786	0.189064	0.54495	2	83
Rassf4	-0.724933	0.80745	2.04606	-0.302989	0.33333	2	84
Kcna5	-0.649362	1.69045	1.47512	-0.0360489	-0.547463	2	85
Hrk	-0.656222	1.53141	1.38699	0.611426	-0.703023	2	86
Hes5	-0.628264	2.02083	1.08586	0	-0.60353	2	87
Elfn1	-0.955409	0.86494	1.57773	0.426302	0.689485	2	88
C130071C03Rik	-0.698157	1.14864	1.65832	0.685072	-0.695665	2	89
Cacna1c	-0.942501	0.991497	1.50192	0.532765	0.61245	2	90
Eml1	-0.82483	1.47054	1.48616	0.639798	-0.450666	2	91
Grm4	-0.199365	1.12348	1.61134	0.659078	-0.842025	2	92
1700024G13Rik	-0.526	1.96494	0.743656	-0.0785978	-0.526	2	93
Erich3	-0.423922	0.617151	1.10614	0.380544	0.648699	2	94
Gm38438	-0.464718	0.903618	1.47161	-0.309812	-0.206541	2	95
4930467E23Rik	-0.203685	0.462922	1.46283	-0.536989	-0.0925843	2	96
Gm3383	-0.588182	1.22957	1.44816	0.0100667	-0.519153	2	97
Gm5796	-0.911342	0.62766	1.56331	0.133036	0.831329	2	98
Gm10421	-0.627469	0.770436	1.91418	0.198566	-0.373304	2	99
Gm7538	-0.36207	1.31488	0.857534	-0.36207	-0.36207	2	100
3110009F21Rik	-0.295163	0.885489	0.885489	-0.295163	-0.295163	2	101
Ngfr	-0.758265	1.89318	0.593641	0.342935	-1.24381	3	102
Sez6	-0.695647	0.995505	0.549739	1.79053	-0.63131	3	103
Mnx1	0.102057	0.666155	0.131746	1.9428	-0.447196	3	104
Dlgap1	-1.03286	0.562335	0.757431	1.31403	-0.751692	3	105
Cacnb3	-1.24555	1.70011	-0.0118456	1.07927	-0.0959822	3	106
Efnb3	-0.807664	1.65497	0.66366	1.00345	-0.337358	3	107
Cacna1b	-0.827772	1.64073	0.563022	1.18295	-0.3438	3	108
Nes	-0.763136	1.70179	0.617074	0.812323	0.255002	3	109
Kif19a	-0.325301	2.18272	-0.0825893	0.389349	-0.217429	3	110
Ebf3	-0.838164	1.21705	1.24887	1.22562	-0.36826	3	111
Iglon5	-0.919197	1.62229	0.0557428	1.11246	0.538741	3	112
Kif1a	-0.857717	1.66452	0.379098	1.23061	0.125065	3	113
Dll1	-0.788728	1.03878	1.37396	1.18243	-0.301925	3	114
Tppp3	-0.742395	1.84381	1.08156	0.56645	-0.542363	3	115
Rxrg	-0.750494	0.826703	0.680912	1.8605	-0.366135	3	116
Rps6kl1	-0.665996	1.83698	0.729424	0.558656	-1.24661	3	117
Sema6a	-0.857161	1.17663	0.959858	1.47698	-0.277357	3	118
Rfx4	-0.810579	1.7911	0.690116	0.867435	-0.158501	3	119
Apc2	-0.757662	1.94593	0.498255	0.652118	-0.237711	3	120
Meis1	-0.901527	1.08028	1.24712	1.00577	0.281697	3	121
Tshz3	-0.918531	1.56169	0.884278	0.893837	-0.306761	3	122
Cyp46a1	-0.863518	1.52942	0.821995	0.643601	-0.0453674	3	123
Hhipl1	-0.551359	1.8771	0.291167	1.05109	-0.518318	3	124
Amer2	-0.791954	1.44323	1.15183	1.08727	-0.498815	3	125
Ctnnd2	-0.985633	0.958405	0.0438266	1.8521	0.346697	3	126
Skor1	-0.593701	1.66802	0.537158	0.1979	-0.254443	3	127
Septin3	-0.810473	1.76609	0.654625	1.07449	-0.500102	3	128
Kif21a	-0.888273	1.5326	1.06004	0.736666	0.265716	3	129
Lbh	-0.892097	1.5744	0.678351	1.02003	0.354575	3	130
Celf4	-1.14381	1.36467	0.614194	0.626013	-0.490838	3	131
Psd2	-0.715219	1.99509	0.734579	0.540985	-0.478605	3	132
Cbx8	-0.407323	1.72619	0.340436	0.635423	0.0317283	3	133
Unc5a	-0.701617	2.10843	0.559234	0.371181	-0.355957	3	134
Nrp2	-0.855557	1.52124	0.785981	0.957227	0.206483	3	135
Arl8a	-1.3311	1.52501	0.401513	0.985594	0.337217	3	136
Esrrg	-0.784208	1.42277	1.16455	1.08568	-0.556514	3	137
Zeb2	-0.878901	1.13273	0.931126	1.41561	0.0119166	3	138
Phactr3	-0.88541	1.40767	1.11618	0.7761	-0.603633	3	139
Chrna4	-0.869411	1.60389	0.934711	0.814513	0.0262933	3	140
Mllt3	-0.892361	1.36811	0.617025	0.830072	0.523139	3	141
Nfia	-0.958617	1.38257	0.680019	1.09864	0.37865	3	142
Mycl	-1.28638	1.4373	0.439446	0.306281	-0.846045	3	143
Atp2b2	-0.291354	1.35394	0.522152	1.3905	-0.688967	3	144
Zfp939	-1.00352	1.14065	1.29024	1.15727	-0.696023	3	145
Dbx1	-0.53377	0.242623	0.0485245	1.21311	0.0485245	3	146
Dusp4	-0.840627	1.16552	1.1101	1.24864	-0.0647702	3	147
Ank1	-0.713598	0.571181	0.353011	1.759	-0.337861	3	148
Cbln1	-0.518698	1.1302	0.232064	1.2785	-0.146097	3	149
Irx3	-0.644305	1.06819	0.186509	1.61076	0.389974	3	150
Cdh13	-0.89488	1.41652	1.04328	0.849911	-0.076447	3	151
Adra2a	-0.863411	1.24478	0.888465	1.36355	-0.206458	3	152
Asb13	-1.01855	1.40004	0.32184	1.34702	0.201058	3	153
Pja1	-1.03314	1.69567	0.930527	0.705368	-0.110587	3	154
Ppm1h	-0.988577	0.888951	1.09514	0.982133	0.549925	3	155
Tle2	-0.967162	1.20808	0.386942	1.55823	-0.685186	3	156
Celf5	-1.04177	0.966997	-0.422724	1.32312	-0.995862	3	157
Nkx6-1	-0.801841	1.28689	1.23678	1.09923	-0.413963	3	158
Rims4	-1.16438	0.615321	0.198796	1.33477	0.179863	3	159
Crb2	-0.827795	1.74406	0.655143	0.449566	0.390677	3	160
Sstr1	-0.542097	0.493551	-0.347913	1.9823	-0.283185	3	161
Foxa1	-0.795482	1.26858	0.782942	1.24889	-0.100649	3	162
Igfbpl1	-0.794266	1.80382	1.00131	0.480957	-0.424158	3	163
Marchf1	-0.747383	1.29138	0.89931	1.4286	-0.659167	3	164
Ndrg4	-1.07355	1.31062	0.806824	1.22511	-0.283192	3	165
Lrfn3	-1.1799	1.83131	0.713515	0.244598	0.0747734	3	166
Psd	-0.813001	1.71754	-0.167676	1.42993	-0.218432	3	167
Stox2	-1.04784	1.25702	0.860516	0.929357	0.47196	3	168
Lmx1b	-0.837197	1.53648	0.384225	1.02362	0.342049	3	169
Sema6c	-0.543778	1.93601	0.393865	0.617978	-0.547413	3	170
Srrm3	-0.761289	1.90028	0.528777	0.991658	-0.596281	3	171
Cbx4	-0.282935	1.77891	0.530097	0.224397	0.126833	3	172
Hey1	-0.771453	1.69455	1.04608	0.749462	-0.447217	3	173
Bcor	-1.18861	1.43483	0.382989	0.876316	-0.534951	3	174
Nkx6-2	-0.723063	1.94232	0.456117	0.877253	-0.438457	3	175
Plekha6	-0.937088	1.16423	1.23683	1.11237	-0.335526	3	176
Golga7b	-0.771213	1.87039	0.903293	0.616747	-0.386166	3	177
Onecut1	-0.79247	1.30657	1.21047	1.10126	-0.440444	3	178
Rnf227	-0.998211	1.18707	1.01341	0.909208	-0.109626	3	179
Zfp536	-0.822212	1.65194	0.915006	0.902002	-0.526354	3	180
Sox3	-0.76127	1.86423	0.549681	0.740562	-0.476751	3	181
Onecut3	-0.719809	1.00974	0.606693	1.84517	-0.576194	3	182
Onecut2	-0.782306	0.533262	1.39825	1.54659	-0.38504	3	183
B3gat1	-0.766237	1.22184	-0.249338	1.65921	0.433234	3	184
Lrrc4b	-0.706494	1.90388	0.405608	0.886744	-0.382219	3	185
Cstad	-0.226435	0.648073	0.648073	1.14779	-0.132738	3	186
Tshz2	-0.785568	1.75264	0.811025	0.777082	-0.226132	3	187
Bcl11b	-0.647935	1.80346	0.66197	0.643257	-0.685361	3	188
Sall2	-0.883921	1.73876	0.483959	1.10157	-0.090159	3	189
Dscam	-0.801164	1.21126	1.38037	1.07597	-0.615142	3	190
Amigo1	-0.848613	2.03722	0.794154	0.234574	-0.37297	3	191
Trim32	-1.48111	1.48982	0.348557	0.632213	0.395003	3	192
Sema5b	-0.67816	1.41774	0.466114	1.15138	-0.397586	3	193
Msl1	-1.14996	1.48807	0.545888	0.617132	-0.125728	3	194
Ube2ql1	-0.777336	1.40095	0.838339	1.30772	-0.450634	3	195
Cdh22	-0.19505	2.09079	0.489335	0.503023	-0.653587	3	196
Shisa6	-0.777627	1.06388	1.09761	1.4495	-0.515987	3	197
Ebf1	-0.822572	1.30706	1.3835	0.970555	-0.668987	3	198
Scrt2	-0.757076	1.59963	1.17901	0.866823	-0.683621	3	199
Irx1	-0.641293	2.13976	0.353148	0.589254	-0.522872	3	200
Lmtk3	-1.05088	1.53706	-0.241201	1.35091	-0.295684	3	201
Ncs1	-0.922291	1.42618	0.350686	1.39349	0.195233	3	202
Gm16551	-0.724311	1.56652	1.14171	0.851753	-0.660396	3	203
Trp53i11	-0.804646	1.82132	0.872669	0.712113	-0.415569	3	204
Rgma	-0.780429	1.88745	0.676625	0.765871	-0.385843	3	205
Kiz	-1.04059	1.08333	0.910577	1.03787	0.186843	3	206
Hoxc4	-0.428909	1.95838	0.125935	0.393971	-0.486271	3	207
Zfp664	-1.38113	1.63301	0.586629	0.680265	0.214426	3	208
2610042L04Rik	-1.09551	1.05125	0.951656	0.829932	-0.376236	3	209
Gm14424	-0.0178049	1.19293	-0.0178049	0.908049	-0.516342	3	210
Gm12992	-0.836346	1.03877	1.06008	1.01747	-0.154484	3	211
AW549542	-0.0333401	1.23871	-0.0282109	1.38233	-0.930959	3	212
Cdk5r2	-0.867963	1.56897	0.273104	1.17534	-0.916613	3	213
Sox1	-0.6645	1.38843	0.645837	1.34914	-0.479835	3	214
D830030K20Rik	-0.965798	0.867383	1.02593	1.09079	0.456606	3	215
Tmem151b	-0.777025	1.91696	0.612269	0.879441	-0.483136	3	216
9430078K24Rik	-0.481057	1.59376	-0.146409	0.957931	-0.481057	3	217
Ccnd2	-0.856667	0.640512	0.798926	0.226154	1.75823	4	218
Lhx2	-0.420537	0.606316	-0.258402	-0.366492	1.44401	4	219
Naglu	-0.763341	1.20256	1.0113	0.0372181	1.22425	4	220
Efna2	-1.02903	1.71915	0.4397	0.436195	0.658783	4	221
Etv3	-1.56162	0.396703	0.116943	-0.990065	1.25403	4	222
Ddr1	-0.961138	1.48961	0.249658	0.392829	1.18124	4	223
Zmiz1	-1.31916	1.2714	0.435554	0.583739	0.932182	4	224
Id3	-1.15136	1.68015	0.239145	0.151572	1.07039	4	225
Bmp7	-0.622264	1.25964	0.32863	0.441279	1.40543	4	226
Wnt11	-0.725543	0.838989	0.67644	-0.231124	1.55691	4	227
Tbx5	-0.582673	0.644007	-0.092001	1.01201	0.521339	4	228
Dusp6	-1.12911	0.997701	0.989018	0.960074	0.69321	4	229
Anapc16	-0.984693	0.515712	-0.325046	-0.054209	0.881259	4	230
Pdlim4	-0.348954	0.654779	-0.725354	-0.396004	2.12117	4	231
Rab37	-0.812475	1.56573	0.495065	-0.518752	1.21516	4	232
Nxn	-0.659772	0.953004	-0.830824	-0.982327	1.23646	4	233
Ntn1	-0.903631	1.80856	0.211914	0.507744	0.701398	4	234
Ptch1	-0.7572	0.605954	-0.150804	0.241622	2.15781	4	235
Fam107a	0.0833333	0.416667	-0.75	-0.25	1.08333	4	236
Wnt5a	-0.741501	1.04533	0.470377	0.670062	1.2278	4	237
Trio	-1.06573	1.35124	0.64749	0.824147	0.879412	4	238
Ank	-0.998804	0.706696	1.01469	0.548855	1.39597	4	239
Nptxr	-0.330128	0.652966	-0.571736	0.527996	0.544659	4	240
Hdac7	-1.09156	1.18141	0.304486	0.277332	1.4817	4	241
Dip2b	-1.58579	1.04754	0.134345	0.561138	1.20997	4	242
Pcdhgc4	-1.30554	0.411814	-0.32738	0.596612	0.548819	4	243
Mtch1	-1.24206	1.4119	-0.275184	1.02069	0.605278	4	244
Six2	-0.846997	0.70673	0.188821	0.793048	1.63465	4	245
Ndfip1	-1.40219	0.702596	0.916619	0.994021	0.861598	4	246
Smad4	-1.48767	0.500157	0.115459	-0.177332	1.60436	4	247
Smad2	-1.89038	0.466569	0.664951	-0.241136	1.01756	4	248
Asb1	-1.64279	0.902812	0.036859	0.589277	0.675126	4	249
Dab2ip	-1.53197	0.630162	-0.920722	-0.447217	1.31398	4	250
Meis2	-0.966637	1.21553	0.451681	0.883167	1.12247	4	251
Adgrl2	-0.963329	0.646021	0.536923	0.580646	1.74036	4	252
Cachd1	-1.31152	1.20521	0.342331	0.318775	0.978332	4	253
Dyrk2	-1.03016	1.00561	1.15336	0.861216	0.73865	4	254
Mfsd2a	-1.06191	1.31714	0.214206	0.414739	0.733769	4	255
Prkag2	-1.61303	1.10055	0.4698	0.432363	0.897483	4	256
Per3	-1.2168	0.778109	0.652575	-0.5209	1.68687	4	257
Foxp1	-0.929766	1.05558	0.615448	0.296938	1.52266	4	258
Thap12	-1.86833	0.444579	-0.177283	0.00679566	1.08933	4	259
Efnb1	-0.810304	1.55358	0.830851	0.271188	0.747358	4	260
Hsd11b2	-0.722938	0.503918	-0.223556	0.338033	2.20251	4	261
Maml2	-0.893504	1.36305	0.688832	0.845346	0.778269	4	262
Smad3	-0.821764	1.26305	-0.198173	0.319324	1.56373	4	263
Scn5a	-0.673685	1.13179	-0.314386	0.368281	1.536	4	264
Rbm5	-1.98979	0.859976	0.191415	0.323259	0.36501	4	265
Otud7a	-0.6054	0.867464	0.615352	0.575545	0.403047	4	266
Foxn3	-1.10661	1.26475	0.636479	0.533403	1.1083	4	267
Neurl1b	-1.00337	1.12142	0.334458	0.531198	1.16077	4	268
Ptpn13	-0.985765	1.37292	0.577944	0.358532	1.21074	4	269
Pknox2	-1.04368	1.43533	0.809035	0.590094	0.75321	4	270
Fam110c	-0.565194	0.999959	0.999959	0.130429	0.826053	4	271
9530068E07Rik	-1.03079	0.649011	0.615925	0.0585996	1.92216	4	272
Micall2	-0.863126	1.39389	0.697366	-0.0393472	1.07242	4	273
Foxa2	-0.861152	1.75279	0.691221	0.321037	0.678559	4	274
Socs5	-1.61996	0.428747	0.0718296	0.239581	1.41741	4	275
Cdkn1c	-0.793196	0.593764	-0.290747	0.705419	2.05481	4	276
Zfhx3	-1.15278	1.31171	0.808233	0.562225	0.665389	4	277
Tspyl5	-0.850606	1.21801	0.81404	0.744389	0.793145	4	278
Tnrc18	-1.02815	0.821342	-0.219417	-0.357288	0.749044	4	279
Nhsl1	-1.44091	0.577648	0.600271	0.00385613	1.59053	4	280
Bahd1	-1.5321	0.725006	0.175905	0.0793299	1.51693	4	281
Gpr153	-0.873771	0.895806	0.129667	0.0245775	2.00942	4	282
Zbtb7c	-0.709601	0.695207	0.649148	-0.0993153	0.649148	4	283
Phldb1	-1.07958	1.80921	0.291873	0.533205	0.664678	4	284
Prag1	-0.882926	1.44429	0.790103	0.244214	0.854195	4	285
Sox6	-0.808566	1.12598	0.32434	0.268932	1.63644	4	286
1600014C10Rik	-1.07597	0.798763	0.148216	-0.32287	1.68966	4	287
Arhgap24	-0.969017	0.878943	1.00098	0.251334	1.39323	4	288
Maml3	-0.949892	1.18138	1.13348	0.553771	0.911976	4	289
Egfem1	-0.85558	0.627426	0.770022	0.85558	1.16929	4	290
Adamtsl1	-1.26733	0.895642	0.0582167	0.50156	1.62559	4	291
Zbtb16	-0.8986	1.7467	0.549833	0.52188	0.61336	4	292
Mafb	-0.775094	1.2939	-0.407411	1.46839	0.683173	4	293
Car15	-0.910004	0.757669	-0.0184406	0.783325	0.469033	4	294
1700086O06Rik	-1.33936	0.933879	-0.171229	0.526292	0.807821	4	295
B230323A14Rik	-0.605937	0.488659	0.436535	-0.188948	1.6875	4	296
Ccdc194	-0.584743	0.374835	0.0149934	-0.104954	1.33441	4	297
Gm9926	-0.318406	1.09673	-0.129721	-0.318406	0.625019	4	298

## Sheet: Supplementary 6B
Mean Z-score for gene expression of poised-enhancer related genes in WT mESCs and WT NPCs.
	WT mESC	WT NPC	Row no. (Supplementary Fig. 6B heatmap)
Ngfr	-0.758265	1.89318	1
Ccnd2	-0.856667	0.640512	2
Lhx2	-0.420537	0.606316	3
Sez6	-0.695647	0.995505	4
Mnx1	0.102057	0.666155	5
Naglu	-0.763341	1.20256	6
Nr2f6	-0.924623	0.819817	7
Rgs20	-0.884551	1.10776	8
Efna2	-1.02903	1.71915	9
Dlgap1	-1.03286	0.562335	10
Cacnb3	-1.24555	1.70011	11
Etv3	-1.56162	0.396703	12
Ddr1	-0.961138	1.48961	13
Efnb3	-0.807664	1.65497	14
Cacna1b	-0.827772	1.64073	15
Pax2	-0.830464	1.21634	16
Nes	-0.763136	1.70179	17
Dnah2	0.333745	0.959517	18
Vax1	0.708976	1.04261	19
Zmiz1	-1.31916	1.2714	20
Id3	-1.15136	1.68015	21
Htr3b	-0.580897	1.27797	22
Bmp7	-0.622264	1.25964	23
Kif19a	-0.325301	2.18272	24
Optc	-0.878649	0.553224	25
Ebf3	-0.838164	1.21705	26
Iglon5	-0.919197	1.62229	27
Pax5	1.02466	1.70777	28
Kif1a	-0.857717	1.66452	29
Dll1	-0.788728	1.03878	30
Tppp3	-0.742395	1.84381	31
Gata2	0.996081	0.333963	32
Rxrg	-0.750494	0.826703	33
Wnt11	-0.725543	0.838989	34
Tbx5	-0.582673	0.644007	35
Kdm6b	-1.30179	1.39123	36
Rps6kl1	-0.665996	1.83698	37
Sema6a	-0.857161	1.17663	38
Akt3	-0.930598	1.19284	39
Dusp6	-1.12911	0.997701	40
Rfx4	-0.810579	1.7911	41
Anapc16	-0.984693	0.515712	42
Apc2	-0.757662	1.94593	43
Meis1	-0.901527	1.08028	44
Pdlim4	-0.348954	0.654779	45
Map2k6	-0.804444	1.21055	46
Rab37	-0.812475	1.56573	47
Nxn	-0.659772	0.953004	48
Ntn1	-0.903631	1.80856	49
Lrrc9	-1.10501	0.429779	50
Tshz3	-0.918531	1.56169	51
Cyp46a1	-0.863518	1.52942	52
Hhipl1	-0.551359	1.8771	53
Traf3	-1.35744	1.45655	54
Exoc3l4	-0.718854	0.619701	55
Ptch1	-0.7572	0.605954	56
Trpc7	-0.66491	1.07761	57
Dapk1	-1.7841	1.25401	58
Fam107a	0.0833333	0.416667	59
Amer2	-0.791954	1.44323	60
Wnt5a	-0.741501	1.04533	61
Ctnnd2	-0.985633	0.958405	62
Skor1	-0.593701	1.66802	63
Trio	-1.06573	1.35124	64
Ank	-0.998804	0.706696	65
Wnt7b	-0.849788	0.981274	66
Nptxr	-0.330128	0.652966	67
Septin3	-0.810473	1.76609	68
Hdac7	-1.09156	1.18141	69
Shank3	-1.46035	1.09589	70
Kif21a	-0.888273	1.5326	71
Dip2b	-1.58579	1.04754	72
Pcdhgc4	-1.30554	0.411814	73
Grm2	-0.803732	1.62976	74
Foxp4	-1.2577	1.18937	75
Pi16	-0.406949	1.39402	76
Mtch1	-1.24206	1.4119	77
Fgd2	-0.368837	0.949911	78
Lbh	-0.892097	1.5744	79
Six2	-0.846997	0.70673	80
Celf4	-1.14381	1.36467	81
Psd2	-0.715219	1.99509	82
Ndfip1	-1.40219	0.702596	83
Smad4	-1.48767	0.500157	84
Slc14a2	-0.497721	1.17111	85
Smad2	-1.89038	0.466569	86
Otub1	-1.50404	0.959093	87
Smarca2	-1.06225	0.704094	88
Cbx8	-0.407323	1.72619	89
Podxl	-0.786243	0.613621	90
Unc5a	-0.701617	2.10843	91
Nrp2	-0.855557	1.52124	92
Asb1	-1.64279	0.902812	93
Arl8a	-1.3311	1.52501	94
Esrrg	-0.784208	1.42277	95
Frmd4a	-0.977293	1.27435	96
Zeb2	-0.878901	1.13273	97
Dab2ip	-1.53197	0.630162	98
Meis2	-0.966637	1.21553	99
Phactr3	-0.88541	1.40767	100
Chrna4	-0.869411	1.60389	101
Epb41l1	-0.452777	0.414992	102
Adgrl2	-0.963329	0.646021	103
Mllt3	-0.892361	1.36811	104
Cachd1	-1.31152	1.20521	105
Nfia	-0.958617	1.38257	106
Lrrc38	-0.616811	1.2182	107
Dyrk2	-1.03016	1.00561	108
Mycl	-1.28638	1.4373	109
Mfsd2a	-1.06191	1.31714	110
Rnf220	-1.34683	0.624015	111
Adgrb2	-0.729408	1.70462	112
Hpca	-0.810465	1.91871	113
Khdrbs1	-2.12648	0.667025	114
Prkag2	-1.61303	1.10055	115
Hes3	-0.753809	0.926108	116
Per3	-1.2168	0.778109	117
Nkx1-1	-0.27235	1.25281	118
Ncor2	-1.18802	1.06904	119
St7	-0.850311	0.743129	120
Slc23a4	-0.436388	0.705356	121
Foxp1	-0.929766	1.05558	122
Grip2	-0.24149	0.770467	123
Atp2b2	-0.291354	1.35394	124
Zfp939	-1.00352	1.14065	125
Dbx1	-0.53377	0.242623	126
Thap12	-1.86833	0.444579	127
Efnb1	-0.810304	1.55358	128
Gpm6a	-0.765225	0.523123	129
Dusp4	-0.840627	1.16552	130
Ank1	-0.713598	0.571181	131
Tenm3	-1.20865	1.64318	132
Fgfr1	-1.20638	1.06463	133
Slc25a4	1.87146	0.953689	134
Cbln1	-0.518698	1.1302	135
Sall1	-0.780024	0.372946	136
Pou4f2	-0.750217	1.12317	137
Irx3	-0.644305	1.06819	138
Mast3	-0.58144	0.456081	139
Cdh13	-0.89488	1.41652	140
Tradd	0.495825	0.98001	141
Hsd11b2	-0.722938	0.503918	142
Maml2	-0.893504	1.36305	143
Smad3	-0.821764	1.26305	144
Pth1r	-0.716923	0.617758	145
Scn5a	-0.673685	1.13179	146
Rbm5	-1.98979	0.859976	147
Asic4	-0.735735	1.36637	148
Otud7a	-0.6054	0.867464	149
Foxn3	-1.10661	1.26475	150
Adra2a	-0.863411	1.24478	151
Asb13	-1.01855	1.40004	152
Exoc3	-0.426854	0.858496	153
Iqsec1	-1.11084	0.630237	154
Pja1	-1.03314	1.69567	155
Neurl1b	-1.00337	1.12142	156
Ptpn13	-0.985765	1.37292	157
Ppm1h	-0.988577	0.888951	158
Cacna1a	-0.888913	1.32802	159
Tle2	-0.967162	1.20808	160
Grip1	-0.928588	1.27501	161
Celf5	-1.04177	0.966997	162
Cebpa	0.593238	0.553019	163
Nkx6-1	-0.801841	1.28689	164
Rims4	-1.16438	0.615321	165
Crb2	-0.827795	1.74406	166
Sstr1	-0.542097	0.493551	167
Foxa1	-0.795482	1.26858	168
Igfbpl1	-0.794266	1.80382	169
Pknox2	-1.04368	1.43533	170
Smug1	-0.487093	1.22378	171
Fam110c	-0.565194	0.999959	172
Prickle1	-0.949043	1.28554	173
9530068E07Rik	-1.03079	0.649011	174
Pcdh8	-0.699801	1.82152	175
Marchf1	-0.747383	1.29138	176
Ndrg4	-1.07355	1.31062	177
Rfxap	-0.88408	1.28264	178
Micall2	-0.863126	1.39389	179
Lrfn3	-1.1799	1.83131	180
Foxa2	-0.861152	1.75279	181
Socs5	-1.61996	0.428747	182
Psd	-0.813001	1.71754	183
Cfap61	-0.947611	0.700408	184
Cdkn1c	-0.793196	0.593764	185
Vstm2l	0.194067	1.47386	186
Stox2	-1.04784	1.25702	187
Snx10	-0.729677	0.653744	188
Srcin1	-0.828203	1.98016	189
Lmx1b	-0.837197	1.53648	190
Sema6c	-0.543778	1.93601	191
Rap1gap2	-0.243407	1.18174	192
Zfhx3	-1.15278	1.31171	193
Tspyl5	-0.850606	1.21801	194
Tnrc18	-1.02815	0.821342	195
Nhsl1	-1.44091	0.577648	196
Srrm3	-0.761289	1.90028	197
Rhou	-0.945482	1.21906	198
Cbx4	-0.282935	1.77891	199
Bahd1	-1.5321	0.725006	200
Nxph4	-0.373785	1.87689	201
Hey1	-0.771453	1.69455	202
Bcor	-1.18861	1.43483	203
Pitpnm3	-0.561942	1.55655	204
Tlx3	-0.351204	1.0083	205
Dlk1	-0.518043	2.05453	206
Nkx6-2	-0.723063	1.94232	207
Sox5	-0.882933	1.42598	208
Plekha6	-0.937088	1.16423	209
Rassf4	-0.724933	0.80745	210
Golga7b	-0.771213	1.87039	211
Gpr153	-0.873771	0.895806	212
Onecut1	-0.79247	1.30657	213
Rnf227	-0.998211	1.18707	214
Zfp536	-0.822212	1.65194	215
Nkx2-3	0.0687085	1.44288	216
Zbtb7c	-0.709601	0.695207	217
Sox3	-0.76127	1.86423	218
Onecut3	-0.719809	1.00974	219
Kcna5	-0.649362	1.69045	220
Onecut2	-0.782306	0.533262	221
B3gat1	-0.766237	1.22184	222
Myorg	-0.452776	0.936121	223
Hrk	-0.656222	1.53141	224
Lrrc4b	-0.706494	1.90388	225
Cstad	-0.226435	0.648073	226
Tshz2	-0.785568	1.75264	227
Hes5	-0.628264	2.02083	228
Gng7	-1.48366	1.08221	229
Bcl11b	-0.647935	1.80346	230
Msx1	0.62154	1.45026	231
Zdhhc22	-0.562134	1.60155	232
Phldb1	-1.07958	1.80921	233
Elfn1	-0.955409	0.86494	234
Sall2	-0.883921	1.73876	235
Prag1	-0.882926	1.44429	236
Dscam	-0.801164	1.21126	237
C130071C03Rik	-0.698157	1.14864	238
Amigo1	-0.848613	2.03722	239
Cacna1c	-0.942501	0.991497	240
Trim32	-1.48111	1.48982	241
Sox6	-0.808566	1.12598	242
Sec31b	0.383954	1.00966	243
Sema5b	-0.67816	1.41774	244
Msl1	-1.14996	1.48807	245
Ube2ql1	-0.777336	1.40095	246
Cdh22	-0.19505	2.09079	247
Shisa6	-0.777627	1.06388	248
1600014C10Rik	-1.07597	0.798763	249
Ebf1	-0.822572	1.30706	250
Arhgap24	-0.969017	0.878943	251
Eml1	-0.82483	1.47054	252
Scrt2	-0.757076	1.59963	253
Irx1	-0.641293	2.13976	254
Maml3	-0.949892	1.18138	255
Lmtk3	-1.05088	1.53706	256
Ncs1	-0.922291	1.42618	257
Grm4	-0.199365	1.12348	258
Egfem1	-0.85558	0.627426	259
Adamtsl1	-1.26733	0.895642	260
Gm16551	-0.724311	1.56652	261
Zbtb16	-0.8986	1.7467	262
Trp53i11	-0.804646	1.82132	263
Rgma	-0.780429	1.88745	264
2610005L07Rik	0.458506	0.656121	265
1700024G13Rik	-0.526	1.96494	266
Cep170b	-0.915785	0.994554	267
H2-T-ps	-0.572288	2.22332	268
Mafb	-0.775094	1.2939	269
Kiz	-1.04059	1.08333	270
Hoxc4	-0.428909	1.95838	271
Erich3	-0.423922	0.617151	272
Foxd1	-0.746793	0.618771	273
Zfp664	-1.38113	1.63301	274
2610042L04Rik	-1.09551	1.05125	275
Ccdc85c	-0.582858	0.641517	276
Gm14424	-0.0178049	1.19293	277
Gm12992	-0.836346	1.03877	278
AW549542	-0.0333401	1.23871	279
Gm38438	-0.464718	0.903618	280
Shkbp1	-0.6093	0.810774	281
Cdk5r2	-0.867963	1.56897	282
Car15	-0.910004	0.757669	283
Sox1	-0.6645	1.38843	284
D830030K20Rik	-0.965798	0.867383	285
4930467E23Rik	-0.203685	0.462922	286
Gm3383	-0.588182	1.22957	287
Gm5796	-0.911342	0.62766	288
Tmem151b	-0.777025	1.91696	289
1700086O06Rik	-1.33936	0.933879	290
B230323A14Rik	-0.605937	0.488659	291
Gm10421	-0.627469	0.770436	292
Gm7538	-0.36207	1.31488	293
Ccdc194	-0.584743	0.374835	294
E330011O21Rik	-0.583246	1.05287	295
9430078K24Rik	-0.481057	1.59376	296
3110009F21Rik	-0.295163	0.885489	297
Gm9926	-0.318406	1.09673	298
Tbx4	-0.559141	-0.87865	299
Wnt3	-0.395945	-0.00609146	300
Slc22a18	-0.39296	-0.467988	301
Fgf6	-0.437798	-0.437798	302
Bcl6b	-0.693844	-0.457642	303
Rem1	-0.369711	-0.251403	304
Dynlt1c	-0.983453	0.573314	305
Rpa1	-0.194704	-0.827389	306
Tcf7	-0.0413609	-0.881882	307
Dlx3	-0.224956	0	308
Hoxc13	0.378626	-0.944818	309
Hoxc11	1.80187	-0.730702	310
Nfix	1.26978	-0.71502	311
Grik3	-0.315495	-0.607881	312
Npas1	1.26461	-0.479681	313
Ltbp2	-0.314075	-0.438325	314
Mybpc3	-0.471541	-0.0943082	315
Tiam1	-0.297235	-0.439334	316
Nudt14	0.410163	-0.0851909	317
Cd36	-0.436495	-0.304488	318
Phyhip	-0.577026	0	319
Sgce	-0.722436	0.422509	320
Wwox	-0.0638651	-0.432029	321
Lbr	0.15125	-0.679335	322
Bcan	-0.153436	-0.183194	323
Fgfr4	-0.328003	-0.275523	324
Slc1a6	-0.476124	0.238062	325
Evx1	-0.413228	-0.413228	326
Otx1	0.487915	-0.844926	327
P3h4	-0.687423	0.281413	328
Rplp1	1.07769	-0.804965	329
Slc16a12	-0.939241	0.342696	330
Kcnq1	-0.0627467	-0.421299	331
Wnt3a	0.361306	-0.748159	332
Wnt8a	-0.541726	-0.136305	333
Cdh23	0.0749577	0.149915	334
Bcas1	1.06272	-0.706511	335
St3gal1	-0.789492	0.0479525	336
Trpv4	0.193034	-0.895733	337
Blk	-0.204124	-0.204124	338
Efr3a	-0.378403	-1.05253	339
Lrrk1	-0.594842	-0.159547	340
Ncf1	0.333624	0.55604	341
Mmp9	-0.601992	-0.575237	342
Abi3	0.0832249	-0.67378	343
Ybx2	-0.283931	0.121223	344
Tbx3	-0.371943	-0.690494	345
Copz2	1.05174	0.215218	346
Hoxb1	-0.353633	0.0114075	347
Ppa1	-0.26616	-0.765837	348
Slc16a7	-0.834191	0.314985	349
Lrig3	-1.17236	0.336562	350
Lgr5	-0.653238	0.31967	351
Phlda1	-0.80563	0.1019	352
Flt4	-0.267728	-0.522707	353
Grin2c	2.03902	0.260436	354
Trim47	0.795411	-0.842094	355
Coro6	0.53561	-0.428488	356
Slc6a4	-0.722567	0.38508	357
Nr1d1	-0.585179	-0.783269	358
Gtf2a1	-1.49922	-0.321205	359
Ppm1a	-0.841125	0.261392	360
Hif1a	-1.64949	-0.827938	361
Plek2	0.606746	-0.920164	362
Asb2	-0.58676	0.628178	363
Acot3	-0.311417	-0.489369	364
Gpr132	0.728539	-0.485693	365
Tfap2a	-0.367111	-0.738504	366
Msx2	-0.363196	-1.15341	367
Ap3b1	-0.350192	-0.996473	368
Fezf2	-0.560572	0.166657	369
Fst	-0.596126	-0.341697	370
Bmp4	-0.469766	-0.665055	371
Lats2	-0.819465	-0.228395	372
Ywhaz	-1.70045	0.0853258	373
Osr2	-0.174981	0.00833243	374
Rapgef3	-0.358723	-0.452577	375
Emp2	-0.505463	-0.325225	376
Drd3	0.254121	-0.35577	377
Nr1i2	0.391937	-0.908147	378
Mylk	-0.804085	0.321314	379
Btg3	-0.496999	-0.963509	380
Wnt10b	-0.355368	-0.355368	381
Aqp2	-0.204124	-0.204124	382
Krt18	-0.601014	-0.0990181	383
Calcoco1	-1.62138	-0.0902911	384
Cpn2	2.04456	-0.364535	385
Rhebl1	-0.374975	-0.200528	386
Kifc5b	-0.039757	-0.381145	387
Tnf	-0.269404	-0.269404	388
Pmaip1	0.281444	-1.12731	389
Sall3	-0.632324	-0.352028	390
Pde6a	-0.235702	-0.353553	391
Tle4	-0.887125	-0.832872	392
Tnfrsf25	-0.180339	-0.365715	393
Scyl1	-1.43202	0.389276	394
Lcor	-1.79094	0.199533	395
Tlx1	1.1573	-0.460673	396
Lbx1	-0.116179	-0.425991	397
Btrc	-1.0822	-0.276692	398
Poll	-0.215722	-0.131538	399
Rps24	0.765922	-0.804434	400
Msx3	-0.467344	-0.467344	401
Muc2	0.051507	-0.0467816	402
Wnt10a	-0.395307	-0.395307	403
Hdac4	-1.44686	0.292174	404
Atp2b4	-0.986442	0.209384	405
Acbd3	-1.36273	0.0081387	406
Cfap45	1.87806	0.161938	407
Nr5a1	-0.695852	-0.695852	408
Prkcq	-0.914843	-0.299823	409
Barhl1	1.13941	0.0718547	410
Lamc3	-0.387723	-0.387723	411
Gsn	-0.826347	0.456472	412
Lrp2	-1.15358	0.220026	413
Pax6	-0.689807	-0.179121	414
Fbxo3	-1.77456	0.309678	415
Api5	-0.744495	-0.838577	416
Adam33	-0.100068	-0.800544	417
Nfatc2	-1.79812	0.040629	418
Zfp64	-0.26202	-0.698539	419
Ntsr1	-0.610507	-0.610507	420
Mecom	-0.375837	-0.529414	421
Sypl2	-0.56396	-0.506118	422
Neurog2	0.133218	-0.399653	423
Lef1	-0.707701	-0.212886	424
Snx7	-0.24009	-0.127802	425
Pitx2	1.04645	-0.017573	426
Abca4	-0.474787	-0.474787	427
Ccn1	-0.518478	-0.316294	428
Cga	0.544175	-0.37233	429
Pappa	-0.583589	-0.100304	430
Astn2	-0.688655	0.341722	431
Aqp3	1.26458	-0.757623	432
Dynlt5	-0.432637	-0.432637	433
Tm2d1	-0.89055	0.142659	434
Tfap2c	0.491945	-0.853677	435
Mknk1	0.140488	0.084293	436
Tal1	-1.0211	0.176051	437
Pax7	-0.688468	0.199878	438
Stpg1	0.535936	-0.73136	439
Map3k6	0.138241	-0.468936	440
Espn	-0.052589	-0.750476	441
Agtrap	-0.229185	-0.690682	442
Stx18	-1.66444	-0.035506	443
Pdgfra	-0.61869	0.119666	444
Cds1	-0.409348	-0.335849	445
Nos1	-0.309505	-1.0007	446
Anxa3	-0.503922	-0.366308	447
Cabp1	0.84768	-0.174239	448
Rbm19	-0.224322	-0.576259	449
Lhx5	-0.158344	0.0527812	450
Dtx1	0.649574	-0.159814	451
Cdx2	-0.936787	0.198712	452
Flt1	-0.57962	-0.0821956	453
Ezh2	-0.461785	-0.45694	454
Aass	-0.311304	-0.650616	455
Cald1	-0.644965	-0.454015	456
4921507P07Rik	-0.713757	-0.0635015	457
Itpr1	0.229172	-1.0814	458
Gsg1	0.0764341	-0.535039	459
Atg7	-0.480284	-0.69957	460
Trpm1	2.0349	-0.780956	461
Rhcg	-0.395626	-0.760549	462
Slc9a9	-0.958378	0.426941	463
Col4a1	-0.581963	-0.0922672	464
Rab20	-0.976934	-0.122784	465
N4bp1	-0.555493	-0.673174	466
Gins3	0.0959224	-0.523884	467
Tmem170	-0.342995	-0.296704	468
Nectin1	-0.788923	0.0403757	469
Trim29	0.190359	-0.534817	470
Robo3	0.271312	0.095326	471
Tbx18	-0.0579954	-0.474546	472
Nt5e	-0.605435	-0.671928	473
Eomes	0.453472	-0.8203	474
Scap	-1.28709	-0.145793	475
Emx1	2.04659	-0.24559	476
Faah	-0.19969	-0.4753	477
Nsf	-0.473919	-0.708234	478
Gas2l1	-0.407341	-0.487072	479
Arhgap27	-0.316147	-0.55856	480
Fhod3	-0.350509	-0.287204	481
Barhl2	-0.495368	-0.495368	482
Pkd1l2	-0.476794	-0.502054	483
Gbx2	-0.612317	-0.647612	484
Acot11	-0.750344	-0.136358	485
Eva1a	-0.00813914	-0.379284	486
Ccdc186	-1.25845	0.284777	487
Gsx2	0.933184	-0.613716	488
Rusc2	-0.970516	-0.345834	489
Nepro	-0.49664	-0.808683	490
Calm2	-1.57595	-0.0397462	491
Megf11	0.85031	0.136698	492
Arhgef26	-1.21834	0.206156	493
Wnt8b	-0.387402	0.186527	494
Mycn	-0.0427458	-0.840209	495
Spry1	-1.06892	-0.210206	496
Fam53a	-0.884338	-0.432116	497
Ccn3	-0.96117	0.473412	498
Ppfia1	-1.22752	-0.830278	499
Kcnh3	-0.413251	-0.627566	500
Cdkn3	0.190683	-0.46007	501
Tmem33	-1.18664	-0.200404	502
Limch1	-0.789431	0.174895	503
Slc32a1	0.449674	0.0499638	504
Arap2	-1.2939	-0.828211	505
Dnajc22	0.980701	-0.632977	506
Kcnj9	-0.555216	0.688468	507
Tmem181a	-0.887862	-0.326174	508
Ostm1	-0.980797	-0.767452	509
Pmepa1	0.0189243	-1.11293	510
Shank1	-1.01502	-0.117313	511
Six3	-0.541307	-0.445074	512
Rreb1	-0.698849	-0.195296	513
Nrn1	-0.649749	0.714723	514
Tnfsf10	-0.339116	-0.339116	515
Uts2r	-0.607067	-0.76373	516
Prdm16	0.518647	-0.409605	517
Slc6a5	-0.718269	-0.252365	518
Olig2	-0.568306	0.222381	519
Mcph1	0.0980787	-0.748424	520
Alx4	-0.521292	-0.154302	521
Slc26a10	-0.972644	-0.47443	522
Dgkz	-0.993134	-0.573606	523
Col16a1	-0.793253	0.0721139	524
Bdkrb1	0.184533	-0.342704	525
Fbxo2	1.01867	-0.639282	526
Gck	0.655778	0.280054	527
Grap2	-0.376865	-0.0676424	528
Hoxd11	0.099934	-0.379749	529
Mideas	-1.37821	-0.0754559	530
Myo15	0.184487	0.0503145	531
Nmnat2	0.106439	-0.21016	532
Lgr6	-0.789521	-0.74158	533
B3galnt1	-1.0984	0.187102	534
Rbm20	-0.825419	-0.559444	535
Zfp469	-0.342515	-0.342515	536
Emx2	-0.438796	-0.438796	537
Foxo1	-1.10799	-0.662633	538
Neurog3	-0.570852	-0.570852	539
4921513I03Rik	-0.29445	-0.29445	540
Magi1	-0.590689	0.386561	541
Proser2	0.0448829	-0.464987	542
Epcam	-0.288091	-0.574211	543
C130073F10Rik	0.231084	-0.766715	544
Gldn	0.156757	0.156757	545
Nxph1	-0.545744	0.514302	546
Tent5b	-0.247081	-0.967667	547
Krt1	-0.0973017	-0.356773	548
Ltb4r1	-0.574023	-0.536989	549
Ptgs1	-0.515555	-0.439441	550
Tyw3	-0.516494	0.06504	551
Zc3hav1l	-1.07641	0.376677	552
Nags	1.03833	-0.695719	553
Sp8	-0.78922	-0.39461	554
Igf2	-0.707175	0.114324	555
Myof	0.369855	-1.25667	556
Foxo3	-0.626227	-0.579872	557
Rimkla	-1.24272	0.0362964	558
Sorl1	0.14321	-0.840024	559
Cdc42ep1	-0.94984	0.281339	560
Zfpm1	-0.281561	-0.315535	561
Hoxb13	1.52301	-0.755316	562
Zfp644	-1.21264	-0.303782	563
Sertad2	-0.851709	-0.757309	564
Il17d	-0.54036	-0.378973	565
Hoxc12	0.990455	-0.812705	566
Tmem125	-0.160751	-0.583022	567
Zfp366	-0.204124	-0.204124	568
Pcdh19	-1.09034	-0.96683	569
Cd14	-0.348008	0.390621	570
Mical3	-0.669162	-0.631842	571
Zfp217	-0.420962	-0.693029	572
Mogat2	-0.245799	-0.278301	573
Tchh	-0.512087	-0.213369	574
Traf7	-0.632743	-0.533735	575
Hrh1	-0.373794	-0.541478	576
Gsx1	-0.52776	0.353369	577
AI854703	0.988981	-0.234501	578
Nrgn	0.435666	-0.0684104	579
Sox14	-0.204124	-0.204124	580
A930004D18Rik	-0.759313	-0.34125	581
Mgmt	-0.166816	-1.10539	582
Adam10	-1.10122	0.349887	583
Smyd3	-0.464042	-0.724746	584
Tns1	-0.0666506	-0.787301	585
1700034H15Rik	-0.417462	-0.465689	586
Tmem154	-0.253957	0.071108	587
Rit2	-0.323864	-0.489242	588
Kcnh1	-0.919772	0.0330853	589
En1	-0.726894	0.164137	590
Col13a1	0.332306	-0.632155	591
Lrrc74a	0.327454	-0.327454	592
Ddn	0.20757	-0.431108	593
Rpl11	1.09856	-0.632971	594
Hopx	-0.361346	0.446826	595
Max	-0.797023	-0.939343	596
Alox5ap	-0.0873665	-0.912701	597
Sp7	0.0514128	-0.359889	598
Myl4	0.429573	-0.656718	599
Sfmbt2	-0.285183	-0.347413	600
Zic2	-0.315476	-0.71394	601
Ppp1r1b	0.434722	-0.387978	602
Sphk1	0.153826	-0.653762	603
T	-0.521112	-0.578714	604
Zfp706	-0.720196	-0.611795	605
Kdr	-0.542037	-0.528736	606
Mrpl42	-0.011656	-1.02152	607
Gm5089	0.168347	-0.50504	608
Hmgn3	-0.98312	0.191748	609
Bub3	-0.559485	-0.649649	610
Slc22a7	0.587485	-0.788467	611
Foxd3	-0.492675	-0.742741	612
Gbx1	1.39829	-0.113375	613
Zic3	-0.536997	-0.741804	614
Gpr88	-0.385818	-0.385818	615
Zbtb10	-1.56093	-0.0444373	616
4933402J07Rik	-0.204124	-0.204124	617
Fat1	-1.7342	-0.296299	618
Slc35g2	-0.758356	-0.0538188	619
Tmem132b	0.0168708	-0.298052	620
Slc17a7	-0.349648	-0.618446	621
Runx3	1.15895	-0.0810786	622
Rbm47	-0.599748	-0.354339	623
Gad1	1.07941	-0.888012	624
6820431F20Rik	-0.3485	-0.877187	625
Fzd10os	2.06827	-0.43151	626
Gm5797	-0.29079	-0.29079	627
Gm13305	0.988301	-0.382143	628
Gm15319	-0.759099	0.0682994	629
Mgst2	-0.312324	-0.36744	630
Gm5535	-0.509567	-0.358584	631
Pdzd7	1.40631	-0.666147	632
Hpse2	0.22581	-0.404357	633
Gm14207	-0.250109	-0.250109	634
Pak6	-0.851108	0.14705	635
Sp5	-0.439016	-0.462941	636
Gm11681	-0.204124	-0.204124	637
Dio3	-0.610418	-0.274585	638
Ankrd63	-0.35417	-0.35417	639
Cdc20b	0.827944	-0.0551963	640
Naip6	-0.726885	-0.185107	641
Insl3	0.684759	-0.696728	642
Kcnip3	0.265265	-0.443497	643
Tlr5	-0.696526	-0.356757	644
Lemd1	-0.351659	-0.350245	645
Prdm12	0.885489	-0.295163	646
Crocc2	-0.46848	-0.550851	647
Smim43	-0.40908	-0.40908	648
6430710C18Rik	-0.288926	-0.288926	649
2610028E06Rik	-0.793692	0.153476	650
4930455G09Rik	1.36261	-0.425547	651
Vax2os	1.52943	-0.391087	652
Syna	-0.982123	-0.146585	653
Gm15706	-0.491554	-0.301758	654
Evx1os	-0.37895	0.0541358	655
Hoxa11os	1.42887	-0.204124	656
Dlx4os	-0.506582	-0.126645	657
Btbd18	1.49332	-0.708597	658
Tbx3os2	0.546089	-0.802279	659
Gm11266	-0.119709	-0.418981	660
Dlx6os1	0.0399986	-0.27999	661
9230105E05Rik	0.322968	-0.484452	662
Gm4675	-0.98169	0.506122	663
H2-Q2	-0.0507205	-0.198271	664
Gm21119	-0.505417	0.183283	665
Erdr1	-0.881392	-0.897817	666
Dynlt1f	-0.211178	0.00891827	667
Gm3500	0.286207	-0.424376	668
Mir9-3hg	-0.186396	0.158409	669
Foxl1	-0.492021	0.223646	670
Gm19705	-0.425917	-0.749382	671
Fendrr	-0.448553	-0.122333	672
4930550C17Rik	-0.204124	-0.204124	673
4930445N18Rik	-0.218351	0.380555	674
Gm26688	-0.18344	-0.537669	675
Platr30	-0.481077	0.229437	676
Gm26839	-0.468389	0.32841	677
Tunar	1.06267	-0.797737	678
Mroh6	-0.679594	-0.611634	679
Otx2os1	1.62174	-0.366964	680
1700044C05Rik	2.06614	-0.295163	681
1700081H04Rik	1.42887	-0.204124	682
1700063D05Rik	0.207479	-0.124487	683
1700049E22Rik	0.635638	-0.288926	684
Chaserr	-1.80135	0.00321343	685
4930425O10Rik	-0.204124	-0.204124	686
4930428O21Rik	-0.250109	-0.250109	687
Gm20052	-0.204124	-0.204124	688
Erfl	-0.641324	-0.274853	689
Gm29683	-0.351429	-0.351429	690
Gm29682	-0.204124	-0.204124	691
Lncbate1	-0.204124	-0.204124	692
1700027J07Rik	-0.445624	0.0377647	693
Gm20597	-0.2276	3.33067e-16	694
Rnf212b	1.48717	-0.627915	695
Dio3os	0.1548	-0.0433441	696
D230030E09Rik	-0.295163	-0.295163	697
Galr3	0.0721906	-0.40908	698
Gm29719	-0.434971	-0.590662	699
8430430B14Rik	-0.302251	-0.454496	700
4933433H22Rik	-0.204124	-0.204124	701
1700001K23Rik	-0.0211799	-0.360058	702
Terc	1.99668	-0.489014	703
